# Supplementary material for: Quantitative and Qualitative Stem Rust Resistance Factors in Barley Are Associated with Transcriptional Suppression of Defense Regulons
Source: PLoS Genet. 2011 Jul 28;7(7):e1002208. doi: 10.1371/journal.pgen.1002208 (PMC3145622; doi:10.1371/journal.pgen.1002208)
Supplement: Dataset S1 — Excel spreadsheet of the QSM genetic map. Transcript-derived marker genetic map of the Q21861 x SM89010 doubled-haploid population. Markers have been derived from probe-level data as described in the Materials and Methods. The first sheet contains the representative genetic map containing all non-redundant markers (N = 378). The second sheet contains data for all markers (N = 1,494). (XLS) [file pgen.1002208.s001.xls]

## Sheet: QSM_genetic_map
Supplemental Dataset 1. Excel spreadsheet of the QSM genetic map.
TDM	Chromosome	Bin	cM	QSM001	QSM002	QSM003	QSM005	QSM008	QSM010	QSM011	QSM013	QSM014	QSM015	QSM016	QSM017	QSM018	QSM019	QSM023	QSM026	QSM028	QSM029	QSM030	QSM031	QSM033	QSM034	QSM035	QSM036	QSM037	QSM038	QSM039	QSM041	QSM042	QSM043	QSM045	QSM046	QSM047	QSM048	QSM049	QSM050	QSM052	QSM054	QSM055	QSM056	QSM057	QSM058	QSM059	QSM060	QSM061	QSM062
Contig9402_at	1H	1	0	A	A	B	A	B	B	A	A	A	A	A	A	A	A	B	B	A	A	A	A	B	B	A	A	B	A	-	B	B	B	A	A	A	B	A	B	A	B	B	A	B	A	B	B	B	B
Contig16071_at	1H	2	1.3892	A	A	A	A	B	B	A	A	A	A	A	A	A	A	B	B	A	A	A	A	B	B	A	A	B	A	A	B	B	B	A	A	A	B	A	B	A	B	B	A	-	A	B	B	B	B
Contig13022_s_at	1H	3	2.7785	A	A	A	A	B	B	A	A	A	A	A	A	A	A	B	B	A	A	A	A	B	B	A	A	B	A	A	B	B	B	A	A	A	B	A	B	A	B	B	A	B	A	B	B	B	B
Contig2160_s_at	1H	4	4.1302	A	A	A	A	B	B	A	A	A	A	A	A	A	A	B	B	A	A	A	A	B	B	A	A	B	A	A	B	A	B	A	A	A	B	A	B	A	B	B	A	B	A	B	B	B	B
Contig7943_at	1H	5	9.4839	A	B	A	A	B	B	A	A	A	A	A	A	A	A	B	B	A	A	A	A	B	B	A	A	B	A	A	B	A	A	A	A	A	B	B	B	A	B	B	A	B	B	B	B	B	B
HM11K07r_at	1H	6	12.1531	A	B	A	A	B	B	A	A	A	A	A	A	A	A	B	B	A	A	A	A	B	B	A	A	B	A	A	B	A	A	A	A	A	B	B	B	B	B	B	A	B	B	B	B	B	B
Contig3789_s_at	1H	7	14.8584	A	B	A	A	B	B	A	A	A	A	A	A	A	B	B	B	A	A	A	A	B	B	A	A	B	A	A	B	A	A	A	A	A	B	B	-	B	B	B	B	B	B	B	B	B	B
Contig15278_at	1H	8	19.0939	A	B	-	A	B	B	A	A	-	B	A	A	A	B	B	B	A	A	A	A	B	B	-	A	B	A	A	B	A	A	A	A	A	B	B	B	B	B	B	B	B	B	B	B	B	B
Contig22516_at	1H	9	23.2702	A	B	A	A	B	B	A	A	A	B	A	A	A	B	B	B	A	A	A	A	B	B	A	A	B	B	A	B	A	A	A	A	A	B	B	B	B	B	A	B	B	B	B	B	B	B
Contig6384_at	1H	10	32.845	A	B	A	A	B	A	A	A	B	B	B	A	A	B	B	B	A	A	A	A	B	B	A	A	B	B	B	B	A	A	A	A	A	B	B	B	B	B	A	B	B	B	B	B	A	B
HV14C20u_x_at	1H	11	51.4693	A	B	A	B	B	B	A	A	B	B	-	A	A	B	B	B	B	A	A	A	A	B	A	B	B	B	B	B	A	A	A	A	A	B	B	B	B	A	B	B	B	B	B	B	B	B
Franka_b_3pri7_s_at	1H	12	54.25	A	B	A	B	B	B	A	A	B	B	B	A	A	B	B	B	B	A	A	-	A	B	-	B	B	B	B	B	A	A	A	A	A	B	B	B	B	A	B	B	B	B	B	B	B	B
HV_CEb0004B04r2_x_at	1H	13	55.6789	A	B	A	B	-	B	A	A	B	B	B	A	A	B	B	B	B	A	A	A	A	B	A	B	A	-	B	B	A	A	A	A	A	B	B	B	B	A	B	B	B	B	B	B	B	B
Contig11377_s_at	1H	14	59.8553	A	B	A	B	B	B	B	B	B	B	B	A	B	B	B	B	B	A	A	A	A	B	A	B	A	B	B	B	A	A	A	A	A	B	B	B	B	A	B	B	B	B	B	B	B	B
Contig5226_at	1H	15	68.0356	A	B	A	A	B	A	B	B	B	B	B	A	B	B	B	B	B	A	A	A	A	B	A	B	A	B	B	B	A	A	A	A	A	B	B	B	B	A	B	B	B	B	B	B	A	B
Contig8531_at	1H	16	70.7781	A	B	A	-	B	A	B	B	B	B	B	A	B	B	B	B	B	A	A	A	A	B	A	B	A	B	B	B	A	A	A	A	A	B	B	B	B	A	B	B	B	B	B	B	A	B
Contig6595_at	1H	17	72.1298	A	B	A	A	B	A	B	B	B	B	B	A	B	B	B	B	B	A	A	A	A	B	A	B	A	B	B	B	A	A	A	A	A	B	B	B	B	A	B	B	B	B	B	B	A	B
Contig12839_at	1H	18	79.0224	A	B	A	A	B	A	B	B	B	B	B	A	B	B	B	B	B	A	A	A	A	B	A	B	B	B	B	B	A	-	B	A	A	B	B	B	B	B	B	B	B	B	B	B	A	B
Contig15482_at	1H	19	80.4312	A	B	A	A	B	A	B	B	B	B	B	A	B	B	B	B	B	A	B	A	A	B	A	B	B	B	B	B	A	A	B	-	A	B	B	B	B	B	B	B	B	B	B	B	A	B
Contig8700_s_at	1H	20	81.8205	A	B	A	A	B	A	B	B	B	B	B	A	B	B	B	B	B	A	B	A	A	B	A	B	B	B	B	B	A	A	B	A	B	B	B	B	B	B	B	B	B	B	B	B	A	B
Contig4745_at	1H	21	83.1722	A	B	A	A	B	A	B	B	B	B	B	A	B	B	B	B	B	A	B	A	A	B	A	B	B	B	B	B	A	A	B	A	B	B	B	B	B	B	B	B	B	B	B	B	B	B
Contig10936_at	1H	22	84.5238	A	B	A	A	B	A	B	B	B	B	B	A	B	B	B	B	B	A	B	A	A	B	A	B	B	B	B	B	A	A	B	A	B	B	B	B	B	B	B	A	B	B	B	B	B	B
Contig20245_at	1H	23	85.8755	A	B	A	A	B	A	B	B	B	B	B	A	B	B	B	B	B	A	B	A	A	B	A	B	B	B	B	B	A	A	B	A	B	B	B	B	B	B	B	A	B	B	B	B	B	A
Contig8236_at	1H	24	87.2272	A	B	A	A	B	A	B	B	B	B	B	A	B	B	B	B	B	A	B	A	A	B	A	B	B	B	B	B	A	A	B	A	B	B	B	B	B	B	B	A	B	B	B	B	B	A
Contig10569_at	1H	25	88.5608	A	B	A	A	B	A	B	B	B	B	B	A	B	B	B	B	B	A	B	A	A	B	A	A	B	B	B	B	A	A	B	A	B	B	B	B	B	B	B	A	B	B	B	B	B	A
Contig2507_at	1H	26	92.5694	A	B	B	A	B	A	B	B	B	B	B	A	B	B	B	B	B	A	B	A	A	B	B	A	B	B	B	B	A	A	B	A	B	B	A	B	B	B	B	A	B	B	B	B	B	A
Contig14075_at	1H	27	93.9031	A	B	B	A	B	A	A	B	B	B	B	A	B	B	B	B	B	A	B	A	A	B	B	A	B	B	B	B	A	A	B	A	B	B	A	B	B	B	B	A	B	B	B	B	B	A
HM14G18r_at	1H	28	96.5723	A	B	B	A	B	A	A	B	B	B	B	A	B	B	B	B	B	A	B	B	A	B	B	A	B	B	B	B	A	A	B	A	B	A	A	B	B	B	B	A	B	B	B	B	B	A
Contig8639_at	1H	29	103.371	A	B	B	A	B	A	A	B	B	B	B	A	B	B	A	B	B	A	B	B	A	B	B	A	B	B	B	B	A	A	B	A	B	A	A	B	B	B	B	A	B	B	A	B	B	A
Contig4508_at	1H	30	104.722	A	B	B	A	B	A	A	B	B	B	B	A	B	B	A	B	B	A	B	B	A	B	B	A	B	B	B	B	A	A	B	A	B	A	A	B	B	B	B	A	B	B	A	B	B	B
Contig24487_at	1H	31	118.386	A	B	B	A	B	A	B	B	B	B	B	A	B	B	A	B	B	B	A	B	A	B	B	A	B	B	A	B	B	A	B	B	B	A	A	B	B	A	B	B	B	B	A	B	B	B
Contig5305_at	1H	32	119.719	A	B	B	A	B	A	B	B	B	B	B	A	B	B	A	B	B	B	A	B	A	B	B	A	B	B	A	B	B	A	B	B	B	A	A	B	B	A	B	B	B	B	A	B	B	B
Contig20736_at	1H	33	121.053	A	B	B	A	B	A	B	B	B	B	B	A	B	B	A	A	B	B	A	B	A	B	B	A	B	B	A	B	B	A	B	B	B	A	A	B	B	A	B	B	B	B	A	B	B	B
Contig13137_s_at	1H	34	122.387	A	B	B	A	B	B	B	B	B	B	B	A	B	B	A	A	B	B	A	B	A	B	B	A	B	B	A	B	B	A	B	B	B	A	A	B	B	A	B	B	B	B	A	B	B	B
Contig2756_at	1H	35	125.129	A	B	A	A	B	B	B	B	B	B	B	A	B	B	A	A	-	B	A	B	A	B	B	A	B	B	A	B	B	A	B	B	B	A	A	B	B	A	B	B	B	B	A	B	B	B
Contig12834_at	1H	36	126.499	A	B	A	A	B	B	B	B	B	B	B	B	B	B	A	A	B	B	A	B	A	B	B	A	B	B	A	B	B	A	B	B	B	A	A	B	B	A	B	B	B	B	A	B	B	B
Contig23929_at	1H	37	135.944	A	B	A	B	B	B	B	B	B	A	B	B	B	B	A	A	B	B	A	B	A	B	B	A	B	B	A	A	A	A	B	B	B	A	A	B	B	A	B	B	B	B	A	B	B	B
Contig6228_at	1H	38	138.686	B	B	A	B	B	B	B	B	B	A	B	B	B	B	A	A	-	B	A	B	A	B	B	A	B	B	A	A	A	A	B	B	B	A	A	B	B	A	B	B	B	B	A	A	B	B
Contig9342_at	1H	39	142.805	B	B	A	B	B	A	B	A	B	A	B	B	B	B	A	A	B	B	A	B	A	B	B	A	B	B	A	A	A	A	B	B	B	A	B	B	B	A	B	B	B	B	A	A	B	B
Contig14682_at	1H	40	144.139	B	B	A	B	B	A	B	A	B	B	B	B	B	B	A	A	B	B	A	B	A	B	B	A	B	B	A	A	A	A	B	B	B	A	B	B	B	A	B	B	B	B	A	A	B	B
Contig1087_x_at	1H	41	145.472	B	B	A	B	B	A	B	A	B	B	B	B	B	B	A	A	B	B	A	B	A	B	B	A	B	B	A	A	A	A	B	B	B	A	B	B	B	A	B	B	B	B	A	A	A	B
Contig25582_at	1H	42	146.806	B	B	A	B	B	A	B	A	B	B	B	B	B	B	A	A	B	B	A	B	A	B	B	A	B	B	A	A	A	A	B	B	B	A	B	B	B	A	B	B	B	B	A	A	A	B
HV_CEa0011J09r2_at	1H	43	149.475	B	B	A	B	B	A	B	A	B	B	B	B	B	B	A	A	B	B	A	B	A	B	B	B	B	B	A	A	A	A	B	B	B	A	B	B	B	A	B	B	B	B	A	A	A	B
Contig875_s_at	1H	44	150.809	B	B	A	B	B	A	B	A	B	B	B	B	B	B	A	A	B	B	A	B	A	B	B	B	B	B	A	A	A	A	B	B	B	A	B	B	B	A	B	B	B	B	A	A	A	B
Contig6092_at	1H	45	160.253	B	B	A	B	B	A	B	A	B	B	B	B	B	B	A	A	B	B	A	B	A	B	B	B	A	B	B	A	A	A	B	B	A	A	B	B	A	A	B	B	A	B	A	A	A	B
Contig11883_at	1H	46	161.586	B	B	A	B	B	A	B	A	B	B	B	B	B	B	A	A	B	B	A	B	A	B	B	B	A	B	B	A	A	A	B	B	A	A	B	B	A	A	B	B	A	B	A	A	A	B
HV_CEa0004J13r2_x_at	1H	47	165.595	B	B	A	B	B	A	B	A	B	B	B	B	B	B	A	A	B	B	A	B	A	B	B	B	A	B	B	A	A	A	B	B	A	A	B	B	A	A	B	B	B	B	A	A	A	B
Contig7056_at	1H	48	166.965	B	B	A	B	B	A	B	A	B	B	B	B	B	B	A	A	-	B	A	B	A	B	B	B	A	B	B	A	A	A	B	B	A	A	B	B	A	-	B	B	B	B	A	A	A	B
Contig19892_at	2H	1	0	A	B	B	B	A	B	B	B	A	B	A	A	B	A	B	A	A	A	A	A	B	A	A	B	B	A	B	B	B	B	B	A	B	B	A	B	A	A	A	A	A	A	B	A	A	A
HV_CEa0014I08r2_s_at	2H	2	1.3336	A	B	B	B	A	B	B	B	A	B	A	A	B	A	B	A	A	A	A	A	B	A	A	B	B	A	B	B	B	B	B	A	B	B	A	B	A	A	A	A	A	B	B	A	A	A
Contig19399_at	2H	3	2.7039	A	B	B	B	-	B	B	B	A	B	A	A	B	A	A	A	A	A	A	A	B	A	-	B	B	A	B	B	B	B	B	A	B	B	A	B	A	A	A	A	A	B	B	A	A	A
Contig16574_at	2H	4	4.1328	A	B	B	B	A	B	B	B	A	B	A	A	B	A	A	A	A	A	A	A	B	A	A	B	B	A	B	B	B	-	A	A	B	B	A	B	A	A	A	A	A	B	B	A	A	A
Contig7880_at	2H	5	5.5221	A	B	B	B	A	B	B	B	A	B	A	A	B	A	A	A	A	A	A	A	B	A	A	B	B	A	B	B	B	B	A	A	B	B	A	B	A	A	A	A	A	B	B	A	A	A
Contig25521_at	2H	6	6.8923	A	B	B	B	A	B	B	B	A	B	A	A	B	A	A	A	A	A	A	A	B	A	A	B	B	A	B	B	B	B	A	B	B	B	A	B	A	A	A	A	A	B	B	A	A	A
Contig11928_at	2H	7	20.95	A	B	A	A	A	B	B	B	A	B	A	A	B	A	A	B	A	A	A	A	B	A	A	B	B	A	B	B	B	B	A	B	B	B	A	B	A	A	B	A	A	B	B	A	A	A
Contig12089_at	2H	8	22.2836	A	B	A	A	A	B	B	B	A	B	A	A	B	A	A	B	A	B	A	A	B	A	A	B	B	A	B	B	B	B	A	B	B	B	A	B	A	A	B	A	A	B	B	A	A	A
Contig5370_at	2H	9	23.6173	A	B	A	A	A	B	B	B	A	B	A	A	B	A	A	B	A	B	A	A	B	A	B	B	B	A	B	B	B	B	A	B	B	B	A	B	A	A	B	A	A	B	B	A	A	A
Contig19241_at	2H	10	25.0065	A	B	A	A	A	B	B	B	A	B	A	A	B	A	A	B	-	B	A	A	B	A	-	B	B	A	B	B	B	B	A	B	B	B	A	B	A	A	B	A	-	B	B	A	A	A
Contig3021_at	2H	11	31.9961	A	B	A	A	A	B	A	B	A	B	A	A	B	A	A	B	A	B	A	A	B	A	B	B	B	A	B	B	B	B	A	B	A	B	A	B	A	A	B	A	A	B	B	B	A	A
Contig6254_at	2H	12	36.115	A	B	A	A	A	B	A	B	A	B	B	A	B	A	A	B	A	B	A	A	B	A	B	B	B	A	B	B	B	B	A	-	A	B	A	B	A	A	B	A	A	B	B	B	A	A
Contig7701_at	2H	13	37.4852	A	B	A	A	A	B	A	B	A	B	B	A	B	A	A	B	A	B	A	A	B	A	B	B	B	A	B	B	B	B	A	B	A	B	A	B	A	A	B	A	A	B	B	B	A	A
Contig12841_at	2H	14	38.8369	A	B	A	A	A	B	A	B	A	B	B	A	B	A	A	B	A	B	A	A	B	A	B	B	B	A	B	B	B	B	A	B	A	B	A	B	A	A	B	A	A	A	B	B	A	A
HZ47I09r_s_at	2H	15	41.5061	A	B	A	A	A	B	A	B	A	B	B	A	B	A	A	B	A	B	A	A	B	A	B	B	B	A	A	B	B	B	A	B	A	A	A	B	A	A	B	A	A	A	B	B	A	A
Contig12668_at	2H	16	44.1753	A	B	A	A	A	B	A	B	A	B	B	A	B	A	A	B	A	A	A	A	B	B	B	B	B	A	A	B	B	B	A	B	A	A	A	B	A	A	B	A	A	A	B	B	A	A
Contig17085_at	2H	17	49.6019	A	B	A	A	A	B	A	B	A	B	B	A	B	A	A	A	A	A	A	A	B	B	B	A	A	A	A	B	B	B	A	B	A	A	A	B	A	A	B	A	A	A	B	B	A	A
Contig4818_at	2H	18	55.0285	A	B	A	A	A	A	A	B	A	B	B	B	B	A	A	A	A	A	A	A	B	B	B	A	A	A	A	B	B	B	A	B	A	A	A	B	A	A	B	A	A	A	B	B	A	A
Contig19407_at	2H	19	56.3802	A	B	A	A	A	A	A	B	A	B	B	B	B	A	A	A	A	A	A	A	B	B	B	A	A	A	A	B	B	B	A	B	A	A	A	B	A	A	B	A	A	A	B	B	A	A
Contig7511_at	2H	20	59.0855	A	B	A	A	A	A	A	B	A	A	B	B	B	A	A	A	A	A	A	A	B	B	B	A	A	A	A	B	B	B	A	B	A	A	A	B	A	A	B	A	A	A	B	B	A	A
Contig3506_s_at	2H	21	63.0941	A	B	A	A	A	A	A	A	A	A	B	B	B	A	A	A	A	A	A	A	B	B	B	A	A	A	A	B	B	B	A	B	A	A	A	B	A	A	B	A	A	A	B	B	A	A
Contig7769_at	2H	22	64.4278	A	B	A	A	A	A	A	A	A	A	B	B	B	A	A	A	A	A	A	A	B	B	B	B	A	A	A	B	B	B	A	B	A	A	A	B	A	A	B	A	A	A	B	B	A	A
Contig6918_s_at	2H	23	65.7614	A	B	A	A	A	A	A	A	A	A	B	B	B	A	A	A	A	A	A	A	B	B	B	B	A	A	A	B	B	B	A	B	A	A	A	B	A	A	B	A	A	A	B	B	A	A
Contig15733_at	2H	24	68.4306	A	B	A	A	A	A	A	A	A	A	B	B	B	A	A	A	A	A	A	A	B	B	A	B	A	A	A	B	B	B	A	B	A	A	A	B	A	A	B	A	A	A	B	B	A	A
Contig19831_at	2H	25	69.7643	A	B	A	A	A	A	A	A	A	A	B	B	B	A	A	A	A	A	A	A	B	B	A	B	A	A	A	B	B	B	A	B	A	A	A	B	A	A	B	A	A	A	B	B	A	A
Contig20672_s_at	2H	26	72.4696	A	B	A	A	A	A	A	A	A	A	B	B	B	A	A	A	A	A	A	A	B	B	A	B	A	B	A	B	B	B	A	B	A	A	A	B	A	A	B	A	A	A	B	B	B	A
Contig13073_at	2H	27	73.8213	A	B	A	A	A	A	A	A	A	A	B	B	B	A	A	A	A	A	A	A	B	B	A	B	A	B	A	B	B	B	A	B	A	A	A	B	A	A	B	A	A	A	B	B	B	A
Contig1604_at	2H	28	75.1549	A	B	A	A	A	A	A	A	A	A	B	B	B	A	A	A	A	A	A	A	B	B	A	B	A	B	A	B	B	B	A	B	A	A	A	B	A	A	B	A	A	A	B	B	B	A
Contig217_at	2H	29	76.4886	A	B	A	A	A	A	A	A	A	A	B	B	B	A	A	A	A	A	A	A	B	B	A	B	A	B	A	B	B	B	A	B	A	A	A	B	A	A	B	A	A	A	A	B	B	A
Contig888_at	2H	30	79.1578	A	B	A	A	A	A	A	A	A	A	B	B	B	B	A	A	A	A	A	A	B	B	A	B	A	B	A	B	B	B	A	B	A	A	B	B	A	A	B	A	A	A	A	B	B	A
Contig4041_at	2H	31	81.8631	A	B	A	A	A	A	A	A	A	A	B	B	B	B	B	A	A	A	A	A	B	B	A	B	A	B	A	B	B	B	A	B	A	A	B	B	A	A	B	A	A	A	A	B	B	A
Contig18677_at	2H	32	83.2524	A	B	A	A	A	A	A	A	A	A	B	B	B	B	B	A	-	A	A	A	B	B	A	B	A	B	A	B	B	B	A	B	A	A	B	B	A	A	B	A	-	A	A	B	B	A
Contig7316_at	2H	33	84.6416	A	B	A	A	A	A	A	A	A	A	B	B	B	B	B	A	-	A	A	A	B	B	A	B	A	B	-	B	B	B	A	B	A	A	B	B	A	A	B	A	A	A	A	B	B	A
HT07G20u_x_at	2H	34	90.2202	B	B	A	A	A	A	A	A	A	A	B	B	B	B	B	A	A	A	A	A	B	B	A	B	A	B	A	B	B	B	A	B	A	A	B	B	B	A	B	A	A	A	A	B	B	A
Contig9523_at	2H	35	98.4005	B	B	A	A	A	A	A	A	A	A	B	A	B	B	B	A	A	A	A	A	B	B	A	B	A	B	A	B	A	B	A	B	A	B	B	B	B	A	B	A	A	A	A	B	B	A
Contig13421_at	2H	36	99.7342	B	B	A	A	A	A	A	A	A	A	B	A	B	B	B	A	A	A	A	A	B	B	A	B	A	B	A	B	A	B	A	B	A	B	B	B	B	A	A	A	A	A	A	B	B	A
Contig1800_x_at	2H	37	102.403	B	B	A	A	A	A	A	A	A	A	B	A	B	B	B	A	A	A	A	A	B	B	A	B	B	B	A	B	A	B	A	B	A	B	B	B	B	A	A	A	A	A	A	B	B	A
Contig19271_at	2H	38	103.737	B	B	A	A	A	A	A	A	A	A	B	A	B	B	B	A	A	A	A	A	B	B	A	B	B	B	B	B	A	B	A	B	A	B	B	B	B	A	A	A	A	A	A	B	B	A
Contig9028_at	2H	39	105.071	B	B	A	A	A	A	A	A	A	A	B	A	B	B	B	A	A	A	A	A	B	B	A	B	B	B	B	B	A	B	A	B	A	B	B	B	B	A	A	A	A	B	A	B	B	A
HT07C05r_s_at	2H	40	106.404	B	B	A	A	A	A	A	A	A	A	B	A	B	B	B	A	A	A	A	A	B	B	A	B	B	B	B	B	A	B	A	B	A	B	B	B	B	A	A	A	A	B	A	B	B	A
Contig2260_at	2H	41	107.794	B	B	A	A	A	A	A	A	A	A	-	A	B	A	B	A	A	A	A	A	B	B	A	B	B	B	B	B	A	B	A	B	A	B	B	B	B	A	A	A	A	B	A	B	B	A
HV04J01r_s_at	2H	42	117.641	B	B	A	A	A	A	A	A	B	A	B	A	B	A	B	A	A	A	A	A	B	B	A	B	B	B	B	B	A	A	A	A	A	B	B	A	B	A	A	A	A	B	A	B	B	A
Contig13669_at	2H	43	121.65	B	B	A	A	A	A	A	A	B	A	A	A	B	A	B	A	A	A	A	B	B	B	A	B	B	B	B	B	A	A	A	A	A	B	B	A	B	A	A	A	A	B	A	B	B	A
Contig140_at	2H	44	123.001	B	B	A	A	A	A	A	A	B	A	A	A	B	A	B	A	-	A	A	B	B	B	A	B	B	B	A	B	A	A	A	A	A	B	B	A	B	A	A	A	A	B	A	B	B	A
Contig5401_s_at	2H	45	124.372	B	B	A	A	A	A	A	A	B	A	A	A	B	A	B	A	A	A	A	B	B	B	A	B	B	B	A	A	A	A	A	A	-	B	B	A	B	A	A	A	A	B	A	B	B	A
HV_CEb0003J19r2_at	2H	46	133.946	A	A	A	A	A	A	A	A	B	A	A	A	B	A	B	A	A	A	A	B	B	B	A	B	B	B	A	A	A	A	A	A	A	B	A	A	A	A	A	A	A	B	A	B	B	A
S0001000013A11F1_s_at	2H	47	135.28	A	A	A	A	A	A	A	A	B	B	A	A	B	A	B	A	A	A	A	B	B	B	A	B	B	B	A	A	A	A	A	A	A	B	A	A	A	A	A	A	A	B	A	B	B	A
Contig17099_at	2H	48	136.669	A	A	A	A	A	A	A	A	B	B	A	A	B	A	B	A	A	A	A	B	B	B	A	B	B	B	A	A	A	A	A	A	A	B	A	A	A	A	A	-	A	B	A	B	B	A
Contig14721_at	2H	49	149.44	A	A	A	B	B	B	A	A	B	B	A	A	B	A	B	B	B	A	A	B	B	B	A	B	B	B	A	A	A	A	A	A	A	B	A	B	A	A	A	A	A	B	A	B	B	A
Contig11747_at	2H	50	150.774	A	A	A	B	B	B	A	A	A	B	A	A	B	A	B	B	B	A	A	B	B	B	A	B	B	B	A	A	A	A	A	A	A	B	A	B	A	A	A	A	A	B	A	B	B	A
Contig1791_x_at	2H	51	153.479	A	A	A	B	B	B	A	A	A	B	A	A	B	A	B	B	B	A	A	B	B	B	A	B	B	B	A	A	A	A	A	A	A	A	A	B	A	A	A	B	A	B	A	B	B	A
Contig6787_at	2H	52	167.955	A	A	A	-	A	B	A	A	A	B	A	A	B	A	B	A	A	A	A	B	B	B	A	B	B	B	-	A	A	A	A	A	A	A	A	A	A	A	A	B	A	B	A	B	B	A
HW04J21u_at	2H	53	172.131	A	A	A	B	A	B	A	A	A	B	A	A	B	A	B	A	A	A	A	B	B	B	A	B	B	B	A	A	A	A	A	A	B	A	A	A	A	A	A	B	A	B	A	B	B	A
EBpi01_SQ005_H01_at	2H	54	173.465	A	A	A	B	A	B	A	A	A	B	A	A	B	B	B	A	A	A	A	B	B	B	A	B	B	B	A	A	A	A	A	A	B	A	A	A	A	A	A	B	A	B	A	B	B	A
Contig8310_at	2H	55	174.798	A	A	A	B	A	B	A	A	A	B	A	A	B	B	B	A	A	A	A	B	B	B	A	B	B	B	A	A	A	A	A	A	B	A	A	A	A	A	A	B	A	B	A	B	B	A
Contig7096_at	2H	56	178.807	A	A	A	B	A	B	A	A	A	B	A	A	B	B	B	A	A	A	A	B	B	B	A	B	B	B	A	A	A	B	A	A	B	A	A	A	A	A	A	B	A	B	A	B	B	A
HB06B21r_s_at	2H	57	180.159	A	A	A	B	A	B	A	A	A	B	A	A	B	B	B	A	A	A	A	B	B	B	A	B	B	B	A	A	A	B	A	A	B	A	A	A	A	A	A	B	A	B	A	A	B	A
HVSMEi0002M03r2_at	2H	58	181.51	A	A	A	B	A	B	A	A	A	B	A	A	B	B	B	A	A	A	A	B	B	B	A	B	B	B	A	A	A	B	A	A	B	A	A	A	A	A	A	B	A	B	A	A	B	A
Contig16379_s_at	2H	59	182.862	A	A	A	B	A	B	A	A	A	B	A	A	B	B	B	A	A	A	A	B	B	B	A	B	B	B	A	A	A	B	A	A	B	A	A	A	A	A	A	B	A	B	A	A	B	A
Contig4640_s_at	2H	60	185.531	A	A	A	B	A	B	A	A	A	B	A	A	B	B	B	A	A	A	A	B	B	B	A	B	A	B	A	A	A	B	A	A	B	A	A	A	A	A	A	B	A	B	A	A	B	A
Contig12326_at	2H	61	193.601	A	A	A	B	A	B	A	A	A	B	A	A	B	B	B	A	A	A	A	B	B	B	A	B	A	B	A	A	A	B	A	A	B	A	A	A	A	A	A	B	A	B	A	A	B	B
Contig19947_at	2H	62	194.971	A	A	A	B	A	B	A	A	A	B	A	A	B	B	B	A	A	A	A	B	B	B	A	B	A	B	A	A	A	B	A	A	B	A	A	A	B	A	A	B	A	B	A	A	B	B
Contig14244_at	2H	63	196.341	A	A	A	B	A	B	A	A	A	B	A	A	B	B	B	A	A	A	A	B	B	B	A	B	A	B	A	A	B	B	A	A	B	A	A	A	B	A	A	B	A	B	A	A	B	B
Contig5013_at	2H	64	197.693	A	A	A	B	A	B	A	A	A	B	A	A	B	B	B	A	A	A	A	B	B	B	A	B	A	B	A	A	B	B	A	A	B	A	A	A	B	A	A	B	A	B	A	A	B	B
Contig18615_at	2H	65	199.044	A	A	A	B	A	B	A	A	A	B	A	A	B	B	B	A	A	A	A	B	B	B	A	B	A	B	A	A	B	B	A	A	B	A	A	A	B	A	A	B	A	B	A	A	B	B
Contig17366_at	2H	66	200.378	A	A	A	B	A	B	A	A	A	B	A	A	B	B	B	A	A	A	A	B	B	B	A	B	A	B	A	A	B	B	A	A	B	A	A	A	B	B	A	B	A	B	A	A	B	B
HVSMEb0011P07r2_at	2H	67	203.12	A	A	A	B	A	B	A	A	A	B	A	B	B	B	B	A	A	A	A	B	B	B	-	B	A	B	A	A	B	B	A	A	B	A	A	A	B	B	A	B	A	B	A	A	B	B
Contig14209_at	2H	68	204.491	A	A	A	B	A	B	A	A	A	B	A	B	B	B	B	A	A	A	A	B	B	A	A	B	A	B	A	A	B	B	A	A	B	A	A	A	B	B	A	B	A	B	A	A	B	B
Contig6854_at	3H	1	0	B	A	A	A	A	A	A	B	B	A	A	B	B	-	B	A	A	B	B	B	B	B	B	B	A	A	A	A	A	A	B	A	B	A	A	A	A	B	A	A	B	B	A	B	A	B
Contig13895_at	3H	2	1.3892	B	A	A	A	A	A	A	B	B	A	A	B	B	B	B	A	A	B	B	B	B	B	B	B	A	A	A	A	A	A	B	A	B	B	A	A	A	B	A	A	B	B	A	B	A	B
Contig6811_s_at	3H	3	2.7229	B	A	A	A	A	A	A	B	B	A	A	B	B	B	B	A	A	B	B	B	B	B	B	B	A	A	A	A	A	A	B	A	B	B	A	A	A	B	B	A	B	B	A	B	A	B
Contig11554_at	3H	4	4.0565	B	A	A	A	A	A	A	B	B	A	A	B	B	B	B	A	A	B	B	B	B	B	B	B	A	A	A	A	A	A	B	A	B	B	A	A	A	B	B	A	B	B	A	B	A	B
Contig25578_at	3H	5	5.4268	B	A	A	A	A	A	A	B	B	A	A	B	B	B	B	A	A	B	B	B	A	B	-	B	A	A	A	A	A	A	B	A	B	B	A	A	A	B	B	A	B	B	A	B	-	B
Contig5140_at	3H	6	6.797	B	A	A	A	A	A	A	B	A	A	A	B	B	B	B	A	A	B	B	B	A	B	B	B	A	A	A	A	A	A	B	A	B	B	A	A	A	B	B	A	B	B	A	B	A	B
Contig5521_s_at	3H	7	8.1306	B	A	A	A	A	A	A	B	A	A	A	B	B	B	B	A	A	B	B	B	A	B	B	B	A	A	A	A	A	A	B	A	B	B	A	A	A	B	B	A	B	B	A	B	A	B
Contig12592_at	3H	8	10.7998	B	A	A	A	A	A	A	B	A	A	A	B	B	B	B	A	A	B	B	B	A	B	A	B	A	A	A	A	A	A	B	A	B	B	A	A	A	B	B	A	B	B	A	B	A	B
Contig23814_at	3H	9	12.1335	B	A	A	A	A	A	A	B	A	A	A	B	B	B	B	A	A	B	B	B	A	B	A	A	A	A	A	A	A	A	B	A	B	B	A	A	A	B	B	A	B	B	A	B	A	B
Contig6135_s_at	3H	10	13.4671	B	A	A	A	A	A	A	B	A	A	A	B	B	B	B	A	A	B	B	B	A	B	A	A	A	A	A	A	A	A	B	A	B	B	A	A	A	B	B	A	B	B	A	B	A	B
Contig15730_at	3H	11	17.5301	B	A	A	A	A	A	A	B	A	A	A	B	B	B	B	-	A	B	B	B	A	A	A	A	B	A	A	A	A	A	B	A	B	B	A	A	A	B	B	B	B	B	A	B	A	B
Contig11988_at	3H	12	18.9003	B	A	A	A	A	A	A	B	A	A	A	B	B	B	B	A	A	B	B	B	A	A	A	A	B	A	A	A	A	A	B	A	B	B	A	A	A	B	-	B	B	B	A	B	A	B
Contig19843_at	3H	13	23.0766	B	A	A	A	A	A	A	B	A	A	A	B	B	B	B	A	-	B	B	B	A	A	A	A	B	A	-	A	A	A	B	A	A	B	A	A	A	B	B	B	B	B	A	B	A	B
Contig14088_x_at	3H	14	34.2163	B	A	A	A	A	A	A	B	A	A	A	B	B	B	B	A	A	B	B	B	A	A	A	A	B	A	A	A	A	A	B	A	A	B	A	A	A	B	B	B	B	B	A	A	A	B
Contig6680_at	3H	15	47.8799	B	A	A	A	A	A	A	A	A	A	A	B	B	B	B	A	A	B	B	B	A	A	A	A	B	A	A	A	A	A	B	A	A	B	A	A	A	B	B	B	B	B	A	B	A	B
Contig18381_at	3H	16	49.2315	B	A	A	A	A	-	A	A	A	A	A	B	B	B	B	A	A	B	B	B	A	A	A	A	B	A	A	A	A	A	B	A	A	B	A	A	A	B	B	B	B	B	A	B	A	B
Contig11188_at	3H	17	53.2945	B	A	A	A	A	A	A	A	A	A	A	B	B	B	B	A	A	B	B	B	A	A	A	A	B	A	A	A	A	A	B	A	A	B	A	A	A	B	B	B	B	B	A	B	A	B
Contig9355_s_at	3H	18	54.6282	B	A	A	A	A	A	A	A	A	A	A	B	B	B	B	A	A	B	B	B	A	A	A	A	B	A	A	A	A	A	B	A	A	B	A	A	A	B	B	B	B	B	A	B	A	B
Contig7849_at	3H	19	62.6975	B	A	A	A	A	A	A	A	A	A	A	A	B	A	B	B	A	B	B	B	A	A	A	A	B	A	A	A	A	A	B	A	B	B	A	A	A	B	B	B	B	A	A	B	A	B
Contig3114_at	3H	20	64.0311	B	A	A	A	B	A	A	A	A	A	A	A	B	A	B	B	A	B	B	B	A	A	A	A	B	A	A	A	A	A	B	A	B	B	A	A	A	B	B	B	B	A	A	B	A	B
Contig4129_at	3H	21	65.3648	B	A	A	A	B	A	A	A	A	A	A	A	B	A	B	B	A	B	B	B	A	A	A	A	B	A	A	A	A	A	B	A	B	B	A	A	A	A	B	B	B	A	A	B	A	B
Contig1956_s_at	3H	22	66.6984	B	A	A	A	B	A	A	A	A	A	A	A	B	B	B	B	A	B	B	B	A	A	A	A	B	A	A	A	A	A	B	A	B	B	A	A	A	A	B	B	B	A	A	B	A	B
Contig20207_s_at	3H	23	69.4038	B	A	A	A	B	A	A	A	A	B	A	A	B	B	B	B	A	B	B	B	A	A	A	A	B	A	A	A	A	A	B	A	B	B	A	A	A	A	B	B	B	A	A	B	A	B
Contig7871_s_at	3H	24	70.7555	B	A	A	A	B	A	A	A	A	B	A	A	B	B	B	B	A	B	B	B	A	A	A	A	B	A	A	A	A	A	B	A	B	B	A	A	A	A	B	B	B	A	A	B	A	B
Contig2318_at	3H	25	72.1071	B	A	A	A	B	A	A	A	A	B	A	A	B	B	B	B	-	B	B	B	A	A	A	A	B	A	A	A	A	A	B	A	B	B	A	A	A	A	B	B	B	A	A	B	A	B
Contig11378_at	3H	26	73.4964	B	A	B	-	B	A	A	A	A	B	A	A	B	B	B	B	A	B	B	B	A	A	A	A	B	A	A	A	A	A	B	A	B	B	A	A	A	A	B	B	B	A	A	B	A	B
Contig12182_at	3H	27	79.1542	B	A	B	A	B	A	A	A	A	B	A	A	B	B	B	B	A	B	B	B	A	A	A	A	B	A	A	A	A	A	B	A	B	B	B	A	A	A	B	B	B	A	A	B	A	B
Contig23893_at	3H	28	81.8967	B	A	B	A	B	B	A	A	A	B	A	A	B	B	B	B	A	B	B	B	A	A	A	A	B	A	A	A	A	A	B	A	B	B	B	A	A	A	B	B	B	A	A	B	A	B
HT09O03u_s_at	3H	29	84.5659	B	A	B	B	B	B	A	A	A	B	A	A	B	B	B	B	A	B	B	B	A	A	B	A	B	A	A	A	A	A	B	A	B	B	B	A	A	A	B	B	B	A	A	B	A	B
Contig7137_at	3H	30	85.9176	B	A	B	B	B	B	A	A	A	B	A	A	B	B	B	B	-	B	B	B	A	A	B	A	B	A	A	A	A	A	B	A	B	B	B	A	A	A	B	B	B	A	A	B	A	B
Contig11489_at	3H	31	87.2692	B	A	B	B	A	B	A	A	A	B	A	A	B	B	B	B	A	B	B	B	A	A	B	A	B	A	A	A	A	A	B	A	B	B	B	A	A	A	B	B	B	A	A	B	A	B
Contig15210_at	3H	32	91.2778	B	A	B	B	A	B	A	A	A	B	A	A	B	B	B	B	B	B	B	A	A	A	B	A	B	A	A	A	A	A	B	A	B	B	B	A	A	A	B	B	B	A	A	A	A	B
Contig4225_at	3H	33	92.6115	B	B	B	B	A	B	A	A	A	B	A	A	B	B	B	B	B	B	B	A	A	A	B	A	B	A	A	A	A	A	B	A	B	B	B	A	A	A	B	B	B	A	A	A	A	B
Contig23681_at	3H	34	96.62	B	B	B	B	A	B	A	B	A	B	A	A	B	B	B	B	B	B	B	A	A	A	B	A	B	A	A	A	A	A	B	A	B	B	B	A	A	A	B	B	B	A	A	A	B	B
HY03J09u_at	3H	35	97.9537	B	B	B	B	A	B	A	B	A	B	A	A	B	B	B	B	B	B	A	A	A	A	B	A	B	A	A	A	A	A	B	A	B	B	B	A	A	A	B	B	B	A	A	A	B	B
Contig395_s_at	3H	36	101.962	B	B	B	B	A	B	A	B	A	B	A	A	B	B	B	B	B	B	A	A	A	A	B	A	B	A	A	A	A	A	A	A	B	B	B	A	A	B	B	B	B	A	A	A	B	B
Contig13630_at	3H	37	103.314	B	B	B	B	A	B	A	B	A	B	A	A	B	B	B	B	B	B	A	A	A	A	B	A	B	A	A	A	A	A	A	A	B	A	B	A	A	B	B	B	B	A	A	A	B	B
HVSMEm0014A16r2_at	3H	38	104.666	B	B	B	B	A	B	A	B	A	B	A	A	B	B	B	B	B	B	A	A	A	A	B	A	B	A	A	A	A	A	A	A	B	A	B	A	A	B	B	B	B	A	A	A	B	B
Contig12616_at	3H	39	106.017	B	B	B	B	A	B	A	B	A	B	A	A	B	B	B	B	B	B	A	A	A	A	B	A	B	A	A	A	A	A	A	A	B	A	B	A	A	B	B	B	B	A	A	A	B	B
HVSMEa0008H22r2_at	3H	40	107.369	B	B	B	B	A	B	A	B	A	B	A	A	B	B	A	B	B	B	A	A	A	A	B	A	B	A	A	A	A	A	A	A	B	A	B	A	A	B	B	B	B	A	A	A	B	B
Contig8337_at	3H	41	108.721	B	B	A	B	A	B	A	B	A	B	A	A	B	B	A	B	B	B	A	A	A	A	B	A	B	A	A	A	A	A	A	A	B	A	B	A	A	B	B	B	B	A	A	A	B	B
Contig7928_s_at	3H	42	119.554	A	B	A	B	B	B	A	B	A	B	A	A	B	B	A	A	B	B	A	B	B	A	B	A	B	A	A	A	A	A	B	A	B	A	B	A	A	B	B	B	B	A	A	A	B	B
Contig3660_at	3H	43	128.998	A	B	A	B	B	B	A	B	A	B	A	A	B	B	A	B	B	B	A	B	B	A	B	B	B	A	A	A	A	A	B	A	B	A	B	B	A	B	B	B	B	A	A	B	B	B
Contig24996_at	3H	44	130.368	A	B	A	B	B	B	A	B	A	B	A	A	B	B	A	B	-	B	A	B	B	A	B	B	B	A	A	A	A	A	B	A	B	A	B	B	A	B	B	B	B	A	A	B	B	B
Contig2621_at	3H	45	144.632	A	B	A	B	B	B	A	B	A	B	A	A	B	B	A	A	B	B	A	B	B	A	-	B	B	A	A	A	A	A	B	A	B	A	B	A	A	B	B	B	B	A	B	A	A	B
Contig3650_s_at	3H	46	158.489	A	B	B	B	B	B	A	B	A	A	A	A	B	A	A	A	B	B	A	B	B	A	B	B	A	A	A	A	A	A	B	A	B	A	A	A	A	B	B	A	B	A	B	A	A	B
Contig10920_at	3H	47	159.823	A	B	B	B	B	B	A	B	A	A	A	A	B	A	A	A	B	B	A	B	B	A	B	B	A	A	A	A	A	A	B	A	B	A	A	A	A	B	B	A	B	A	B	A	A	B
Contig23240_at	3H	48	161.212	A	B	-	B	B	B	A	B	A	A	A	A	B	A	A	A	B	B	A	B	B	A	B	B	A	A	-	A	A	A	B	A	B	A	A	A	A	B	B	A	B	A	B	A	A	B
Contig9123_at	3H	49	162.621	A	B	B	B	B	B	A	B	A	A	A	A	B	A	A	A	B	B	A	B	B	A	B	B	A	A	A	A	A	A	B	A	B	A	A	A	A	B	B	-	B	A	B	A	A	B
Contig25955_at	3H	50	164.01	A	B	B	B	B	B	A	B	A	A	A	A	B	A	A	A	B	B	A	B	B	A	B	B	A	A	-	A	A	A	B	A	B	A	A	-	A	B	B	A	B	A	B	A	A	B
Contig12807_at	3H	51	166.753	A	B	B	B	B	B	A	B	A	A	A	A	B	A	A	A	B	B	B	B	B	A	B	B	A	A	A	A	A	A	B	B	B	A	A	A	A	B	B	A	B	A	B	A	A	B
Contig8502_at	3H	52	168.086	A	B	B	B	B	B	A	A	A	A	A	A	B	A	A	A	B	B	B	B	B	A	B	B	A	A	A	A	A	A	B	B	B	A	A	A	A	B	B	A	B	A	B	A	A	B
Contig5987_at	3H	53	172.149	A	B	B	B	B	B	-	A	A	A	A	A	B	A	A	A	B	B	B	B	B	A	A	B	A	A	A	A	A	A	B	B	B	A	A	A	B	B	B	A	B	A	B	A	A	B
Contig1639_at	3H	54	183.134	A	B	B	B	B	B	B	A	B	A	A	A	A	A	A	B	B	B	B	B	B	B	A	B	A	A	A	A	A	A	B	B	B	A	A	A	B	B	A	A	B	A	B	B	A	B
Contig17576_at	3H	55	184.467	A	B	B	B	B	B	B	A	B	A	A	A	A	A	A	B	B	B	B	B	B	B	A	B	A	A	A	A	A	A	B	B	B	A	A	A	B	B	A	A	A	A	B	B	A	B
Contig5478_at	3H	56	188.476	A	B	A	A	B	B	B	A	B	A	A	A	A	A	A	B	B	B	B	B	B	B	A	B	A	A	A	A	A	A	B	B	B	A	A	A	B	B	A	A	A	A	B	B	A	B
HB09A17T_s_at	3H	57	193.829	A	B	A	A	B	B	B	A	B	A	A	A	A	A	B	B	B	B	B	B	B	B	A	B	A	A	A	B	A	A	B	B	B	A	A	A	B	B	A	A	A	A	B	B	B	B
HD07L17r_at	3H	58	203.274	A	A	A	A	A	B	B	A	B	A	A	B	A	A	B	B	B	B	B	B	B	B	A	B	A	A	A	B	A	A	B	B	B	A	A	B	B	B	A	A	A	A	B	B	B	B
Contig1040_at	4H	1	0	B	A	A	A	A	B	A	A	A	A	A	A	A	A	A	B	B	A	B	A	A	B	A	A	B	A	B	B	A	A	A	A	B	A	A	B	A	A	B	B	B	A	A	A	B	B
Contig13009_at	4H	2	1.3336	B	A	A	A	A	B	A	A	A	A	A	A	A	A	A	B	B	A	B	A	A	B	A	A	B	A	B	B	A	A	A	A	B	A	A	A	A	A	B	B	B	A	A	A	B	B
Contig10584_at	4H	3	12.1667	B	A	A	A	A	B	A	A	A	A	B	A	A	A	A	B	B	A	A	A	A	B	A	A	B	B	B	B	A	A	A	A	A	A	A	A	A	A	B	B	A	A	A	A	B	B
Contig19814_at	4H	4	13.5559	B	A	A	A	A	B	A	A	A	A	B	A	A	A	A	B	B	A	A	A	A	B	A	A	B	B	B	B	A	A	B	-	A	A	A	A	A	A	B	B	A	A	A	A	B	-
Contig11023_at	4H	5	17.7323	B	A	A	A	A	B	A	A	A	A	B	A	A	A	A	B	B	A	A	A	A	B	A	A	B	B	B	B	A	B	B	A	A	A	A	A	A	A	B	B	A	A	A	A	B	B
Contig7520_s_at	4H	6	19.0659	B	A	A	A	A	B	A	A	A	A	B	A	A	A	A	B	B	A	A	A	A	B	A	A	B	B	B	A	A	B	B	A	A	A	A	A	A	A	B	B	A	A	A	A	B	B
Contig12802_at	4H	7	20.3996	B	A	A	A	A	B	A	A	A	B	B	A	A	A	A	B	B	A	A	A	A	B	A	A	B	B	B	A	A	B	B	A	A	A	A	A	A	A	B	B	A	A	A	A	B	B
Contig20169_at	4H	8	24.4082	B	A	A	A	A	B	A	A	A	B	B	A	A	A	A	B	B	A	A	A	A	B	A	A	B	B	B	A	A	B	B	A	A	A	A	A	A	A	B	B	A	A	A	A	B	B
Contig5734_at	4H	9	25.7418	B	A	A	A	A	B	A	A	A	B	B	A	A	A	A	B	B	A	A	A	A	B	A	A	B	B	B	A	A	B	B	A	A	A	B	A	A	A	B	B	A	A	A	A	B	B
Contig12425_at	4H	10	35.1859	B	A	A	A	B	B	B	A	A	B	B	A	A	A	B	B	B	A	A	A	A	B	A	A	B	B	B	A	B	B	B	A	A	A	B	A	A	A	B	B	A	A	A	A	B	B
HF04I11r_s_at	4H	11	50.5135	B	A	A	A	B	B	B	A	-	B	B	A	A	A	B	B	B	B	A	A	B	B	B	B	B	B	B	A	B	A	B	A	A	B	B	A	A	A	B	B	A	A	A	A	A	B
Contig6249_at	4H	12	54.5765	B	A	A	A	B	B	B	A	A	B	B	A	B	A	B	B	B	B	A	B	B	B	B	B	B	B	B	A	B	A	B	A	A	B	B	A	A	A	B	B	A	A	A	A	A	B
Contig7464_at	4H	13	71.1588	B	A	A	B	B	B	B	A	A	B	B	A	B	A	B	B	B	B	A	B	B	B	B	B	B	B	B	A	B	A	B	A	A	B	B	B	A	A	B	B	A	A	A	B	B	B
Contig9474_at	4H	14	86.2693	B	A	A	A	B	B	B	A	A	B	B	A	B	A	B	B	B	B	A	B	B	B	B	B	B	B	B	A	B	A	B	A	A	B	B	A	A	A	B	B	A	A	A	A	A	B
Contig6990_at	4H	15	88.9385	B	A	A	A	B	B	B	A	A	B	B	A	B	A	A	B	B	B	A	B	B	B	B	B	B	B	B	A	B	A	B	B	A	B	B	A	A	A	B	B	A	A	A	A	A	B
Contig5508_at	4H	16	101.177	B	B	A	A	B	B	B	A	A	B	B	A	B	A	A	B	B	B	B	B	B	B	B	B	B	B	B	A	B	B	A	B	A	A	B	A	A	A	B	B	A	A	A	A	A	A
Contig5198_s_at	4H	17	109.358	A	B	A	A	B	A	B	A	A	B	B	A	B	A	A	B	B	B	B	B	B	B	-	B	B	B	B	A	B	B	A	B	A	A	B	A	A	A	B	B	A	A	A	A	A	A
HVSMEh0095L04f_s_at	4H	18	110.747	A	B	A	A	B	A	B	A	A	B	B	A	B	A	A	A	B	B	B	B	B	B	A	B	B	B	B	A	B	B	A	B	A	A	B	A	A	A	B	B	A	A	A	A	A	A
Contig8798_at	4H	19	116.248	A	B	A	A	B	A	B	A	A	B	B	A	B	A	A	A	B	B	B	B	B	B	A	B	B	B	B	A	B	B	A	B	A	A	B	A	B	A	B	B	A	A	A	B	A	A
Contig6526_at	4H	20	123.047	A	B	A	A	B	A	B	A	A	B	B	A	B	A	A	A	B	B	B	B	B	B	A	B	B	B	B	B	B	B	A	B	B	A	B	B	B	A	B	B	A	A	A	B	A	A
Contig24999_at	4H	21	127.165	A	B	A	A	B	A	B	A	A	B	B	A	B	A	B	A	-	B	B	B	B	A	A	B	B	B	A	B	B	B	A	B	B	A	B	B	B	A	B	B	A	A	A	B	A	A
Contig9840_at	4H	22	132.744	A	B	B	A	B	A	B	A	A	B	B	A	B	A	B	A	B	B	B	B	B	A	A	B	B	B	A	B	B	B	A	B	B	A	B	B	B	A	B	B	B	A	A	B	A	-
Contig13442_at	4H	23	135.564	A	B	B	A	B	A	B	A	A	B	B	A	B	A	B	A	A	B	B	B	B	A	A	B	B	B	A	B	B	B	A	B	B	A	B	B	B	A	B	B	B	A	A	B	B	A
Contig2812_at	4H	24	139.74	A	B	B	A	B	A	B	A	A	B	B	A	B	A	B	A	A	B	B	B	B	A	A	B	B	B	A	B	B	B	A	A	B	A	B	B	B	A	A	B	B	A	A	B	B	A
Contig3801_at	4H	25	143.749	A	B	B	A	B	A	B	A	A	B	B	A	B	A	B	A	A	B	B	B	B	A	A	A	B	B	A	B	B	B	A	A	B	A	B	B	B	A	A	B	B	A	A	B	B	A
Contig4748_at	4H	26	145.083	A	B	B	A	B	A	B	A	A	B	B	A	B	A	B	A	A	B	B	B	B	A	A	A	B	B	A	B	B	B	A	A	B	A	B	B	B	A	A	B	B	A	A	B	B	A
Contig25330_at	4H	27	146.416	A	B	B	A	B	A	B	A	A	B	B	A	B	A	B	A	A	B	B	B	B	A	A	A	B	B	A	B	B	B	A	A	B	A	B	A	B	A	A	B	B	A	A	B	B	A
Contig6747_at	4H	28	149.159	A	B	B	A	B	A	B	A	A	B	B	A	B	A	B	-	A	B	B	B	B	A	-	A	B	B	A	B	B	B	A	A	B	A	B	A	B	A	A	B	B	A	A	B	B	A
HVSMEf0005J23f_s_at	4H	29	151.939	A	B	B	A	B	A	B	A	A	B	B	A	B	A	B	A	A	B	B	B	B	A	A	A	B	A	A	B	B	B	A	A	B	A	B	A	B	A	A	B	B	A	A	B	B	-
Contig5965_at	4H	30	153.291	A	B	B	A	B	A	B	A	A	B	B	A	B	A	B	A	A	B	A	B	B	A	A	A	B	A	A	B	B	B	A	A	B	A	B	A	B	A	A	B	B	A	A	B	B	A
Contig9290_at	4H	31	154.625	A	B	B	A	B	A	B	A	A	B	B	A	B	A	B	A	A	B	A	B	B	A	A	A	B	A	A	B	B	A	A	A	B	A	B	A	B	A	A	B	B	A	A	B	B	A
Contig24086_at	4H	32	156.014	A	B	B	A	B	A	B	A	A	B	B	A	B	A	B	A	A	B	A	B	B	A	A	A	-	A	A	B	B	A	A	A	B	A	-	A	B	A	A	B	B	A	A	B	B	A
Contig9829_at	4H	33	170.278	A	B	B	A	A	A	B	A	A	B	B	A	B	A	B	A	A	B	A	B	B	A	A	A	B	A	A	B	B	B	A	A	B	A	B	A	B	A	A	B	B	A	A	A	A	A
Contig8619_at	4H	34	178.347	A	B	B	A	A	A	B	A	A	B	B	A	B	A	B	A	A	B	B	B	B	A	A	A	B	B	A	B	B	B	A	A	B	A	B	A	B	A	A	B	B	A	A	A	A	A
Contig7295_s_at	5H	1	0	B	B	B	B	A	B	B	A	A	A	B	B	B	B	A	A	A	B	B	B	A	B	A	B	B	B	A	A	B	B	A	A	B	A	B	B	B	B	A	A	B	B	A	A	A	B
Contig18122_at	5H	2	2.7425	B	B	B	B	A	B	B	A	A	A	B	B	B	B	A	A	-	B	B	B	A	B	A	B	B	B	A	A	B	B	A	-	B	A	B	B	B	B	A	A	B	B	A	A	A	B
Contig1300_x_at	5H	3	6.8614	B	B	A	B	A	B	B	A	A	A	B	B	B	A	A	A	A	B	B	B	A	B	A	A	B	B	A	A	B	B	A	A	B	A	B	B	B	B	A	A	B	B	A	A	A	B
Contig12450_at	5H	4	9.6038	B	B	A	B	A	B	-	A	A	A	B	B	B	A	A	A	A	B	B	B	A	B	A	A	B	B	A	A	B	B	A	A	B	A	B	B	A	B	A	A	B	B	A	A	A	B
rbaak13h13_s_at	5H	5	13.7227	B	B	A	B	A	B	B	A	B	A	B	B	B	A	A	A	A	B	B	B	A	B	A	A	B	B	A	A	B	B	A	A	B	A	B	B	A	B	A	A	B	B	A	A	A	B
Contig7106_at	5H	6	16.428	B	B	A	B	A	B	B	B	B	A	B	B	B	A	A	A	A	B	B	B	A	B	A	A	B	B	A	A	B	B	A	A	B	A	B	B	A	B	A	A	B	B	A	A	A	B
Contig3489_at	5H	7	26.0029	B	B	A	B	A	B	B	B	B	A	B	B	B	A	B	A	A	B	B	A	B	B	A	A	A	A	A	A	B	B	A	A	B	A	B	B	A	B	A	A	B	B	A	A	A	B
Contig23773_at	5H	8	35.7121	B	B	A	B	A	A	B	B	B	A	A	B	B	A	B	A	A	B	A	A	B	B	B	A	A	A	A	A	B	B	A	A	B	-	A	B	A	B	A	A	B	B	A	A	B	B
Contig4923_at	5H	9	37.1014	B	B	A	B	A	A	B	B	B	A	A	B	B	A	B	A	A	B	A	A	B	B	B	A	A	A	A	A	B	B	A	A	B	B	A	B	A	B	A	B	B	B	A	A	B	B
HA28H16r_at	5H	10	38.4906	B	B	A	B	A	A	B	B	B	A	A	B	B	A	B	A	A	B	A	A	B	B	B	A	A	A	B	A	B	B	A	-	B	B	A	B	A	B	A	B	B	B	A	A	B	B
HV_CEb0009B15r2_at	5H	11	39.8799	B	B	A	B	A	A	B	B	B	A	A	B	B	A	B	A	A	B	A	A	B	B	B	A	A	A	B	A	B	B	A	B	B	B	A	B	A	B	B	B	B	B	A	A	B	B
Contig24190_at	5H	12	41.2501	B	B	A	B	A	A	B	B	B	B	A	B	B	A	B	A	-	B	A	A	B	B	B	A	A	A	B	A	B	B	A	B	B	B	A	B	A	B	B	B	B	B	A	A	B	B
Contig583_at	5H	13	42.6393	B	B	A	B	B	A	B	B	B	B	A	B	B	A	B	A	A	B	A	A	B	B	B	A	A	A	-	A	B	B	A	B	B	B	A	B	A	B	B	B	B	B	A	A	B	B
Contig6566_at	5H	14	44.0286	A	B	A	B	B	A	B	B	B	B	A	B	B	A	B	A	A	B	A	A	B	B	B	A	A	A	B	A	B	B	A	B	B	B	A	B	A	B	B	B	B	B	A	A	B	B
Contig3303_at	5H	15	45.3988	A	B	A	B	B	A	B	B	B	B	A	B	B	A	B	A	A	B	A	A	B	B	B	A	A	A	B	A	B	B	A	B	B	B	A	B	A	B	B	B	B	B	A	A	B	B
Contig5892_at	5H	16	48.1041	A	B	A	B	B	A	B	B	B	B	A	B	B	A	B	A	A	B	A	A	B	B	B	A	A	A	B	A	B	B	A	B	B	B	A	B	A	B	B	B	B	B	A	B	B	B
Contig14233_at	5H	17	49.4378	A	B	A	B	B	A	B	B	B	B	A	B	B	A	B	A	A	B	A	A	B	B	B	A	A	A	B	A	B	B	A	B	B	B	A	B	A	B	B	B	B	B	A	B	B	B
HS08H05u_at	5H	18	52.107	A	B	A	B	B	A	B	B	B	B	A	B	B	A	B	A	A	B	A	A	B	B	B	B	A	A	B	A	B	B	A	B	B	B	A	B	A	B	B	B	B	B	A	B	B	B
Contig10958_at	5H	19	53.4406	A	B	A	B	B	A	B	B	B	B	A	B	B	A	B	A	A	B	A	B	B	B	B	B	A	A	B	A	B	B	A	B	B	B	A	B	A	B	B	B	B	B	A	B	B	B
Contig6253_at	5H	20	54.7743	A	B	A	B	B	A	B	B	B	B	A	B	B	A	B	A	A	B	A	B	B	B	B	B	A	A	B	A	B	B	A	B	B	B	A	B	A	B	B	B	B	B	A	B	B	B
Contig10066_at	5H	21	56.1079	A	B	A	B	B	A	B	B	B	B	A	B	B	A	B	A	A	B	A	B	B	B	B	B	A	A	B	A	B	B	A	B	B	B	A	B	A	B	B	B	B	B	A	B	B	B
Contig4317_at	5H	22	58.7771	A	B	A	B	B	A	B	B	B	B	A	B	B	A	B	A	A	B	A	B	B	B	B	B	B	A	B	A	B	B	A	B	B	A	A	B	A	B	B	B	B	B	A	B	B	B
HVSMEa0019A17r2_at	5H	23	61.4463	A	A	A	B	B	A	B	B	B	B	A	B	B	A	B	A	B	B	A	B	B	B	B	B	B	A	B	A	B	B	A	B	B	A	A	B	A	B	B	B	B	B	A	B	B	B
rbasd24g02_s_at	5H	24	68.1529	A	A	A	B	B	A	A	B	B	B	A	B	B	A	B	A	B	B	A	B	B	B	A	B	B	B	B	A	B	B	A	B	B	A	A	B	A	B	B	B	B	B	A	B	B	B
HV_CEb0012I09r2_x_at	5H	25	72.2159	A	A	A	B	B	A	A	B	B	B	A	B	B	B	B	A	-	B	A	B	B	B	A	B	B	B	A	A	B	B	A	B	B	A	A	B	A	B	B	B	B	B	A	B	B	B
Contig3508_s_at	5H	26	73.5676	A	A	A	B	B	A	A	B	B	B	A	B	B	B	B	A	B	A	A	B	B	B	A	B	B	B	A	A	B	B	A	B	B	A	A	B	A	B	B	B	B	B	A	B	B	B
Contig4758_at	5H	27	74.9012	A	A	A	B	B	A	A	B	B	B	A	B	B	B	B	A	B	A	A	B	B	B	A	B	B	B	A	A	B	B	A	B	B	A	A	B	A	B	B	B	B	B	A	B	B	B
Contig26426_at	5H	28	81.6995	A	A	A	B	B	A	A	B	B	B	B	B	B	B	B	A	B	A	A	B	B	B	A	B	B	B	-	A	A	B	A	B	B	A	A	B	A	A	B	B	B	B	A	B	B	B
Contig2001_at	5H	29	84.4049	A	A	A	B	B	A	A	B	B	B	B	B	B	B	B	A	B	A	A	B	A	B	A	B	B	B	A	A	A	B	A	A	B	A	A	B	A	A	B	B	B	B	A	B	B	B
Contig3299_s_at	5H	30	85.7385	A	A	A	B	B	A	A	B	B	B	B	B	B	B	B	A	B	A	A	A	A	B	A	B	B	B	A	A	A	B	A	A	B	A	A	B	A	A	B	B	B	B	A	B	B	B
Contig2738_s_at	5H	31	87.0722	A	A	A	B	B	A	A	B	B	B	B	B	B	B	B	A	B	A	A	A	A	B	A	B	B	B	A	A	A	B	A	A	B	A	A	B	A	A	B	B	B	B	A	B	B	B
Contig6695_at	5H	32	93.7788	A	A	A	B	B	A	A	A	B	A	B	B	B	B	B	A	B	A	A	A	A	B	A	B	B	B	A	A	A	B	A	A	B	A	A	A	A	A	B	B	B	B	A	B	B	B
Contig11191_at	5H	33	95.1124	A	A	A	B	A	A	A	A	B	A	B	B	B	B	B	A	B	A	A	A	A	B	A	B	B	B	A	A	A	B	A	A	B	A	A	A	A	A	B	B	B	B	A	B	B	B
Contig9721_at	5H	34	100.539	A	A	A	B	A	A	A	A	B	A	B	B	A	B	A	A	A	A	A	A	A	B	A	B	B	B	A	A	A	B	A	A	B	-	A	A	A	A	B	B	B	B	A	B	B	B
Contig8869_at	5H	35	101.928	A	A	A	B	A	A	A	A	B	A	B	B	A	B	A	A	-	A	A	A	A	B	A	B	B	B	A	A	A	B	B	A	B	A	A	-	A	A	B	B	B	B	A	B	B	B
Contig14060_at	5H	36	115.986	A	A	A	B	A	B	A	A	A	A	B	B	A	B	A	A	A	A	B	A	A	B	A	B	B	B	A	A	A	B	B	A	B	A	A	A	B	A	B	A	B	B	A	B	B	B
Contig6745_at	5H	37	117.32	A	A	A	B	A	B	A	A	A	A	B	B	A	B	A	A	A	A	B	A	A	B	A	B	A	B	A	A	A	B	B	A	B	A	A	A	B	A	B	A	B	B	A	B	B	B
Contig8092_x_at	5H	38	119.989	A	A	A	A	A	B	A	A	A	A	A	B	A	B	A	A	A	A	B	A	A	B	A	B	A	B	A	A	A	B	B	A	B	A	A	A	B	A	B	A	B	B	A	B	B	B
Contig10808_at	5H	39	121.323	A	A	A	A	A	B	A	A	A	A	A	B	A	B	A	A	A	A	B	A	A	B	A	B	A	B	A	A	A	B	B	A	B	A	A	A	B	A	B	A	B	B	A	B	B	B
Contig21355_at	5H	40	123.992	A	A	A	A	A	A	A	A	A	A	A	B	A	B	A	A	A	A	B	A	A	B	A	B	A	B	A	A	A	B	B	A	B	A	A	A	B	A	B	A	B	B	A	B	B	B
Contig10650_at	5H	41	125.325	A	A	A	A	A	A	A	A	A	A	A	B	A	B	A	A	A	A	B	A	A	B	A	B	A	B	A	A	A	B	B	A	B	A	A	A	A	A	B	A	B	B	A	B	B	B
Contig4843_at	5H	42	126.659	A	A	A	A	A	A	A	A	A	A	A	B	A	B	B	A	A	A	B	A	A	B	A	B	A	B	A	A	A	B	B	A	B	A	A	A	A	A	B	A	B	B	A	B	B	B
HU08P15u_x_at	5H	43	127.993	A	A	A	A	A	A	A	A	A	A	A	B	A	B	B	A	A	A	B	A	A	B	B	B	A	B	A	A	A	B	B	A	B	A	A	A	A	A	B	A	B	B	A	B	B	B
Contig1342_at	5H	44	130.662	A	A	A	A	A	A	A	A	A	A	A	B	A	B	B	A	A	A	B	A	A	B	B	B	A	B	A	A	A	B	B	A	B	A	A	A	A	A	B	A	B	B	B	B	B	B
Contig134_s_at	5H	45	133.331	A	A	A	A	A	A	A	A	A	A	A	B	A	B	B	A	A	A	B	A	A	B	B	B	A	B	A	A	A	B	B	A	B	A	A	A	A	A	B	A	A	B	B	B	B	B
Contig4015_at	5H	46	141.4	A	A	A	A	A	A	B	B	A	A	A	B	A	B	B	A	B	A	B	A	A	B	B	B	A	B	A	A	A	B	B	A	B	B	A	A	A	A	B	A	A	B	B	B	B	B
Contig2375_s_at	5H	47	144.07	A	A	A	A	A	B	B	B	A	A	A	B	A	B	B	A	B	A	B	B	A	B	B	B	A	B	A	A	A	B	B	A	B	B	A	A	A	A	B	A	A	B	B	B	B	B
HZ58F11r_at	5H	48	145.421	B	A	A	A	A	B	B	B	A	A	A	B	A	B	B	A	-	A	B	B	A	B	B	B	A	B	A	A	A	B	B	A	B	B	A	A	A	A	B	A	A	B	B	B	B	B
HVSMEm0005P18r2_at	5H	49	146.773	B	A	A	A	A	B	B	B	A	A	A	B	A	B	B	A	B	A	B	B	A	B	B	B	A	B	A	A	A	B	B	A	B	B	A	A	A	A	B	A	A	B	B	B	B	B
HVSMEg0006G02r2_s_at	5H	50	148.107	B	A	A	A	A	B	B	B	A	A	A	B	A	B	B	A	B	A	B	B	B	B	B	B	A	B	A	A	A	B	B	A	B	B	A	A	A	A	B	A	A	B	B	B	B	B
Contig5540_at	5H	51	153.608	B	B	A	A	A	B	B	B	A	A	A	B	A	B	B	A	B	A	B	B	B	B	B	B	A	B	B	A	A	B	B	A	B	B	A	A	A	A	B	A	A	A	B	B	B	B
Contig9758_s_at	5H	52	154.997	B	B	A	A	A	B	B	B	A	A	A	B	A	B	B	A	B	A	B	B	B	B	B	B	A	B	-	A	A	B	B	A	B	B	A	A	A	A	B	A	A	A	B	B	B	B
Contig3129_at	5H	53	166.137	B	B	A	A	A	B	B	B	A	A	A	B	A	B	B	A	B	A	B	B	B	B	B	A	A	B	B	A	A	B	B	A	B	B	A	A	B	B	B	A	A	A	B	B	A	B
Contig11418_at	5H	54	168.842	B	B	A	A	A	B	B	B	B	A	A	B	A	B	B	B	B	A	B	B	B	B	B	A	A	B	B	A	A	B	B	A	B	B	A	A	B	B	B	A	A	A	B	B	A	B
Contig3928_s_at	5H	55	171.548	B	B	A	A	A	B	B	B	B	A	A	B	A	B	B	B	B	A	B	B	B	B	B	A	A	B	B	B	A	B	B	A	B	B	A	A	B	B	B	A	A	A	B	B	A	B
Contig8230_at	5H	56	172.881	B	B	A	A	A	B	B	B	B	A	A	B	A	B	B	B	B	A	B	B	B	B	B	A	A	B	B	B	A	B	B	A	B	B	A	A	B	B	B	A	A	A	B	B	A	B
Contig12722_s_at	5H	57	174.215	B	B	A	A	A	B	B	B	B	A	A	B	A	B	B	B	B	A	B	B	B	B	B	A	A	B	B	B	A	B	B	B	B	B	A	A	B	B	B	A	A	A	B	B	A	B
HM08E17r_at	5H	58	175.567	B	B	B	A	A	B	B	B	B	A	A	B	A	B	B	B	B	A	B	B	B	B	B	A	A	B	B	B	A	B	B	B	B	B	A	A	B	B	B	A	A	A	B	B	A	B
HT05J04u_s_at	5H	59	176.956	B	B	B	A	A	B	B	B	B	A	A	B	A	B	B	B	-	A	B	B	B	B	B	A	A	B	B	B	A	B	B	B	B	B	A	A	B	B	B	A	A	A	B	B	A	-
Contig2399_at	6H	1	0	A	B	A	B	B	B	B	A	B	A	B	B	B	B	A	A	A	A	A	A	B	B	-	B	A	B	A	B	A	A	B	B	A	A	A	A	B	A	B	A	B	A	A	B	A	A
Contig20224_at	6H	2	1.3517	A	B	A	B	B	B	B	A	B	A	B	B	B	B	A	A	A	A	A	A	B	B	B	B	A	B	A	B	A	A	B	B	A	A	A	A	B	A	B	A	B	A	A	B	A	A
Contig7305_at	6H	3	4.0209	A	B	A	B	B	B	B	A	B	A	B	B	B	B	A	A	A	A	A	A	B	B	B	B	A	B	A	B	A	A	A	B	A	A	A	A	B	A	B	A	B	A	A	B	A	A
Contig12443_at	6H	4	6.6901	A	B	A	B	B	B	B	A	B	A	B	B	B	B	A	A	A	A	A	A	B	B	B	B	A	B	B	B	A	A	A	B	A	A	A	A	B	A	B	A	B	A	A	B	A	A
Contig12786_at	6H	5	8.0603	A	B	A	B	B	B	B	A	B	A	B	B	B	B	A	A	A	A	A	-	B	B	B	B	A	B	-	B	A	A	A	B	A	A	A	A	B	A	B	A	B	A	A	B	A	A
Contig2602_s_at	6H	6	10.8409	A	B	A	B	B	B	B	A	B	A	B	B	A	B	A	A	A	A	A	A	B	B	B	B	A	B	B	B	A	A	A	B	A	A	A	A	B	A	B	A	B	A	A	B	A	A
HVSMEm0007K09r2_at	6H	7	12.1926	A	B	A	B	B	B	B	A	B	A	B	B	A	B	A	A	A	A	A	A	B	B	B	B	A	B	B	B	A	A	A	B	A	A	A	A	B	A	B	A	B	A	A	B	B	A
Contig8732_at	6H	8	13.5263	A	B	A	B	B	B	B	A	B	A	B	B	A	B	A	A	A	A	A	A	B	B	B	B	A	B	B	B	A	A	A	B	A	A	A	A	B	A	B	A	B	A	A	B	B	A
Contig12619_at	6H	9	14.8599	A	B	A	B	B	B	B	A	B	A	B	B	A	B	A	A	A	A	A	A	B	B	B	B	A	B	B	B	A	A	A	B	A	A	A	A	B	A	B	A	B	A	A	B	B	A
HV_CEb0011B08r2_at	6H	10	21.6582	A	B	A	B	B	B	B	A	B	A	B	B	A	B	A	A	A	A	A	A	B	B	B	B	A	B	B	B	A	A	A	B	A	B	A	A	B	A	B	A	B	A	A	B	B	A
Contig5529_at	6H	11	23.0285	-	B	A	B	B	B	B	A	B	A	B	B	A	B	A	A	A	A	B	A	B	B	B	B	A	B	B	B	A	A	A	B	A	B	A	A	B	A	B	A	B	A	A	B	B	A
Contig7415_at	6H	12	24.3801	A	B	A	B	B	B	B	A	B	A	B	B	A	B	A	A	A	B	B	A	B	B	B	B	A	B	B	B	A	A	A	B	A	B	A	A	B	A	B	A	B	A	A	B	B	A
Contig6471_at	6H	13	32.4495	A	B	A	B	B	B	B	A	B	A	B	B	A	B	B	A	A	B	B	A	B	B	B	B	A	B	B	B	B	A	A	B	A	B	B	B	B	A	B	A	B	A	A	B	B	A
Contig21937_at	6H	14	33.7831	A	B	A	B	B	B	B	A	B	A	B	B	A	B	B	A	A	B	B	A	B	B	B	B	A	B	B	B	B	A	A	B	A	B	B	B	B	A	B	A	B	A	A	A	B	A
Contig590_s_at	6H	15	44.6162	A	B	A	B	B	B	B	B	A	A	B	B	A	B	B	A	A	B	B	B	B	A	B	B	A	B	B	B	B	A	A	A	A	B	B	B	B	A	B	A	B	A	B	A	B	B
Contig2139_at	6H	16	48.6247	A	B	A	B	B	B	B	B	A	A	B	B	A	B	B	A	A	B	B	B	B	A	B	B	A	B	B	B	B	A	A	A	A	B	B	B	B	A	B	A	B	B	B	A	B	B
Contig26452_at	6H	17	51.2939	A	B	A	B	B	B	B	B	A	A	B	B	A	B	B	B	A	B	B	B	B	A	B	B	A	B	B	B	B	A	A	A	A	B	B	B	B	B	B	A	B	B	B	A	B	B
Contig4107_x_at	6H	18	52.6276	A	B	A	B	B	B	B	B	A	A	B	B	A	B	B	B	A	B	B	B	B	A	B	B	A	B	B	B	B	A	A	A	A	B	B	B	B	B	B	A	B	B	B	A	B	B
Contig7285_at	6H	19	53.9793	A	B	A	B	B	B	B	B	A	B	B	B	A	B	B	B	A	B	B	B	B	A	B	B	A	B	B	B	B	A	A	A	A	B	B	B	-	B	B	A	B	B	B	A	B	B
Contig3191_at	6H	20	58.0981	B	B	A	B	B	B	B	B	A	B	B	A	A	B	B	B	A	B	B	B	B	A	B	B	A	B	B	B	B	B	A	A	A	B	B	B	B	B	B	A	B	B	B	A	B	B
Contig11777_at	6H	21	62.1611	B	B	A	B	B	B	B	B	A	B	B	A	A	B	B	B	A	B	B	B	B	A	A	B	A	B	B	B	B	B	A	A	A	B	B	B	B	B	B	B	B	B	B	A	B	B
Contig7852_at	6H	22	63.5128	B	B	A	B	B	B	B	B	A	B	B	A	A	B	B	B	A	B	B	B	B	A	A	B	A	B	-	B	B	B	A	A	A	B	B	B	B	B	B	B	B	B	B	A	B	B
Contig12648_at	6H	23	64.8645	B	B	A	B	A	B	B	B	A	B	B	A	A	B	B	B	A	B	B	B	B	A	A	B	A	B	B	B	B	B	A	A	A	B	B	B	B	B	B	B	B	B	B	A	B	B
Contig6821_at	6H	24	67.5698	B	B	A	B	A	B	B	B	A	B	B	A	A	B	B	B	A	B	B	B	B	A	A	B	A	B	B	B	B	A	A	A	A	B	B	B	B	B	B	B	B	B	B	A	B	B
EBpi01_SQ001_I04_s_at	6H	25	68.9215	B	B	A	B	A	B	B	B	A	B	B	A	A	B	B	B	A	B	B	B	B	A	A	B	A	B	B	B	B	A	A	A	A	B	B	B	B	B	B	B	B	B	B	A	B	B
Contig4666_at	6H	26	72.9301	B	B	A	B	A	B	B	B	A	B	B	A	A	B	A	B	A	B	B	B	B	A	A	B	A	B	B	B	B	A	A	B	A	B	B	B	B	B	B	B	B	B	B	A	B	B
EBed02_SQ002_E18_s_at	6H	27	74.2637	B	B	A	B	A	B	B	B	A	B	B	A	A	B	A	B	A	B	B	B	B	A	A	B	A	B	B	B	B	A	A	B	A	B	B	B	B	B	B	B	B	B	B	A	B	B
Contig10062_at	6H	28	79.6174	B	B	A	B	A	B	B	B	A	B	B	A	A	B	A	B	A	B	B	B	B	A	A	B	A	B	B	B	B	A	A	A	A	B	B	B	B	B	B	B	B	B	B	A	B	B
Contig11479_s_at	6H	29	80.9511	B	B	A	B	A	B	B	B	A	B	B	A	A	B	A	B	A	B	B	B	B	A	A	B	A	B	B	B	B	A	A	A	A	B	B	B	B	B	B	B	B	B	B	A	B	B
EBro04_SQ004_L16a_at	6H	30	83.6203	B	B	A	B	A	B	B	B	A	B	B	B	A	B	A	B	A	B	B	B	B	A	A	B	A	B	B	B	B	A	A	A	B	B	B	B	B	B	B	B	B	B	B	A	B	B
Contig13668_at	6H	31	84.9539	B	B	B	B	A	B	B	B	A	B	B	B	A	B	A	B	A	B	B	B	B	A	A	B	A	B	B	B	B	A	A	A	B	B	B	B	B	B	B	B	B	B	B	A	B	B
Contig9954_at	6H	32	87.6231	B	B	B	B	A	B	B	B	A	B	B	B	A	B	A	B	A	B	B	A	B	A	A	B	A	B	B	B	B	A	A	A	B	B	B	B	B	B	B	B	B	B	B	A	A	B
Contig1698_at	6H	33	88.9933	B	B	B	B	A	B	B	B	-	B	B	B	A	B	A	B	A	B	B	A	B	A	A	B	A	B	B	B	B	A	A	A	B	B	B	B	B	B	B	B	B	B	B	A	A	B
Contig6013_at	6H	34	90.3635	B	B	B	B	A	A	B	B	A	B	B	B	A	B	A	B	A	B	B	A	B	A	A	B	A	B	B	B	B	A	A	A	B	B	B	B	B	B	B	B	B	B	B	A	A	B
Contig5897_at	6H	35	91.6972	B	B	B	B	A	A	B	B	A	B	B	B	A	B	A	B	A	B	B	A	B	A	A	B	A	B	B	B	B	A	A	A	B	B	B	B	B	B	B	B	B	B	B	A	A	B
Contig2885_at	6H	36	93.0308	B	B	B	B	A	A	B	B	A	B	B	B	A	B	A	B	A	B	B	A	B	A	A	B	A	B	B	B	B	A	A	A	B	B	B	B	B	B	B	B	B	B	B	A	A	B
Contig11582_at	6H	37	98.4574	B	B	B	B	A	A	B	B	A	B	A	B	A	B	A	B	-	B	B	A	B	A	A	B	A	B	B	B	B	A	A	A	B	A	B	B	B	B	A	B	B	B	B	B	A	B
rbags16k21_s_at	6H	38	103.884	B	B	B	B	A	A	B	B	A	B	A	B	A	A	A	B	B	B	B	A	B	A	A	B	A	B	B	B	B	A	A	A	B	A	B	B	A	B	A	B	A	B	B	B	A	B
Contig16766_at	6H	39	106.553	B	B	B	B	A	A	B	B	A	B	A	B	A	A	A	B	B	B	B	A	B	A	A	A	A	B	B	B	B	A	A	A	B	A	A	B	A	B	A	B	A	B	B	B	A	B
Contig7326_at	6H	40	107.887	B	B	B	B	A	A	B	B	B	B	A	B	A	A	A	B	B	B	B	A	B	A	A	A	A	B	B	B	B	A	A	A	B	A	A	B	A	B	A	B	A	B	B	B	A	B
Contig10269_at	6H	41	118.871	B	B	B	B	A	A	B	B	B	B	A	B	A	A	A	A	B	A	B	A	B	A	A	A	A	A	B	B	B	A	A	A	B	A	A	B	A	B	A	B	A	B	B	B	A	A
EBpi01_SQ005_A03_at	6H	42	120.223	B	B	B	B	A	A	B	B	B	B	A	B	A	A	A	A	B	A	B	A	B	A	A	A	A	A	B	B	B	A	A	A	B	A	A	B	A	B	A	B	A	B	B	B	B	A
rbaal34e03_at	6H	43	129.798	B	B	B	B	A	B	B	B	B	B	A	B	A	A	A	B	B	A	B	A	B	A	A	B	A	A	B	B	B	A	A	A	B	A	A	B	A	B	A	B	A	B	B	B	B	A
HA03O05u_s_at	6H	44	133.916	B	B	B	B	B	B	B	B	B	B	A	B	A	A	A	B	B	A	B	A	B	A	A	B	A	A	B	B	B	A	A	B	B	A	A	B	A	B	A	B	A	B	B	B	B	A
Contig3707_at	6H	45	135.268	B	B	B	B	B	B	B	B	B	B	A	B	A	A	A	B	B	A	B	A	B	A	A	B	A	A	B	B	B	A	A	A	B	A	A	B	A	B	A	B	A	B	B	B	B	A
Contig3149_at	6H	46	140.695	B	B	B	B	B	B	B	B	B	B	A	B	A	A	A	B	-	A	B	A	B	A	A	B	A	A	B	B	B	A	A	A	B	A	A	B	A	B	A	B	A	B	A	B	B	A
Contig4135_at	6H	47	163.839	B	B	B	B	A	B	B	B	B	A	A	B	A	A	A	B	B	A	B	A	B	B	A	A	A	A	B	B	B	A	A	A	B	A	A	B	A	B	A	B	A	B	A	B	B	A
Contig8319_at	6H	48	165.173	B	B	B	B	A	B	B	B	B	A	A	B	A	A	A	B	B	A	B	A	B	B	A	A	A	A	B	B	B	A	A	A	B	A	A	B	A	B	A	B	A	B	A	B	B	A
HVSMEi0015L07r2_at	7H	1	0	A	B	B	A	A	A	B	A	B	B	B	B	B	B	B	A	A	B	A	B	B	B	B	B	B	B	A	A	B	B	A	A	A	B	B	B	B	A	A	B	B	A	B	B	B	A
Contig2493_s_at	7H	2	1.3336	A	B	B	A	A	A	B	A	B	B	B	B	B	B	B	A	A	B	A	B	B	B	B	B	B	B	A	A	B	B	A	A	A	B	B	B	B	A	A	B	B	A	B	B	B	A
HVSMEl0003E22r2_at	7H	3	4.2355	A	B	A	-	A	A	B	A	B	B	B	B	B	B	B	A	-	B	A	B	B	B	B	B	B	B	A	A	B	B	B	A	A	B	B	B	B	A	A	B	B	-	B	B	B	A
Contig4694_s_at	7H	4	7.1373	A	B	A	A	A	A	B	A	B	B	B	B	B	B	B	A	A	B	A	B	A	B	B	B	B	B	A	A	B	B	B	A	A	B	B	B	A	A	A	B	B	A	B	B	B	A
Contig12448_at	7H	5	8.4709	A	B	A	A	A	A	B	A	B	B	B	B	B	B	B	A	A	B	A	B	A	B	B	B	B	B	A	A	B	B	B	A	A	B	B	B	A	A	A	B	B	A	B	B	B	A
Contig807_at	7H	6	9.8226	A	B	A	A	B	A	B	A	B	B	B	B	B	B	B	A	A	B	A	B	A	B	B	B	B	B	A	A	B	B	B	A	A	B	B	B	A	A	A	B	B	A	B	B	B	A
Contig24881_s_at	7H	7	11.1743	A	B	A	A	B	A	B	A	B	B	B	B	B	B	B	A	A	B	A	B	A	B	B	B	B	B	A	A	B	A	B	A	A	B	B	B	A	A	A	B	B	A	B	B	B	A
HS16L14r_s_at	7H	8	12.5079	A	B	A	A	B	A	B	A	B	B	B	B	B	B	B	A	A	B	A	B	A	B	B	B	B	B	A	A	B	A	B	A	A	B	B	B	A	A	A	B	B	A	B	B	B	A
Contig6470_at	7H	9	13.8416	A	B	A	A	B	A	B	A	B	B	B	B	B	B	B	A	A	B	A	B	A	B	B	B	B	B	A	A	B	A	B	A	A	B	B	B	A	A	A	B	B	A	B	B	B	A
HVSMEc0014G08r2_at	7H	10	15.1752	A	B	A	A	B	A	B	A	B	B	B	B	B	B	B	A	A	B	A	B	A	B	B	B	B	B	A	A	B	A	A	A	A	B	B	B	A	A	A	B	B	A	B	B	B	A
EBro03_SQ007_M15_at	7H	11	32.2475	A	B	A	A	B	A	A	A	B	B	B	A	B	B	B	A	-	B	B	B	A	B	B	B	B	B	A	A	B	A	A	A	A	A	B	B	A	B	B	B	B	A	B	B	B	B
HVSMEf0016E23r2_s_at	7H	12	34.99	A	B	A	A	B	A	A	A	B	B	B	A	B	A	B	A	B	B	B	B	A	B	B	A	B	B	A	A	B	A	A	A	A	A	B	B	A	B	B	B	B	A	B	B	B	B
Contig15062_at	7H	13	36.3236	A	B	A	A	B	A	A	A	B	B	B	A	B	A	B	A	B	B	B	B	A	B	B	A	B	B	A	A	B	A	A	A	A	A	B	B	A	B	B	B	B	A	B	B	B	B
Contig12410_at	7H	14	44.3929	A	B	A	A	B	A	A	A	B	B	B	A	B	A	B	A	B	B	B	B	A	A	B	A	B	B	A	A	B	A	A	A	A	A	B	B	A	B	B	B	B	B	B	B	A	B
Contig13249_at	7H	15	47.0983	A	B	A	A	-	A	A	A	B	B	B	A	B	A	B	A	B	B	B	B	A	A	B	A	B	B	A	A	B	A	A	B	A	A	B	B	A	B	B	B	B	B	B	B	A	B
Contig21343_at	7H	16	51.1613	A	B	A	A	B	A	A	A	B	B	B	A	B	A	B	A	B	B	B	B	A	A	B	B	B	A	A	A	B	A	A	B	A	A	B	B	A	B	B	B	B	B	B	B	A	B
Contig7635_s_at	7H	17	53.8666	A	B	A	B	B	A	A	A	B	B	A	A	B	A	B	A	B	B	B	B	A	A	B	B	B	A	-	A	B	A	A	B	A	A	B	B	A	B	B	B	B	B	B	B	A	B
EBpi07_SQ002_L11_s_at	7H	18	56.5719	A	B	A	B	B	A	A	B	B	B	A	A	B	A	B	A	B	B	B	B	A	A	B	B	B	A	A	A	B	A	A	B	A	A	B	B	A	B	B	B	B	B	B	B	A	B
Contig21095_at	7H	19	57.9236	A	B	A	B	B	A	A	B	B	B	A	A	B	A	B	A	-	B	B	B	A	A	B	B	B	A	A	A	B	A	A	B	A	B	B	B	A	B	B	B	B	B	B	B	A	B
Contig16006_at	7H	20	59.2753	A	B	A	B	B	A	A	B	B	B	A	A	B	A	B	A	B	B	B	B	A	A	B	B	B	A	A	A	B	A	A	B	A	B	B	B	A	B	B	B	B	B	B	B	A	B
Contig18530_at	7H	21	60.627	A	B	A	B	B	A	A	B	B	B	A	A	B	A	B	A	B	B	B	B	A	A	B	B	B	A	A	A	B	A	A	B	A	B	B	B	A	B	B	B	B	B	B	B	A	B
Contig11942_at	7H	22	61.9972	A	B	A	B	B	A	A	B	B	B	A	A	B	A	B	A	B	B	B	B	A	A	B	B	B	A	A	A	B	A	A	-	A	B	B	B	A	A	B	B	B	B	B	B	A	B
Contig7544_at	7H	23	63.3489	A	B	A	B	B	A	A	B	B	B	A	A	B	A	B	A	B	B	B	B	A	A	B	B	B	A	A	A	B	A	A	B	A	B	B	A	A	A	B	B	B	B	B	B	A	B
Contig11510_at	7H	24	64.6825	A	B	A	B	B	A	A	B	B	B	A	A	B	A	B	A	B	B	B	B	A	A	B	B	B	A	A	A	B	A	A	B	A	B	B	A	A	A	B	B	B	B	B	B	A	B
Contig8286_at	7H	25	67.3517	A	B	A	B	B	A	A	B	B	B	A	A	A	A	B	A	B	B	B	B	A	A	B	B	B	A	A	A	B	A	A	B	A	B	B	A	A	A	B	B	B	B	B	B	A	B
Contig2208_at	7H	26	68.6853	A	B	A	B	B	A	A	B	B	B	A	A	A	A	B	A	B	B	B	B	A	A	B	B	B	A	A	A	B	A	A	B	A	B	B	A	A	A	B	B	B	B	B	B	A	B
Contig12250_at	7H	27	70.037	A	B	A	B	B	A	A	B	B	B	A	A	A	A	B	A	-	B	B	B	A	A	B	B	B	A	A	A	B	A	A	B	A	B	B	A	A	A	B	B	B	B	B	B	A	B
HV_CEa0014N02r2_at	7H	28	71.3887	A	A	A	B	B	A	A	B	B	B	A	A	A	A	B	A	B	B	B	B	A	A	B	B	B	A	A	A	B	A	A	B	A	B	B	A	A	A	B	B	B	B	B	B	A	B
HW02I13u_x_at	7H	29	72.7404	A	A	A	B	B	A	A	B	B	B	A	A	A	A	B	A	B	B	B	B	A	A	B	B	B	A	A	A	B	A	A	B	A	B	B	A	A	A	B	B	B	B	B	B	A	B
Contig11540_at	7H	30	74.0921	A	A	A	B	B	A	A	B	B	B	A	A	A	A	B	A	B	B	B	B	B	A	B	B	B	A	A	A	B	A	A	B	A	B	B	A	A	A	B	B	B	B	B	B	A	B
Contig10599_at	7H	31	75.4257	A	A	A	B	B	A	A	B	B	B	A	A	A	A	B	A	B	B	B	B	B	A	B	B	B	A	A	A	B	A	A	B	A	B	B	A	A	A	B	B	B	B	B	B	A	B
Contig1207_at	7H	32	76.7774	A	A	A	B	B	A	A	B	B	B	A	A	A	A	B	A	-	B	B	B	B	A	B	B	B	B	A	A	B	A	A	B	A	B	B	A	A	A	B	B	B	B	B	B	A	B
Contig1690_s_at	7H	33	80.8404	A	A	A	B	B	A	A	B	B	B	A	A	A	A	B	A	B	B	B	B	B	A	B	B	B	B	A	A	B	A	B	B	A	B	B	A	A	A	B	B	B	B	B	B	A	A
Contig8818_at	7H	34	82.174	A	A	A	B	B	A	A	B	B	B	A	A	A	A	B	A	B	B	B	B	B	A	B	B	B	B	A	A	B	A	B	B	A	B	B	A	A	A	B	B	B	B	B	B	A	A
Contig4572_at	7H	35	83.5077	A	A	A	B	B	A	A	B	B	B	A	A	A	A	B	A	B	B	B	B	B	A	B	B	B	B	A	A	B	A	B	B	A	B	B	A	A	A	B	B	B	B	B	B	A	A
Contig16795_at	7H	36	84.8779	A	A	A	B	B	A	A	B	B	B	A	A	A	A	B	A	B	B	B	B	B	A	B	B	B	B	A	A	B	A	B	B	A	B	B	A	A	-	B	B	B	B	B	B	A	A
Contig20588_at	7H	37	87.6203	A	A	A	B	B	A	A	B	B	B	A	A	A	A	B	A	B	B	B	B	B	A	B	B	B	B	A	A	B	A	A	B	A	B	B	A	A	A	B	B	B	B	B	B	B	A
Contig14255_at	7H	38	90.2895	A	A	A	B	B	A	A	B	B	B	A	A	A	A	B	A	B	B	B	B	B	A	B	B	B	B	A	A	B	A	A	B	A	B	B	A	A	A	B	B	B	B	B	B	B	A
Contig13479_at	7H	39	91.6412	A	A	A	B	B	A	A	B	B	B	A	A	A	A	B	A	B	B	B	B	B	A	B	B	B	B	A	A	-	A	A	B	A	B	B	A	A	A	B	B	B	B	B	B	B	A
Contig17452_at	7H	40	95.7042	A	A	A	B	B	A	A	A	B	B	A	A	A	A	B	A	B	B	B	B	B	A	B	B	B	B	A	A	B	A	A	B	A	B	B	A	A	A	B	B	B	B	B	B	B	A
Contig186_x_at	7H	41	98.3734	A	A	A	B	B	A	A	A	B	A	A	A	A	A	B	A	B	B	B	B	B	A	B	B	B	B	A	A	B	A	A	B	A	B	B	A	A	A	B	B	B	B	B	B	B	A
Contig9369_s_at	7H	42	99.707	A	A	A	B	B	A	A	A	B	A	A	A	A	B	B	A	B	B	B	B	B	A	B	B	B	B	A	A	B	A	A	B	A	B	B	A	A	A	B	B	B	B	B	B	B	A
Contig12597_at	7H	43	101.041	A	A	A	B	B	A	A	A	B	A	A	A	A	B	B	A	B	B	B	B	B	A	B	B	B	B	A	A	B	B	A	B	A	B	B	A	A	A	B	B	B	B	B	B	B	A
Contig3535_s_at	7H	44	105.049	A	A	A	A	B	A	A	A	B	A	A	A	B	B	B	A	B	B	B	B	B	A	A	B	B	B	A	A	B	B	A	B	A	B	B	A	A	A	B	B	B	B	B	B	B	A
Contig2932_at	7H	45	106.383	A	A	A	A	B	A	A	A	B	A	A	A	B	B	B	A	B	B	B	B	B	A	A	B	B	B	A	A	B	B	A	B	A	B	B	A	A	A	B	B	B	B	B	B	B	A
Contig6837_at	7H	46	107.735	A	A	A	A	B	A	A	A	B	A	A	A	B	B	B	A	B	B	B	B	B	A	A	B	B	B	-	A	B	B	A	B	A	B	B	A	A	A	B	B	B	B	B	A	B	A
Contig2672_at	7H	47	109.086	A	A	A	A	B	A	A	A	B	A	A	A	B	B	B	A	B	B	B	B	B	A	A	B	B	B	A	A	B	B	A	B	A	B	B	A	A	A	B	A	B	B	B	A	B	A
Contig13719_at	7H	48	115.793	A	B	A	A	B	A	A	A	B	A	A	A	B	B	B	A	B	B	B	B	B	A	A	B	A	B	A	A	B	B	A	B	A	B	B	A	A	A	B	A	B	B	B	A	B	A
Contig10950_at	7H	49	117.126	A	B	A	B	B	A	A	A	B	A	A	A	B	B	B	A	B	B	B	B	B	A	A	B	A	B	A	A	B	B	A	B	A	B	B	A	A	A	B	A	B	B	B	A	B	A
Contig1048_at	7H	50	123.833	A	A	A	B	B	A	A	A	B	A	A	A	B	B	B	A	B	B	B	B	B	A	A	B	A	B	A	A	B	B	A	A	A	B	B	A	A	A	B	A	A	B	B	A	B	A
Contig2627_at	7H	51	125.167	A	A	A	B	B	A	A	A	B	A	A	A	B	B	B	A	B	B	B	B	B	A	A	B	A	B	A	A	B	B	A	A	A	B	B	A	A	A	B	A	A	A	B	A	B	A
Contig11081_at	7H	52	126.518	A	A	A	B	B	A	A	A	B	A	A	A	B	B	B	A	B	B	B	B	B	A	A	B	A	B	-	A	B	B	A	A	A	B	B	A	A	A	B	A	A	A	B	A	B	A
HZ59M20r_at	7H	53	127.87	A	A	A	B	B	A	A	A	B	A	A	A	B	B	B	A	B	B	B	B	B	A	A	B	A	B	A	A	B	A	A	A	A	B	B	A	A	A	B	A	A	A	B	A	B	A
HVSMEm0012J18r2_at	7H	54	131.933	A	A	A	B	B	A	A	A	B	B	A	A	B	B	B	B	B	B	B	A	B	A	A	B	A	B	A	A	B	A	A	A	A	B	B	A	A	A	B	A	A	A	B	A	B	A
Contig10197_at	7H	55	134.638	A	A	A	B	B	A	A	A	B	B	A	A	B	B	B	B	B	B	B	A	B	A	A	B	A	B	A	A	B	A	A	A	A	B	B	A	A	A	B	A	A	A	B	A	B	A
Contig18427_s_at	7H	56	135.972	A	A	A	B	B	A	A	A	B	B	A	A	B	B	B	B	B	B	A	A	B	A	A	B	A	B	A	A	B	A	A	A	A	B	B	A	A	A	B	A	A	A	B	A	B	A
HW08N11u_s_at	7H	57	139.981	A	A	A	B	B	A	A	A	B	B	A	A	B	B	B	B	B	B	A	A	B	A	A	A	A	A	A	A	A	A	A	A	A	B	B	A	A	A	B	A	A	A	B	A	B	A
Contig3679_x_at	7H	58	146.687	B	A	A	B	B	A	A	A	B	B	A	A	B	B	B	B	B	B	A	B	B	A	A	A	A	A	A	A	A	A	A	A	A	B	B	A	A	A	A	A	A	A	B	A	B	A
Contig6407_s_at	7H	59	148.021	B	A	A	B	B	A	A	A	B	B	A	A	B	B	B	B	B	B	A	B	B	A	A	A	A	A	A	A	A	A	A	A	A	B	B	A	A	A	A	A	A	A	B	A	B	A
Contig6269_at	7H	60	149.355	B	A	A	B	B	A	A	A	B	B	A	A	B	B	B	B	B	B	A	B	B	A	B	A	A	A	A	A	A	A	A	A	A	B	B	A	A	A	A	A	A	A	B	A	B	A
Contig7254_s_at	7H	61	152.024	B	A	A	A	B	A	A	A	B	B	A	A	B	B	B	B	B	B	A	B	B	A	B	A	B	A	A	A	A	A	A	A	A	B	B	A	A	A	A	A	A	A	B	A	B	A
EBem05_SQ004_D02_s_at	7H	62	154.693	B	A	A	A	B	A	A	A	B	B	A	A	B	B	B	B	B	B	A	B	B	A	B	A	B	A	A	A	A	A	A	A	A	B	B	A	A	A	A	A	A	A	B	A	B	B
HV03I17u_at	7H	63	164.268	B	A	A	A	B	A	A	A	B	B	A	A	B	B	B	B	B	A	A	B	B	A	B	A	B	A	A	A	A	A	A	A	A	B	B	A	B	A	A	A	A	A	B	A	B	B
[truncated: 29 more columns]

## Sheet: all_markers
Transcript-Derived Marker	Chromosome	Bin	cM	1	2	3	5	8	10	11	13	14	15	16	17	18	19	23	26	28	29	30	31	33	34	35	36	37	38	39	41	42	43	45	46	47	48	49	50	52	54	55	56	57	58	59	60	61	62
Contig9402_at	1	1	0	A	A	B	A	B	B	A	A	A	A	A	A	A	A	B	B	A	A	A	A	B	B	A	A	B	A	-	B	B	B	A	A	A	B	A	B	A	B	B	A	B	A	B	B	B	B
Contig16071_at	1	2	1.3892	A	A	A	A	B	B	A	A	A	A	A	A	A	A	B	B	A	A	A	A	B	B	A	A	B	A	A	B	B	B	A	A	A	B	A	B	A	B	B	A	-	A	B	B	B	B
Contig8568_s_at	1	2	1.3892	A	A	A	A	B	B	A	A	A	A	A	A	A	A	B	B	-	A	A	A	B	B	A	A	B	A	A	B	B	B	A	A	A	B	A	B	A	B	B	A	B	A	B	B	B	B
Contig13022_s_at	1	3	2.7785	A	A	A	A	B	B	A	A	A	A	A	A	A	A	B	B	A	A	A	A	B	B	A	A	B	A	A	B	B	B	A	A	A	B	A	B	A	B	B	A	B	A	B	B	B	B
Contig13693_at	1	4	4.1302	A	A	A	A	B	B	A	A	A	A	A	A	A	A	B	B	A	A	A	A	B	B	A	A	B	A	A	B	A	B	A	A	A	B	A	B	A	B	B	A	B	A	B	B	B	B
Contig13429_at	1	4	4.1302	A	A	A	A	B	B	A	A	A	A	A	A	A	A	B	B	A	A	A	A	B	B	A	A	B	A	A	B	A	B	A	A	A	B	A	B	A	B	B	A	B	A	B	B	B	B
Contig2160_s_at	1	4	4.1302	A	A	A	A	B	B	A	A	A	A	A	A	A	A	B	B	A	A	A	A	B	B	A	A	B	A	A	B	A	B	A	A	A	B	A	B	A	B	B	A	B	A	B	B	B	B
Contig4419_at	1	4	4.1302	A	A	A	A	B	B	A	A	A	A	A	A	A	A	B	B	A	A	A	A	B	B	A	A	B	A	A	B	A	B	A	A	A	B	A	B	A	B	B	A	B	A	B	B	B	B
Contig11764_at	1	4	4.1302	A	A	A	A	B	B	A	A	A	A	A	A	A	A	B	B	A	A	A	A	B	B	A	A	B	A	A	B	A	B	A	A	A	B	A	B	A	B	B	A	B	A	B	B	B	B
Contig22848_at	1	4	4.1302	A	A	A	A	B	B	A	A	A	A	A	A	A	A	B	B	A	A	A	A	B	B	A	A	B	A	A	B	A	B	A	A	A	B	A	B	A	B	B	A	B	A	B	B	B	B
HVSMEg0001I20f_at	1	4	4.1302	A	A	A	A	B	B	A	A	A	A	A	A	A	A	B	B	A	A	A	A	B	B	A	A	B	A	A	B	A	B	A	A	A	B	A	B	A	B	B	A	B	A	B	B	B	B
HVSMEg0001I20f_x_at	1	4	4.1302	A	A	A	A	B	B	A	A	A	A	A	A	A	A	B	B	A	A	A	A	B	B	A	A	B	A	A	B	A	B	A	A	A	B	A	B	A	B	B	A	B	A	B	B	B	B
AF085165_at	1	4	4.1302	A	A	A	A	B	B	A	A	A	A	A	A	A	A	B	B	A	A	A	A	B	B	A	A	B	A	A	B	A	B	A	A	A	B	A	B	A	B	B	A	B	A	B	B	B	B
Contig13693_x_at	1	4	4.1302	A	A	A	A	B	B	A	A	A	A	A	A	A	A	B	B	A	A	A	A	B	B	A	A	B	A	A	B	A	B	A	A	A	B	A	B	A	B	B	A	B	A	B	B	B	B
HVSMEg0001I10f_s_at	1	4	4.1302	A	A	A	A	B	B	A	A	A	A	A	A	A	A	B	B	A	A	A	A	B	B	A	A	B	A	A	B	A	B	A	A	A	B	A	B	A	B	B	A	B	A	B	B	B	B
Contig13428_at	1	4	4.1302	A	A	A	A	B	B	A	A	A	A	A	A	A	A	B	B	A	A	A	A	B	B	A	A	B	A	A	B	A	B	A	A	A	B	A	B	A	B	B	A	B	A	B	B	B	B
Contig13692_x_at	1	4	4.1302	A	A	A	A	B	B	A	A	A	A	A	A	A	A	B	B	A	A	A	A	B	B	A	A	B	A	-	B	A	B	A	-	A	B	A	B	A	B	B	A	B	A	B	B	B	B
Mla1_orf_3pri12_s_at	1	5	9.4839	A	B	A	A	B	B	A	A	A	A	A	A	A	A	B	B	-	A	A	A	B	B	A	A	B	A	-	B	A	A	A	A	A	B	B	B	A	B	B	A	B	B	B	B	B	B
Contig7941_s_at	1	5	9.4839	A	B	A	A	B	B	A	A	A	A	A	A	A	A	B	B	-	A	A	A	B	B	A	A	B	A	-	B	A	A	A	A	A	B	B	B	A	B	B	A	B	B	B	B	B	B
AY009939_CDS-2_s_at	1	5	9.4839	A	B	A	A	B	B	A	A	A	A	A	A	A	A	B	B	-	A	A	A	B	B	A	A	B	A	A	B	A	A	A	A	A	B	B	B	A	B	B	A	B	B	B	B	B	B
Contig7943_at	1	5	9.4839	A	B	A	A	B	B	A	A	A	A	A	A	A	A	B	B	A	A	A	A	B	B	A	A	B	A	A	B	A	A	A	A	A	B	B	B	A	B	B	A	B	B	B	B	B	B
Contig18094_at	1	5	9.4839	A	B	A	A	B	B	A	A	A	A	A	A	A	A	B	B	A	A	A	A	B	B	A	A	B	A	A	B	A	A	A	A	A	B	B	B	A	B	B	A	B	B	B	B	B	B
Contig8744_at	1	5	9.4839	A	B	A	A	B	B	A	A	A	A	A	A	A	A	B	B	A	A	A	A	B	B	A	A	B	A	A	B	A	A	A	A	A	B	B	B	A	B	B	A	B	B	B	B	B	B
HM11K07r_at	1	6	12.1531	A	B	A	A	B	B	A	A	A	A	A	A	A	A	B	B	A	A	A	A	B	B	A	A	B	A	A	B	A	A	A	A	A	B	B	B	B	B	B	A	B	B	B	B	B	B
Contig9911_s_at	1	6	12.1531	A	B	A	A	B	B	A	A	A	A	A	A	A	A	B	B	A	A	A	A	B	B	A	A	B	A	A	B	A	A	A	A	A	B	B	B	B	B	B	A	B	B	B	B	B	B
Contig3789_s_at	1	7	14.8584	A	B	A	A	B	B	A	A	A	A	A	A	A	B	B	B	A	A	A	A	B	B	A	A	B	A	A	B	A	A	A	A	A	B	B	-	B	B	B	B	B	B	B	B	B	B
Contig15278_at	1	8	19.0939	A	B	-	A	B	B	A	A	-	B	A	A	A	B	B	B	A	A	A	A	B	B	-	A	B	A	A	B	A	A	A	A	A	B	B	B	B	B	B	B	B	B	B	B	B	B
Contig22516_at	1	9	23.2702	A	B	A	A	B	B	A	A	A	B	A	A	A	B	B	B	A	A	A	A	B	B	A	A	B	B	A	B	A	A	A	A	A	B	B	B	B	B	A	B	B	B	B	B	B	B
Contig6384_at	1	10	32.845	A	B	A	A	B	A	A	A	B	B	B	A	A	B	B	B	A	A	A	A	B	B	A	A	B	B	B	B	A	A	A	A	A	B	B	B	B	B	A	B	B	B	B	B	A	B
Contig7353_at	1	10	32.845	A	B	A	A	B	A	A	A	B	B	B	A	A	B	B	B	A	A	A	A	B	B	A	A	B	B	-	B	A	A	A	A	A	-	B	B	B	B	A	B	B	B	B	B	A	B
HV14C20u_x_at	1	11	51.4693	A	B	A	B	B	B	A	A	B	B	-	A	A	B	B	B	B	A	A	A	A	B	A	B	B	B	B	B	A	A	A	A	A	B	B	B	B	A	B	B	B	B	B	B	B	B
Contig10747_at	1	11	51.4693	A	B	A	B	B	B	A	A	B	B	B	A	A	B	B	B	-	A	A	A	A	B	A	B	B	B	B	B	A	A	A	A	A	B	B	B	B	A	B	-	B	B	B	B	B	B
Contig7224_s_at	1	12	54.25	A	B	A	B	B	B	A	A	B	B	B	A	-	B	B	B	B	A	A	A	A	B	-	B	B	B	B	B	A	A	A	A	A	B	B	B	B	A	B	B	B	B	B	B	B	B
Franka_b_3pri7_s_at	1	12	54.25	A	B	A	B	B	B	A	A	B	B	B	A	A	B	B	B	B	A	A	-	A	B	-	B	B	B	B	B	A	A	A	A	A	B	B	B	B	A	B	B	B	B	B	B	B	B
Mla_5pri_UTR_intron1_s_at	1	12	54.25	A	B	A	B	B	B	A	A	B	B	B	A	A	B	B	B	B	A	A	-	A	B	A	B	B	B	B	B	A	A	A	A	A	B	B	B	B	A	B	B	B	B	B	B	B	B
HV_CEb0004B04r2_x_at	1	13	55.6789	A	B	A	B	-	B	A	A	B	B	B	A	A	B	B	B	B	A	A	A	A	B	A	B	A	-	B	B	A	A	A	A	A	B	B	B	B	A	B	B	B	B	B	B	B	B
Contig11377_s_at	1	14	59.8553	A	B	A	B	B	B	B	B	B	B	B	A	B	B	B	B	B	A	A	A	A	B	A	B	A	B	B	B	A	A	A	A	A	B	B	B	B	A	B	B	B	B	B	B	B	B
Contig1920_at	1	14	59.8553	A	B	A	B	B	B	B	B	B	B	B	A	B	B	B	B	B	A	A	A	A	B	A	B	A	B	B	B	A	A	A	A	A	B	B	B	B	A	B	B	B	B	B	B	B	B
Contig18384_at	1	14	59.8553	A	B	A	B	B	B	B	B	B	B	B	A	B	B	B	B	B	A	A	A	A	B	A	B	A	B	B	B	A	A	A	A	A	B	B	B	B	A	B	B	B	B	B	B	B	B
Contig20673_at	1	14	59.8553	A	B	A	B	B	B	B	B	B	B	B	A	B	B	B	B	B	A	A	A	A	B	A	B	A	B	B	B	A	A	A	A	A	B	B	B	B	A	B	B	B	B	B	B	B	B
Contig8857_at	1	14	59.8553	A	B	A	B	B	B	B	B	B	B	B	A	B	B	B	B	B	A	A	A	A	B	A	B	A	B	B	B	-	A	A	A	A	B	B	B	B	A	B	B	B	B	B	B	B	B
Contig14011_at	1	14	59.8553	A	B	A	B	B	B	B	B	B	B	B	A	B	B	B	B	-	A	A	A	A	B	A	B	A	B	-	B	A	A	A	A	A	B	B	B	B	A	B	B	B	B	B	B	B	B
Contig8839_at	1	14	59.8553	A	B	A	B	B	B	B	B	B	B	B	A	B	B	B	B	-	A	A	A	A	B	A	B	A	B	B	B	A	A	A	A	A	B	B	B	B	A	B	B	B	B	B	B	B	B
HV_CEb0010J16r2_at	1	14	59.8553	A	B	A	B	B	B	B	B	B	B	B	A	B	B	B	B	-	A	A	A	A	B	A	B	A	B	B	B	A	A	A	A	A	B	B	B	B	A	B	B	B	-	B	B	B	B
HW09P11u_s_at	1	14	59.8553	A	B	A	B	B	B	B	B	B	B	B	A	B	B	B	B	B	A	A	A	A	B	A	B	A	B	B	B	A	A	A	A	A	B	B	B	B	A	B	B	B	B	B	B	B	B
Contig13164_at	1	14	59.8553	A	B	A	B	B	B	B	B	B	B	B	A	B	B	B	B	-	A	A	A	A	B	-	B	A	B	B	B	A	A	A	A	A	B	B	B	B	A	B	B	B	B	B	B	B	B
Contig17746_at	1	14	59.8553	A	B	A	B	B	B	B	B	B	B	B	A	B	B	B	B	B	A	A	A	A	B	A	B	A	B	B	B	A	A	A	-	A	B	B	B	B	A	B	B	B	B	B	B	B	B
Contig13354_at	1	14	59.8553	A	B	A	B	B	B	B	B	B	B	B	A	B	B	B	B	-	A	A	A	A	B	A	B	A	B	B	B	A	A	A	A	A	B	B	B	B	-	B	B	B	B	B	B	B	B
Contig5226_at	1	15	68.0356	A	B	A	A	B	A	B	B	B	B	B	A	B	B	B	B	B	A	A	A	A	B	A	B	A	B	B	B	A	A	A	A	A	B	B	B	B	A	B	B	B	B	B	B	A	B
Contig3315_s_at	1	15	68.0356	A	B	A	A	B	A	B	B	B	B	-	A	B	B	B	B	B	A	A	A	A	B	A	B	A	B	B	B	A	A	A	A	A	B	B	B	B	A	B	B	B	B	B	B	A	B
Contig16288_at	1	15	68.0356	A	B	A	A	B	A	B	B	B	B	B	A	B	B	B	B	-	A	A	A	A	B	A	B	A	B	-	B	A	-	A	A	A	B	B	B	B	A	B	B	B	B	B	B	A	B
Contig5016_at	1	15	68.0356	A	B	A	A	-	A	B	B	B	B	B	A	B	B	B	B	-	A	A	A	A	B	A	B	A	B	-	B	A	A	A	A	A	B	B	B	B	A	B	B	B	B	B	B	A	B
HVSMEl0010I15r2_x_at	1	15	68.0356	A	B	A	A	B	A	B	-	B	B	B	A	B	B	B	B	-	A	A	A	A	B	A	B	A	B	B	B	A	A	A	A	A	B	B	B	B	A	B	B	B	B	B	B	A	B
Contig23696_at	1	16	70.7781	A	B	A	A	B	A	B	B	B	B	B	A	-	B	B	B	B	A	A	A	A	B	A	B	A	B	B	B	A	A	A	A	A	B	B	B	B	A	B	B	B	-	B	B	A	-
Contig8531_at	1	16	70.7781	A	B	A	-	B	A	B	B	B	B	B	A	B	B	B	B	B	A	A	A	A	B	A	B	A	B	B	B	A	A	A	A	A	B	B	B	B	A	B	B	B	B	B	B	A	B
Contig6022_at	1	16	70.7781	A	B	-	A	B	A	B	B	B	B	B	A	B	B	B	B	B	A	A	A	A	B	A	B	A	B	B	B	A	A	A	A	A	B	B	B	B	A	B	B	B	B	B	B	A	B
Contig7765_at	1	16	70.7781	A	B	A	A	B	A	B	B	B	B	-	A	B	B	B	B	B	A	A	A	A	B	A	B	A	B	-	B	A	A	A	A	A	B	B	B	B	A	B	B	B	B	B	B	A	B
Contig11818_at	1	17	72.1298	A	B	A	-	B	A	B	B	B	B	B	A	B	B	B	B	B	A	A	A	A	B	A	B	A	B	B	B	A	A	A	A	A	B	B	B	B	A	B	B	B	B	B	B	A	-
Contig6595_at	1	17	72.1298	A	B	A	A	B	A	B	B	B	B	B	A	B	B	B	B	B	A	A	A	A	B	A	B	A	B	B	B	A	A	A	A	A	B	B	B	B	A	B	B	B	B	B	B	A	B
HV06K05u_s_at	1	17	72.1298	A	B	A	A	B	-	B	B	B	B	B	A	B	B	B	B	B	A	A	A	A	B	A	B	A	B	B	B	A	A	A	A	A	B	B	B	B	A	B	B	B	B	B	B	A	B
Contig18348_at	1	17	72.1298	A	B	A	A	B	A	B	B	B	B	B	A	B	B	B	B	B	A	A	A	A	B	A	B	A	B	B	B	A	A	A	A	A	B	B	B	B	A	B	B	B	B	B	B	A	B
Contig12414_at	1	17	72.1298	A	B	A	A	B	A	B	B	B	B	B	A	B	B	B	B	B	A	A	A	A	B	A	B	A	B	B	B	A	A	A	A	A	B	B	B	B	A	B	B	B	B	B	B	A	B
Contig12839_at	1	18	79.0224	A	B	A	A	B	A	B	B	B	B	B	A	B	B	B	B	B	A	A	A	A	B	A	B	B	B	B	B	A	-	B	A	A	B	B	B	B	B	B	B	B	B	B	B	A	B
Contig15482_at	1	19	80.4312	A	B	A	A	B	A	B	B	B	B	B	A	B	B	B	B	B	A	B	A	A	B	A	B	B	B	B	B	A	A	B	-	A	B	B	B	B	B	B	B	B	B	B	B	A	B
Contig15481_at	1	19	80.4312	A	B	A	A	B	A	B	B	B	B	B	A	B	B	B	B	B	A	B	A	A	B	A	B	B	B	-	B	A	A	B	A	A	B	B	B	B	B	B	B	B	B	B	B	A	B
Contig8700_s_at	1	20	81.8205	A	B	A	A	B	A	B	B	B	B	B	A	B	B	B	B	B	A	B	A	A	B	A	B	B	B	B	B	A	A	B	A	B	B	B	B	B	B	B	B	B	B	B	B	A	B
Contig4745_at	1	21	83.1722	A	B	A	A	B	A	B	B	B	B	B	A	B	B	B	B	B	A	B	A	A	B	A	B	B	B	B	B	A	A	B	A	B	B	B	B	B	B	B	B	B	B	B	B	B	B
Contig15499_at	1	21	83.1722	A	B	A	A	B	A	B	B	B	B	B	A	B	B	B	B	B	A	B	A	A	B	A	B	B	B	B	B	A	A	B	A	B	B	B	B	B	B	B	B	B	B	B	B	B	B
Contig4722_at	1	21	83.1722	A	B	A	A	B	A	B	B	B	B	B	A	B	B	B	B	B	A	B	A	A	B	A	B	B	B	B	B	A	A	B	A	B	B	B	B	B	B	B	B	B	B	B	B	B	B
Contig8829_at	1	21	83.1722	A	B	A	A	B	A	B	B	B	B	B	A	B	B	B	B	B	A	B	A	A	B	A	B	B	B	B	B	A	A	B	A	B	B	B	B	B	B	B	B	B	B	B	B	B	B
Contig4745_s_at	1	21	83.1722	A	B	A	A	B	A	B	B	B	B	B	A	B	B	B	B	B	A	B	A	A	B	A	B	B	B	B	B	A	A	B	A	B	B	B	B	B	B	B	B	B	B	B	B	B	B
Contig8823_at	1	22	84.5238	A	B	A	A	B	A	B	B	B	B	B	A	B	B	B	B	B	A	B	A	A	B	A	B	B	B	B	B	A	A	B	-	B	B	B	B	B	B	B	A	B	B	B	B	B	B
Contig10936_at	1	22	84.5238	A	B	A	A	B	A	B	B	B	B	B	A	B	B	B	B	B	A	B	A	A	B	A	B	B	B	B	B	A	A	B	A	B	B	B	B	B	B	B	A	B	B	B	B	B	B
Contig3417_at	1	22	84.5238	A	B	A	A	B	A	B	B	B	B	B	A	B	B	B	B	B	A	B	A	A	B	A	B	B	B	B	B	A	A	B	A	B	B	B	B	B	B	B	A	B	B	B	B	B	B
HD13I11r_s_at	1	22	84.5238	A	B	A	A	B	A	B	B	B	B	B	A	B	B	B	B	-	A	B	A	A	B	A	B	B	B	B	B	A	A	B	A	B	B	B	B	B	B	B	A	B	B	B	B	B	B
Contig12485_at	1	22	84.5238	A	B	A	A	B	A	B	B	B	B	B	A	B	B	B	B	-	A	B	A	A	B	A	B	B	B	-	B	A	A	B	A	B	B	B	B	B	B	B	A	B	B	B	B	B	B
Contig20245_at	1	23	85.8755	A	B	A	A	B	A	B	B	B	B	B	A	B	B	B	B	B	A	B	A	A	B	A	B	B	B	B	B	A	A	B	A	B	B	B	B	B	B	B	A	B	B	B	B	B	A
Contig8692_at	1	24	87.2272	A	B	A	A	B	A	B	B	B	B	B	A	B	B	B	B	-	A	B	A	A	B	A	B	B	B	-	B	A	A	B	A	B	B	B	B	B	B	B	A	B	B	B	B	B	A
Contig8236_at	1	24	87.2272	A	B	A	A	B	A	B	B	B	B	B	A	B	B	B	B	B	A	B	A	A	B	A	B	B	B	B	B	A	A	B	A	B	B	B	B	B	B	B	A	B	B	B	B	B	A
Contig17574_at	1	25	88.5608	A	B	A	A	B	A	B	B	B	B	B	A	B	B	B	B	B	A	B	A	A	B	A	A	B	B	B	B	A	A	B	-	B	B	B	B	B	B	B	A	B	B	B	B	B	A
Contig22332_at	1	25	88.5608	A	B	A	A	B	A	B	B	B	B	B	A	B	B	B	B	B	A	B	A	A	B	A	A	B	B	B	B	A	A	B	A	B	B	B	B	B	B	B	A	B	B	B	B	B	A
Contig4121_at	1	25	88.5608	A	B	A	-	B	A	B	B	B	B	B	A	B	B	B	B	-	A	B	A	A	B	A	A	B	B	B	B	A	A	B	A	B	B	B	B	B	-	B	A	B	B	B	B	B	A
Contig10569_at	1	25	88.5608	A	B	A	A	B	A	B	B	B	B	B	A	B	B	B	B	B	A	B	A	A	B	A	A	B	B	B	B	A	A	B	A	B	B	B	B	B	B	B	A	B	B	B	B	B	A
Contig19642_at	1	25	88.5608	A	B	A	A	B	A	B	B	B	B	B	A	B	B	B	B	B	A	B	A	A	B	A	A	B	B	B	B	A	A	B	A	B	B	B	B	B	B	B	A	B	B	B	B	B	A
Contig10364_at	1	25	88.5608	A	B	A	A	B	A	B	B	B	B	B	A	B	B	B	B	-	A	B	A	A	B	A	A	B	B	B	B	A	A	B	A	B	B	B	B	B	B	B	A	B	B	B	B	B	A
Contig8685_at	1	26	92.5694	A	B	B	A	B	A	B	B	B	B	B	A	B	B	B	B	-	A	B	A	A	B	B	A	B	B	-	B	A	A	B	A	B	B	A	B	B	B	B	A	B	B	B	B	B	A
Contig2507_at	1	26	92.5694	A	B	B	A	B	A	B	B	B	B	B	A	B	B	B	B	B	A	B	A	A	B	B	A	B	B	B	B	A	A	B	A	B	B	A	B	B	B	B	A	B	B	B	B	B	A
Contig12623_at	1	26	92.5694	A	B	B	A	B	A	B	B	B	B	B	A	B	B	B	B	B	A	B	A	A	B	B	A	B	B	B	B	A	A	B	A	B	B	A	B	B	B	B	A	B	B	B	B	B	A
Contig18152_at	1	26	92.5694	A	B	B	A	B	A	B	B	B	B	B	A	B	B	B	B	B	A	B	A	A	B	B	A	B	B	B	B	A	A	B	A	B	B	A	B	B	B	B	A	B	B	B	B	B	A
Contig3180_s_at	1	27	93.9031	A	B	B	A	B	A	A	B	B	B	B	A	B	B	B	B	B	A	B	A	A	B	B	A	B	B	B	B	A	A	B	A	B	B	A	B	B	B	B	A	B	B	B	B	B	A
Contig14075_at	1	27	93.9031	A	B	B	A	B	A	A	B	B	B	B	A	B	B	B	B	B	A	B	A	A	B	B	A	B	B	B	B	A	A	B	A	B	B	A	B	B	B	B	A	B	B	B	B	B	A
Contig10606_at	1	27	93.9031	A	B	B	A	B	A	A	B	B	B	B	A	B	B	B	B	B	A	B	A	A	B	B	A	B	B	B	B	A	A	B	A	B	B	A	B	B	B	B	A	B	B	B	B	B	A
Contig1512_at	1	27	93.9031	A	B	B	A	B	A	A	B	B	B	B	A	B	B	B	B	B	A	B	A	A	B	B	A	B	B	B	B	A	A	B	A	B	B	A	B	B	B	B	A	B	B	B	B	B	A
Contig15163_at	1	27	93.9031	A	B	B	A	B	A	A	B	B	B	B	A	B	B	B	B	-	A	B	A	A	B	B	A	B	B	B	B	A	A	B	A	B	B	A	B	B	B	B	A	B	B	B	B	B	A
HVSMEm0003G18r2_s_at	1	27	93.9031	A	B	B	A	B	A	A	B	B	B	B	A	B	B	B	B	-	A	B	A	A	B	B	A	B	B	B	B	A	A	B	A	B	B	A	B	B	B	B	A	B	B	B	B	B	A
Contig11096_at	1	27	93.9031	A	B	B	A	B	A	A	B	B	B	B	A	B	B	B	B	-	A	B	A	A	-	B	A	B	B	B	B	A	A	B	A	B	B	A	B	B	B	B	A	B	B	B	B	B	A
Contig21293_at	1	28	96.5723	A	B	B	A	B	A	A	B	B	B	B	A	B	B	B	B	-	A	B	B	A	B	B	A	B	B	B	B	A	A	B	A	B	A	A	B	B	B	B	A	B	B	B	B	B	A
HM14G18r_at	1	28	96.5723	A	B	B	A	B	A	A	B	B	B	B	A	B	B	B	B	B	A	B	B	A	B	B	A	B	B	B	B	A	A	B	A	B	A	A	B	B	B	B	A	B	B	B	B	B	A
Contig23612_at	1	28	96.5723	A	B	B	A	B	A	A	B	B	B	B	A	B	B	B	B	-	A	B	B	A	B	B	A	B	B	B	B	A	A	B	A	B	A	A	B	B	B	B	A	B	B	B	B	B	A
Contig200_at	1	28	96.5723	A	B	B	A	B	A	A	B	B	B	B	A	B	B	B	B	B	A	B	B	A	B	B	A	B	B	B	B	A	A	B	A	B	A	A	B	B	B	B	A	B	B	B	B	B	A
Contig8639_at	1	29	103.371	A	B	B	A	B	A	A	B	B	B	B	A	B	B	A	B	B	A	B	B	A	B	B	A	B	B	B	B	A	A	B	A	B	A	A	B	B	B	B	A	B	B	A	B	B	A
Contig4508_at	1	30	104.722	A	B	B	A	B	A	A	B	B	B	B	A	B	B	A	B	B	A	B	B	A	B	B	A	B	B	B	B	A	A	B	A	B	A	A	B	B	B	B	A	B	B	A	B	B	B
Contig24487_at	1	31	118.386	A	B	B	A	B	A	B	B	B	B	B	A	B	B	A	B	B	B	A	B	A	B	B	A	B	B	A	B	B	A	B	B	B	A	A	B	B	A	B	B	B	B	A	B	B	B
Contig17899_at	1	31	118.386	A	B	B	A	-	A	B	B	B	B	B	A	B	B	A	B	-	B	A	B	A	B	B	A	B	B	A	B	B	A	B	B	B	A	A	B	B	A	B	B	B	B	A	B	B	B
Contig5305_at	1	32	119.719	A	B	B	A	B	A	B	B	B	B	B	A	B	B	A	B	B	B	A	B	A	B	B	A	B	B	A	B	B	A	B	B	B	A	A	B	B	A	B	B	B	B	A	B	B	B
HV05A09u_s_at	1	32	119.719	A	B	B	A	B	A	B	B	B	B	B	A	B	B	A	B	-	B	A	B	A	B	B	A	B	B	A	B	B	A	B	B	B	A	A	B	B	A	B	B	B	B	A	B	B	B
HB01M17r_at	1	32	119.719	A	B	B	A	B	A	B	B	B	B	B	A	B	B	A	B	-	B	A	B	A	B	B	A	B	B	A	B	B	A	B	B	B	A	A	B	B	A	B	B	B	B	A	B	B	B
Contig12967_at	1	32	119.719	A	B	B	A	B	A	B	B	B	B	B	A	B	B	A	B	B	B	A	B	A	B	B	A	B	B	-	B	B	A	B	B	B	A	A	B	B	A	B	B	B	B	A	B	B	B
Contig4102_at	1	32	119.719	A	B	B	A	B	A	B	B	B	B	B	A	B	B	A	B	B	B	A	B	A	B	B	A	B	B	A	B	B	A	B	B	B	A	A	B	B	A	B	B	B	B	A	B	B	B
Contig2188_s_at	1	32	119.719	A	B	B	A	B	A	B	B	B	B	B	A	B	B	A	B	B	B	A	B	A	B	B	A	B	B	A	B	B	A	B	B	B	A	A	B	B	A	B	B	B	B	A	B	B	B
HB01M17r_s_at	1	32	119.719	A	B	B	A	B	A	B	B	B	B	B	A	B	B	A	B	B	B	A	B	A	B	B	A	B	B	A	B	B	A	B	B	B	A	A	B	B	A	B	B	B	B	A	B	B	B
Contig5126_at	1	32	119.719	A	B	B	A	B	A	B	B	-	B	B	A	B	B	A	B	B	B	A	B	A	B	-	A	B	B	A	B	B	A	B	B	B	A	A	B	B	A	B	B	B	B	A	B	B	B
Contig20736_at	1	33	121.053	A	B	B	A	B	A	B	B	B	B	B	A	B	B	A	A	B	B	A	B	A	B	B	A	B	B	A	B	B	A	B	B	B	A	A	B	B	A	B	B	B	B	A	B	B	B
Contig2047_s_at	1	33	121.053	A	B	B	A	B	A	B	B	B	B	B	A	B	B	A	A	B	B	A	B	A	B	B	A	B	B	A	B	B	A	B	B	B	A	A	B	B	A	B	B	B	B	A	B	B	B
Contig9598_at	1	33	121.053	A	B	B	A	B	A	B	B	B	B	B	A	B	B	A	A	B	B	A	B	A	B	B	A	B	B	A	B	B	A	B	B	B	A	A	B	B	A	B	B	B	B	A	B	B	B
Contig5347_at	1	33	121.053	A	B	B	A	B	A	B	B	B	B	B	A	B	B	A	A	B	B	A	B	A	B	B	A	B	B	A	B	B	A	B	B	-	A	A	B	B	A	B	B	B	B	A	B	B	B
HA10K08u_x_at	1	33	121.053	A	B	B	A	B	A	B	B	B	B	B	A	B	B	A	A	B	B	A	B	A	B	B	A	B	B	A	B	B	A	B	B	B	A	A	B	B	A	B	B	B	B	A	B	B	B
HA10K08u_at	1	33	121.053	A	B	B	A	B	A	B	B	B	B	B	A	B	B	A	A	B	B	A	B	A	B	B	A	B	B	A	B	B	A	B	B	B	A	A	B	B	A	B	B	B	B	A	B	B	B
Contig14041_at	1	33	121.053	A	B	B	A	B	A	B	B	B	B	B	A	B	B	A	A	-	B	A	B	A	B	B	A	B	B	A	B	B	A	B	B	B	A	A	B	B	A	B	B	B	B	A	B	B	B
Contig5384_at	1	33	121.053	-	B	B	A	B	A	B	B	B	B	B	A	B	B	A	A	B	B	A	B	A	B	B	A	B	B	A	B	B	A	B	B	B	A	A	B	B	A	B	B	B	B	A	B	B	B
Contig16602_at	1	33	121.053	A	B	B	A	B	A	B	B	B	B	B	A	B	B	A	A	B	B	A	B	A	B	B	A	B	B	A	B	B	A	B	B	B	A	A	B	B	-	B	B	B	B	A	B	B	B
Contig15026_at	1	33	121.053	A	B	B	A	B	A	B	B	B	B	B	A	B	B	A	A	B	B	A	B	A	B	B	A	B	B	A	B	B	A	B	B	B	A	A	B	B	A	B	B	B	B	A	B	B	B
HM13O19r_s_at	1	33	121.053	A	B	B	A	B	A	B	B	B	B	B	A	B	B	A	A	B	B	A	B	A	B	B	A	B	B	A	B	B	A	B	B	B	A	A	B	B	A	B	B	B	B	A	B	B	B
Contig20996_at	1	33	121.053	A	B	B	A	B	A	B	B	B	B	B	A	B	B	A	A	B	B	A	B	A	B	B	A	B	B	A	B	B	A	B	B	B	A	A	B	B	A	B	B	B	B	A	B	B	B
Contig5383_s_at	1	33	121.053	A	B	B	A	B	A	B	B	B	B	B	A	B	B	A	A	B	B	A	B	A	B	B	A	B	B	A	B	B	A	B	B	B	A	A	B	B	A	B	B	B	B	A	B	B	B
Contig13137_s_at	1	34	122.387	A	B	B	A	B	B	B	B	B	B	B	A	B	B	A	A	B	B	A	B	A	B	B	A	B	B	A	B	B	A	B	B	B	A	A	B	B	A	B	B	B	B	A	B	B	B
Contig3100_at	1	34	122.387	A	B	B	A	B	B	B	B	B	B	B	A	B	B	A	A	B	B	A	B	A	B	B	A	B	B	A	B	B	A	B	B	B	A	A	B	B	A	B	B	B	B	A	B	B	B
Contig2756_at	1	35	125.129	A	B	A	A	B	B	B	B	B	B	B	A	B	B	A	A	-	B	A	B	A	B	B	A	B	B	A	B	B	A	B	B	B	A	A	B	B	A	B	B	B	B	A	B	B	B
Contig12834_at	1	36	126.499	A	B	A	A	B	B	B	B	B	B	B	B	B	B	A	A	B	B	A	B	A	B	B	A	B	B	A	B	B	A	B	B	B	A	A	B	B	A	B	B	B	B	A	B	B	B
EBro03_SQ008_F20_at	1	37	135.944	A	B	A	B	B	B	B	B	B	A	B	B	B	B	A	A	B	B	A	B	A	B	B	A	B	B	-	A	A	A	B	B	B	A	A	B	B	A	B	B	B	B	A	B	B	B
Contig23929_at	1	37	135.944	A	B	A	B	B	B	B	B	B	A	B	B	B	B	A	A	B	B	A	B	A	B	B	A	B	B	A	A	A	A	B	B	B	A	A	B	B	A	B	B	B	B	A	B	B	B
Contig6228_at	1	38	138.686	B	B	A	B	B	B	B	B	B	A	B	B	B	B	A	A	-	B	A	B	A	B	B	A	B	B	A	A	A	A	B	B	B	A	A	B	B	A	B	B	B	B	A	A	B	B
Contig13843_at	1	39	142.805	B	B	A	B	B	A	B	A	B	A	B	B	B	B	A	A	-	B	A	B	A	B	B	A	B	B	A	A	A	A	B	B	B	A	B	B	B	A	B	B	B	B	A	A	B	B
Contig9342_at	1	39	142.805	B	B	A	B	B	A	B	A	B	A	B	B	B	B	A	A	B	B	A	B	A	B	B	A	B	B	A	A	A	A	B	B	B	A	B	B	B	A	B	B	B	B	A	A	B	B
Contig9343_at	1	39	142.805	B	B	A	B	B	A	B	A	B	A	B	B	B	B	A	A	B	B	A	B	A	B	B	A	B	B	A	A	A	A	B	B	B	A	B	B	B	A	B	B	B	B	A	A	B	B
Contig14682_at	1	40	144.139	B	B	A	B	B	A	B	A	B	B	B	B	B	B	A	A	B	B	A	B	A	B	B	A	B	B	A	A	A	A	B	B	B	A	B	B	B	A	B	B	B	B	A	A	B	B
Contig1036_5_s_at	1	41	145.472	B	B	A	B	B	A	B	A	B	B	B	B	B	B	A	A	B	B	A	B	A	B	B	A	B	B	A	A	A	A	B	B	B	A	B	B	B	A	B	B	B	B	A	A	A	B
Contig1087_x_at	1	41	145.472	B	B	A	B	B	A	B	A	B	B	B	B	B	B	A	A	B	B	A	B	A	B	B	A	B	B	A	A	A	A	B	B	B	A	B	B	B	A	B	B	B	B	A	A	A	B
Contig1079_x_at	1	41	145.472	B	B	A	B	B	A	B	A	B	B	B	B	B	B	A	A	B	B	A	B	A	B	B	A	B	B	A	A	A	A	B	B	B	A	B	B	B	A	B	B	B	B	A	-	A	B
Contig25582_at	1	42	146.806	B	B	A	B	B	A	B	A	B	B	B	B	B	B	A	A	B	B	A	B	A	B	B	A	B	B	A	A	A	A	B	B	B	A	B	B	B	A	B	B	B	B	A	A	A	B
Contig9287_at	1	43	149.475	B	B	A	B	B	A	B	A	B	B	B	B	B	B	A	A	B	B	A	B	A	B	B	B	B	B	A	A	A	A	-	B	B	A	B	B	B	A	B	B	B	B	A	A	A	B
Contig194_s_at	1	43	149.475	B	B	A	B	B	A	B	A	B	B	B	B	B	B	A	A	B	B	A	B	A	B	B	B	B	B	A	A	A	A	B	B	B	A	B	B	B	A	B	B	B	B	A	A	A	B
HV_CEa0011J09r2_at	1	43	149.475	B	B	A	B	B	A	B	A	B	B	B	B	B	B	A	A	B	B	A	B	A	B	B	B	B	B	A	A	A	A	B	B	B	A	B	B	B	A	B	B	B	B	A	A	A	B
Contig11098_at	1	43	149.475	B	B	A	B	B	A	B	A	B	B	B	B	B	B	A	A	B	B	A	B	A	B	B	B	B	B	A	A	A	A	B	B	B	A	B	B	B	A	B	B	B	B	A	A	A	B
Contig4844_s_at	1	43	149.475	B	B	A	B	B	A	B	A	B	B	B	B	B	B	A	A	B	B	A	B	A	B	B	B	B	B	A	A	A	A	B	B	B	A	B	B	B	A	B	B	B	B	A	A	A	B
Contig5786_s_at	1	43	149.475	B	B	A	B	B	A	B	A	B	B	B	B	B	B	A	A	B	B	A	B	A	B	B	B	B	B	-	A	A	A	B	B	B	A	B	B	B	A	B	B	B	B	A	A	A	-
Contig875_s_at	1	44	150.809	B	B	A	B	B	A	B	A	B	B	B	B	B	B	A	A	B	B	A	B	A	B	B	B	B	B	A	A	A	A	B	B	B	A	B	B	B	A	B	B	B	B	A	A	A	B
Contig17547_at	1	44	150.809	B	B	A	B	B	A	B	A	B	B	B	B	B	B	A	A	B	B	A	B	A	B	B	B	B	B	A	A	A	A	B	B	B	A	B	B	B	A	B	B	B	B	A	A	A	B
Contig12800_s_at	1	45	160.253	B	B	A	B	B	A	B	A	B	B	B	B	B	B	A	A	-	B	A	B	A	B	B	B	A	B	B	A	A	A	B	B	A	A	B	B	A	A	B	B	A	B	A	A	A	B
Contig6092_at	1	45	160.253	B	B	A	B	B	A	B	A	B	B	B	B	B	B	A	A	B	B	A	B	A	B	B	B	A	B	B	A	A	A	B	B	A	A	B	B	A	A	B	B	A	B	A	A	A	B
Contig11883_at	1	46	161.586	B	B	A	B	B	A	B	A	B	B	B	B	B	B	A	A	B	B	A	B	A	B	B	B	A	B	B	A	A	A	B	B	A	A	B	B	A	A	B	B	A	B	A	A	A	B
Contig3842_at	1	46	161.586	B	B	A	B	B	A	B	A	B	B	B	B	B	B	A	A	B	B	A	B	A	B	B	B	A	B	B	A	A	A	B	B	A	A	B	B	A	A	B	B	A	B	A	A	A	B
HVSMEa0014K13r2_s_at	1	46	161.586	B	B	A	B	B	A	B	A	B	B	B	B	B	B	A	A	B	B	A	B	A	B	B	B	A	B	B	A	A	A	B	B	A	A	B	B	A	A	B	B	A	B	A	A	A	B
HVSMEh0101K17f_at	1	46	161.586	B	B	A	B	B	A	B	A	B	B	B	B	B	B	A	A	B	B	A	B	A	B	B	B	A	B	B	A	A	A	B	B	A	A	B	B	A	A	B	B	A	B	A	A	A	B
HV_CEb0015I04r2_at	1	46	161.586	B	B	A	B	B	A	B	A	B	B	B	B	B	B	A	A	B	B	A	B	A	B	B	B	A	B	-	A	A	A	B	B	A	A	B	B	A	A	B	B	A	B	A	A	A	B
Contig6164_s_at	1	47	165.595	B	B	A	B	B	A	B	A	B	B	B	B	B	B	A	A	B	B	A	B	A	B	B	B	A	B	B	A	A	A	B	B	A	A	B	B	A	A	B	B	B	B	A	A	A	B
HV_CEa0004J13r2_x_at	1	47	165.595	B	B	A	B	B	A	B	A	B	B	B	B	B	B	A	A	B	B	A	B	A	B	B	B	A	B	B	A	A	A	B	B	A	A	B	B	A	A	B	B	B	B	A	A	A	B
Contig6845_at	1	47	165.595	B	B	A	B	B	A	B	A	B	B	B	B	B	B	A	A	B	B	A	B	A	B	B	B	A	B	B	A	A	A	B	B	A	A	B	B	A	A	B	B	B	B	A	A	A	B
Contig1625_s_at	1	47	165.595	B	B	A	B	B	A	B	A	B	B	B	B	B	B	A	A	B	B	A	B	A	B	B	B	A	B	B	A	A	A	B	B	A	A	B	B	A	A	B	B	B	B	A	A	A	B
Contig4608_at	1	47	165.595	B	B	A	B	B	A	B	A	B	B	B	B	B	B	A	A	B	B	A	B	A	B	B	B	A	B	B	A	A	A	B	B	A	A	B	B	A	A	B	B	B	B	A	A	A	B
Contig3231_at	1	47	165.595	B	B	A	B	B	A	B	A	B	B	B	B	B	B	A	A	B	B	A	B	A	B	B	B	A	B	B	A	A	A	B	B	A	A	B	B	A	A	B	B	B	B	A	A	A	B
Contig11254_at	1	47	165.595	B	B	A	B	B	A	B	A	B	B	B	B	B	B	A	A	-	B	A	B	A	B	B	B	A	B	B	A	A	A	B	B	A	A	B	B	A	A	B	B	B	B	A	A	A	B
Contig14709_at	1	47	165.595	B	B	A	B	B	A	B	A	B	B	B	B	B	B	A	A	B	B	A	B	A	B	B	B	A	B	B	A	A	A	B	B	A	A	B	B	A	A	B	B	B	B	A	A	A	B
Contig7056_at	1	48	166.965	B	B	A	B	B	A	B	A	B	B	B	B	B	B	A	A	-	B	A	B	A	B	B	B	A	B	B	A	A	A	B	B	A	A	B	B	A	-	B	B	B	B	A	A	A	B
Contig13856_at	2	1	0	A	B	B	B	A	B	B	B	A	B	A	A	B	A	B	A	A	A	A	A	B	A	A	B	B	A	B	B	B	B	B	A	B	B	A	B	A	A	A	A	A	A	B	A	A	A
Contig19892_at	2	1	0	A	B	B	B	A	B	B	B	A	B	A	A	B	A	B	A	A	A	A	A	B	A	A	B	B	A	B	B	B	B	B	A	B	B	A	B	A	A	A	A	A	A	B	A	A	A
HV_CEa0014I08r2_s_at	2	2	1.3336	A	B	B	B	A	B	B	B	A	B	A	A	B	A	B	A	A	A	A	A	B	A	A	B	B	A	B	B	B	B	B	A	B	B	A	B	A	A	A	A	A	B	B	A	A	A
Contig19399_at	2	3	2.7039	A	B	B	B	-	B	B	B	A	B	A	A	B	A	A	A	A	A	A	A	B	A	-	B	B	A	B	B	B	B	B	A	B	B	A	B	A	A	A	A	A	B	B	A	A	A
Contig23870_s_at	2	3	2.7039	A	B	B	B	A	B	B	B	A	B	A	A	B	A	A	A	A	A	A	A	B	A	A	B	B	A	B	B	B	-	B	A	B	-	A	B	A	A	A	A	A	B	B	A	A	A
Contig16574_at	2	4	4.1328	A	B	B	B	A	B	B	B	A	B	A	A	B	A	A	A	A	A	A	A	B	A	A	B	B	A	B	B	B	-	A	A	B	B	A	B	A	A	A	A	A	B	B	A	A	A
Contig7880_at	2	5	5.5221	A	B	B	B	A	B	B	B	A	B	A	A	B	A	A	A	A	A	A	A	B	A	A	B	B	A	B	B	B	B	A	A	B	B	A	B	A	A	A	A	A	B	B	A	A	A
Contig3354_at	2	5	5.5221	A	B	B	B	A	B	B	B	A	B	A	A	B	A	A	A	A	A	A	A	B	A	A	B	B	A	B	B	B	B	A	A	B	B	A	B	A	A	A	A	A	B	B	A	A	A
Contig3354_s_at	2	5	5.5221	A	B	B	B	A	B	B	B	A	B	A	A	B	A	A	A	A	A	A	A	B	A	A	B	B	A	B	B	B	B	A	A	B	B	A	B	A	A	A	A	A	B	B	A	A	A
Contig25521_at	2	6	6.8923	A	B	B	B	A	B	B	B	A	B	A	A	B	A	A	A	A	A	A	A	B	A	A	B	B	A	B	B	B	B	A	B	B	B	A	B	A	A	A	A	A	B	B	A	A	A
Contig16986_at	2	6	6.8923	A	B	B	B	A	B	B	B	A	B	A	A	B	A	A	A	A	A	A	A	B	A	A	B	B	A	-	B	B	B	A	B	B	B	A	B	A	A	A	A	A	B	B	A	A	A
HVSMEf0013I09r2_at	2	7	20.95	A	B	A	A	A	B	B	B	A	B	A	A	B	A	A	B	-	A	A	A	B	A	A	B	B	A	B	B	B	B	A	B	B	B	A	B	A	-	B	A	A	B	B	A	A	A
Contig14444_at	2	7	20.95	A	B	A	A	A	B	B	B	A	B	A	A	B	A	A	B	A	A	A	A	B	A	A	B	B	A	-	B	B	B	A	B	B	B	A	B	A	-	B	A	A	B	B	A	A	A
Contig11928_at	2	7	20.95	A	B	A	A	A	B	B	B	A	B	A	A	B	A	A	B	A	A	A	A	B	A	A	B	B	A	B	B	B	B	A	B	B	B	A	B	A	A	B	A	A	B	B	A	A	A
Contig39_at	2	7	20.95	A	B	A	A	A	B	B	B	A	B	A	A	B	A	A	B	A	A	A	A	B	A	A	B	B	A	B	B	B	B	A	B	B	B	A	B	A	A	B	A	A	B	B	A	A	A
Contig14479_s_at	2	7	20.95	A	B	A	A	A	B	B	B	A	B	A	A	B	A	A	B	-	A	A	A	B	A	A	B	B	A	B	B	B	B	A	B	B	B	A	B	A	A	B	A	A	B	B	A	A	-
Contig17779_at	2	7	20.95	A	B	A	A	A	B	B	B	A	B	A	A	B	A	A	B	A	A	A	A	B	A	A	B	B	A	B	B	B	B	A	-	B	B	A	B	A	A	B	A	A	B	B	A	A	A
Contig10480_at	2	7	20.95	A	B	A	A	A	B	B	B	A	B	A	A	B	A	A	B	A	A	A	A	B	A	A	B	B	A	B	B	B	B	A	B	B	B	A	B	A	A	B	A	A	B	B	A	A	A
Contig17510_s_at	2	7	20.95	A	B	A	A	A	B	B	B	A	B	A	A	B	A	A	B	A	A	A	A	B	A	A	B	B	A	B	B	B	B	A	B	B	B	A	B	A	A	B	A	A	B	B	A	A	A
EBpi01_SQ001_C06_at	2	7	20.95	A	B	A	A	A	B	B	B	A	B	A	A	B	A	A	B	A	A	A	A	B	A	A	B	B	A	B	B	B	B	A	B	B	B	A	B	A	A	B	A	A	B	B	A	A	A
HO12F15S_s_at	2	7	20.95	A	B	A	A	A	B	B	B	A	B	A	A	B	A	A	B	A	A	A	A	B	A	A	B	B	A	B	B	B	B	A	B	B	B	A	B	A	A	B	A	A	B	B	A	A	A
Contig14444_s_at	2	7	20.95	A	B	A	A	A	B	B	B	A	B	A	A	B	A	A	B	A	A	A	A	B	A	A	B	B	A	B	B	B	B	A	B	B	B	A	B	A	A	B	A	A	B	B	A	A	A
rbaal19a12_at	2	7	20.95	A	B	A	A	A	B	B	B	A	B	A	A	B	A	A	B	-	A	A	A	B	A	A	B	B	A	B	B	B	B	A	B	B	B	A	B	A	A	B	A	A	B	B	A	A	A
Contig12089_at	2	8	22.2836	A	B	A	A	A	B	B	B	A	B	A	A	B	A	A	B	A	B	A	A	B	A	A	B	B	A	B	B	B	B	A	B	B	B	A	B	A	A	B	A	A	B	B	A	A	A
Contig1550_at	2	8	22.2836	A	B	A	A	A	B	B	B	A	B	A	A	B	A	A	B	A	B	A	A	B	A	A	B	B	A	B	B	B	B	A	B	B	B	A	B	A	A	B	A	A	B	B	A	A	A
Contig12503_s_at	2	8	22.2836	A	B	A	A	A	B	-	B	A	B	A	A	B	A	A	B	-	B	A	A	B	A	A	B	B	A	B	B	B	B	A	B	B	B	A	B	A	A	B	A	A	B	B	A	A	A
Contig20716_at	2	8	22.2836	A	B	A	A	A	B	B	B	A	B	A	A	B	A	A	B	A	B	A	A	B	A	A	B	B	A	B	B	B	B	A	B	B	B	A	B	A	A	B	A	A	B	B	A	A	A
Contig5371_s_at	2	9	23.6173	A	B	A	A	A	B	B	B	A	B	A	A	B	A	A	B	A	B	A	A	B	A	B	B	B	A	B	B	B	B	A	B	B	B	A	B	A	A	B	A	A	-	B	A	A	A
Contig2769_s_at	2	9	23.6173	A	B	A	A	A	B	B	B	A	B	A	A	B	A	A	B	A	B	A	A	B	A	-	B	B	A	B	B	B	B	A	B	B	B	A	B	A	A	B	A	A	B	B	A	A	A
Contig5370_at	2	9	23.6173	A	B	A	A	A	B	B	B	A	B	A	A	B	A	A	B	A	B	A	A	B	A	B	B	B	A	B	B	B	B	A	B	B	B	A	B	A	A	B	A	A	B	B	A	A	A
Contig5371_at	2	9	23.6173	A	B	A	A	A	B	B	B	A	B	A	A	B	A	A	B	-	B	A	A	B	A	B	B	B	A	B	B	B	B	A	B	B	B	A	B	A	A	B	A	A	B	B	A	A	A
Contig25596_at	2	9	23.6173	A	B	A	A	A	B	B	B	A	B	A	A	B	A	A	B	-	B	A	A	B	A	B	B	B	A	B	B	B	B	A	B	B	B	A	B	A	A	B	A	A	B	B	A	A	A
Contig19241_at	2	10	25.0065	A	B	A	A	A	B	B	B	A	B	A	A	B	A	A	B	-	B	A	A	B	A	-	B	B	A	B	B	B	B	A	B	B	B	A	B	A	A	B	A	-	B	B	A	A	A
Contig3021_at	2	11	31.9961	A	B	A	A	A	B	A	B	A	B	A	A	B	A	A	B	A	B	A	A	B	A	B	B	B	A	B	B	B	B	A	B	A	B	A	B	A	A	B	A	A	B	B	B	A	A
HS16C06u_x_at	2	11	31.9961	A	B	A	A	A	B	A	B	A	B	A	A	B	A	A	B	A	B	A	A	B	A	B	B	B	A	B	B	B	B	A	B	A	B	A	B	A	A	B	A	A	B	B	B	A	A
Contig6254_at	2	12	36.115	A	B	A	A	A	B	A	B	A	B	B	A	B	A	A	B	A	B	A	A	B	A	B	B	B	A	B	B	B	B	A	-	A	B	A	B	A	A	B	A	A	B	B	B	A	A
Contig7701_at	2	13	37.4852	A	B	A	A	A	B	A	B	A	B	B	A	B	A	A	B	A	B	A	A	B	A	B	B	B	A	B	B	B	B	A	B	A	B	A	B	A	A	B	A	A	B	B	B	A	A
Contig3810_s_at	2	13	37.4852	A	B	A	A	A	B	A	B	A	B	B	A	B	A	A	B	A	B	A	A	B	A	B	B	B	A	B	B	B	B	A	B	A	B	A	B	A	A	B	A	A	B	B	B	A	A
Contig1338_s_at	2	13	37.4852	A	B	A	A	A	B	A	B	A	B	B	A	B	A	A	B	A	B	A	A	B	A	B	B	B	A	B	B	B	B	A	-	A	B	A	B	A	A	B	A	A	B	B	B	A	A
HY10B05u_x_at	2	14	38.8369	A	B	A	A	A	B	A	B	A	B	B	A	B	A	A	B	A	B	A	A	B	A	B	B	B	A	B	B	B	B	A	B	A	B	A	B	A	A	B	A	A	A	B	B	A	A
Contig9031_at	2	14	38.8369	A	B	A	A	A	B	A	B	A	B	B	A	B	A	A	B	A	B	A	A	B	A	B	B	B	A	B	B	B	B	A	B	A	B	A	B	A	A	B	A	A	A	B	B	A	A
Contig12841_at	2	14	38.8369	A	B	A	A	A	B	A	B	A	B	B	A	B	A	A	B	A	B	A	A	B	A	B	B	B	A	B	B	B	B	A	B	A	B	A	B	A	A	B	A	A	A	B	B	A	A
Contig12572_at	2	15	41.5061	A	B	A	A	A	B	A	B	A	B	-	A	B	A	A	B	A	B	A	A	B	A	B	B	B	A	A	B	B	B	A	B	A	A	A	B	A	A	B	A	A	A	B	B	A	A
HA12N13u_s_at	2	15	41.5061	A	B	A	A	A	B	A	B	A	B	B	A	B	A	A	B	-	B	A	A	B	A	B	B	B	A	A	B	B	B	A	B	A	A	A	B	A	A	B	A	A	A	B	B	A	A
Contig3253_at	2	15	41.5061	A	B	A	A	A	B	A	B	A	B	B	A	B	-	A	B	A	B	A	A	B	A	B	B	B	A	A	B	B	B	A	B	A	A	A	B	A	A	B	A	A	A	B	B	A	A
Contig3050_at	2	15	41.5061	A	B	A	A	A	B	A	B	A	B	B	A	B	A	A	B	A	B	A	A	B	A	B	B	B	A	A	B	B	B	A	B	A	A	A	B	A	A	B	A	A	A	B	B	A	A
HZ47I09r_s_at	2	15	41.5061	A	B	A	A	A	B	A	B	A	B	B	A	B	A	A	B	A	B	A	A	B	A	B	B	B	A	A	B	B	B	A	B	A	A	A	B	A	A	B	A	A	A	B	B	A	A
Contig7355_at	2	15	41.5061	A	B	A	A	A	B	A	B	A	B	B	A	B	A	A	B	A	B	A	A	B	A	B	B	B	A	A	B	B	B	A	B	A	A	A	B	A	A	B	A	A	A	B	B	A	A
Contig2113_at	2	15	41.5061	A	B	A	A	A	B	A	B	A	B	B	A	B	A	A	B	A	B	A	A	B	A	B	B	B	A	A	B	B	B	A	B	A	A	A	B	A	A	B	A	A	A	B	B	A	A
Contig12668_at	2	16	44.1753	A	B	A	A	A	B	A	B	A	B	B	A	B	A	A	B	A	A	A	A	B	B	B	B	B	A	A	B	B	B	A	B	A	A	A	B	A	A	B	A	A	A	B	B	A	A
Contig12668_s_at	2	16	44.1753	A	B	A	A	A	B	A	B	A	B	B	A	B	A	A	B	A	A	A	A	B	B	B	B	B	A	A	B	B	B	A	B	A	A	A	B	A	A	B	A	A	A	B	B	A	A
Contig17085_at	2	17	49.6019	A	B	A	A	A	B	A	B	A	B	B	A	B	A	A	A	A	A	A	A	B	B	B	A	A	A	A	B	B	B	A	B	A	A	A	B	A	A	B	A	A	A	B	B	A	A
Contig4818_at	2	18	55.0285	A	B	A	A	A	A	A	B	A	B	B	B	B	A	A	A	A	A	A	A	B	B	B	A	A	A	A	B	B	B	A	B	A	A	A	B	A	A	B	A	A	A	B	B	A	A
Contig3579_x_at	2	18	55.0285	A	B	A	A	A	A	A	B	A	B	B	B	B	A	A	A	A	A	A	A	B	B	B	A	A	A	A	B	B	B	A	B	A	A	A	B	A	A	B	A	A	A	B	B	A	A
Contig21311_at	2	18	55.0285	A	B	A	A	A	A	A	B	A	B	B	B	B	A	A	A	A	A	A	A	B	B	B	A	A	A	A	B	B	B	A	B	A	A	A	B	A	A	B	A	A	A	B	B	A	A
Contig19407_at	2	19	56.3802	A	B	A	A	A	A	A	B	A	B	B	B	B	A	A	A	A	A	A	A	B	B	B	A	A	A	A	B	B	B	A	B	A	A	A	B	A	A	B	A	A	A	B	B	A	A
Contig5367_at	2	20	59.0855	A	B	A	A	A	A	A	B	A	A	B	B	B	A	A	A	A	A	A	A	B	B	B	A	A	A	A	B	B	B	A	B	A	A	A	B	A	A	B	A	A	A	B	B	A	A
Contig7511_at	2	20	59.0855	A	B	A	A	A	A	A	B	A	A	B	B	B	A	A	A	A	A	A	A	B	B	B	A	A	A	A	B	B	B	A	B	A	A	A	B	A	A	B	A	A	A	B	B	A	A
Contig17572_at	2	20	59.0855	A	B	A	A	A	A	A	B	A	A	B	B	B	A	-	A	-	A	A	A	B	B	B	A	A	A	A	B	B	B	A	B	A	A	A	B	A	A	B	A	A	A	B	B	A	A
Contig4654_at	2	21	63.0941	A	B	A	A	A	A	A	A	A	A	B	B	B	A	A	A	A	A	A	A	B	B	B	A	A	A	A	B	B	B	A	B	A	A	A	B	A	A	B	A	A	A	B	B	A	A
Contig3506_s_at	2	21	63.0941	A	B	A	A	A	A	A	A	A	A	B	B	B	A	A	A	A	A	A	A	B	B	B	A	A	A	A	B	B	B	A	B	A	A	A	B	A	A	B	A	A	A	B	B	A	A
Contig3173_s_at	2	22	64.4278	A	B	A	A	A	A	A	A	A	A	B	B	B	A	A	A	A	A	A	A	B	B	B	B	A	A	A	B	B	-	A	B	A	A	A	B	A	A	B	A	A	A	B	B	A	A
Contig7769_at	2	22	64.4278	A	B	A	A	A	A	A	A	A	A	B	B	B	A	A	A	A	A	A	A	B	B	B	B	A	A	A	B	B	B	A	B	A	A	A	B	A	A	B	A	A	A	B	B	A	A
HVSMEn0011N06r2_at	2	22	64.4278	A	B	A	A	A	A	A	A	A	A	B	B	B	A	A	A	-	A	A	A	B	B	B	B	A	A	A	B	B	B	A	B	A	A	A	B	A	A	B	A	A	A	B	B	A	A
Contig3045_at	2	22	64.4278	A	B	A	A	A	A	A	A	A	A	-	B	B	A	A	A	A	A	A	A	B	B	B	B	A	A	A	B	B	B	A	B	A	A	A	B	A	A	B	A	A	A	B	B	A	A
Contig6950_s_at	2	22	64.4278	A	B	A	A	A	A	A	A	A	A	B	B	B	A	A	A	A	A	A	A	B	B	B	B	A	A	A	B	B	B	A	B	A	A	A	B	A	A	B	A	A	A	B	B	A	A
Contig16937_at	2	23	65.7614	A	B	A	A	A	A	A	A	A	A	B	B	B	A	A	A	A	A	A	A	B	B	B	B	A	A	A	B	B	B	A	B	A	A	A	B	A	A	B	A	A	A	B	B	A	A
Contig6918_s_at	2	23	65.7614	A	B	A	A	A	A	A	A	A	A	B	B	B	A	A	A	A	A	A	A	B	B	B	B	A	A	A	B	B	B	A	B	A	A	A	B	A	A	B	A	A	A	B	B	A	A
Contig4696_at	2	23	65.7614	A	B	A	A	A	A	A	A	A	A	B	B	B	A	A	A	A	A	A	A	B	B	B	B	A	A	A	B	B	B	A	B	A	A	A	B	A	A	B	A	A	A	B	B	A	A
Contig8792_s_at	2	23	65.7614	A	B	A	A	A	A	A	A	A	A	B	-	B	A	A	A	A	A	A	A	B	B	B	B	A	A	A	B	B	B	A	B	A	A	A	B	A	A	B	A	A	A	B	B	A	A
Contig11469_at	2	23	65.7614	A	B	A	A	A	A	A	A	A	A	B	B	B	A	A	A	-	A	A	A	B	B	B	B	A	A	-	B	B	B	A	B	A	A	A	B	A	A	B	A	A	A	B	B	A	A
Contig3380_s_at	2	23	65.7614	A	B	A	-	A	A	A	A	A	A	B	B	B	A	A	A	A	A	A	A	B	B	B	B	A	A	A	B	B	B	A	B	A	A	A	B	A	A	B	A	A	A	B	B	A	A
Contig3381_s_at	2	23	65.7614	A	B	A	A	A	A	A	A	A	A	B	B	B	A	A	A	A	A	A	A	B	B	B	B	A	A	A	B	B	B	A	B	A	A	A	B	A	A	B	A	A	A	B	B	A	A
Contig9045_at	2	24	68.4306	A	B	A	A	A	A	A	A	A	A	B	B	B	A	A	A	A	A	A	A	B	B	A	B	A	A	A	B	B	B	A	B	A	A	A	B	A	A	B	A	A	A	B	B	A	A
Contig22652_at	2	24	68.4306	A	B	A	A	A	A	A	A	A	A	B	B	B	A	A	A	A	A	A	A	B	B	A	B	A	A	A	B	B	B	A	B	A	A	A	B	A	A	B	A	A	A	B	B	A	A
Contig15733_at	2	24	68.4306	A	B	A	A	A	A	A	A	A	A	B	B	B	A	A	A	A	A	A	A	B	B	A	B	A	A	A	B	B	B	A	B	A	A	A	B	A	A	B	A	A	A	B	B	A	A
baak18l03_x_at	2	24	68.4306	A	B	A	A	A	A	A	A	A	A	B	B	B	A	A	A	A	A	A	A	B	B	A	B	A	A	-	B	B	B	A	B	A	A	A	B	A	A	B	A	A	A	B	B	A	A
Contig15403_at	2	24	68.4306	A	B	A	A	A	A	A	A	A	A	B	B	B	A	A	A	-	A	A	A	B	B	A	B	A	A	-	B	B	B	A	B	A	A	A	B	A	A	B	A	A	A	B	B	A	A
Contig19617_at	2	24	68.4306	A	B	A	A	A	A	A	A	A	A	B	B	B	A	A	A	-	A	A	A	B	B	-	B	A	A	-	B	B	B	A	B	A	A	A	B	A	A	B	A	A	A	B	B	A	A
Contig12497_at	2	24	68.4306	A	B	A	A	A	A	A	A	A	A	B	B	B	A	A	A	A	A	A	-	B	B	A	B	A	A	A	B	B	B	A	B	A	A	A	B	A	A	-	A	A	A	B	B	A	A
Contig17229_at	2	25	69.7643	A	B	A	A	A	A	A	A	A	A	B	B	B	A	A	A	A	A	A	A	B	B	A	B	A	A	A	B	B	B	A	-	A	A	A	B	A	A	B	A	A	A	B	B	A	A
Contig5769_at	2	25	69.7643	A	B	A	A	A	A	A	A	A	A	B	B	B	A	A	A	A	A	A	A	B	B	A	B	A	A	A	B	B	B	A	-	A	A	A	B	A	A	B	A	A	A	B	B	A	A
Contig19831_at	2	25	69.7643	A	B	A	A	A	A	A	A	A	A	B	B	B	A	A	A	A	A	A	A	B	B	A	B	A	A	A	B	B	B	A	B	A	A	A	B	A	A	B	A	A	A	B	B	A	A
Contig7135_at	2	25	69.7643	A	B	A	A	A	A	A	A	A	A	B	B	B	A	A	A	A	A	A	A	B	B	A	B	A	A	A	B	B	B	A	B	A	A	A	B	A	A	B	A	A	A	B	B	A	A
Contig7881_at	2	25	69.7643	A	B	A	A	A	A	A	A	A	A	B	B	B	A	A	A	A	A	A	A	B	B	A	B	A	A	A	B	B	B	A	B	A	A	A	B	A	A	B	A	A	A	B	B	A	A
Contig8969_at	2	25	69.7643	A	B	A	A	A	A	A	A	A	A	B	B	B	A	A	A	-	A	A	A	B	B	A	B	A	A	A	B	B	B	-	B	A	A	A	B	A	A	B	A	A	A	-	B	A	A
Contig20672_s_at	2	26	72.4696	A	B	A	A	A	A	A	A	A	A	B	B	B	A	A	A	A	A	A	A	B	B	A	B	A	B	A	B	B	B	A	B	A	A	A	B	A	A	B	A	A	A	B	B	B	A
Contig9632_at	2	26	72.4696	A	B	A	A	A	A	A	A	A	A	B	B	B	A	A	A	A	A	A	A	B	B	A	B	A	B	A	B	B	B	A	B	A	A	A	B	A	A	B	A	A	A	B	B	B	A
Contig25428_at	2	26	72.4696	A	B	A	A	A	A	A	A	A	A	B	B	B	A	A	A	-	A	A	A	B	B	A	B	A	B	A	B	B	B	A	B	-	A	A	B	A	A	B	A	A	A	B	B	B	A
HV12L19u_at	2	26	72.4696	A	B	A	A	A	A	A	A	A	A	B	B	B	A	A	A	-	A	A	A	B	B	A	B	A	B	A	B	B	B	A	B	A	A	A	B	A	A	B	A	A	A	B	B	B	A
Contig20672_x_at	2	26	72.4696	A	B	A	A	A	A	A	A	A	A	B	B	B	A	A	A	-	A	A	A	B	B	A	B	A	B	-	B	B	B	A	B	A	A	A	B	A	A	B	A	A	A	B	B	B	A
Contig25428_x_at	2	26	72.4696	A	B	A	A	A	A	A	A	A	A	B	B	B	A	A	A	-	A	A	A	B	B	-	B	A	B	-	B	B	B	A	B	A	A	A	B	A	A	B	A	A	-	B	B	B	A
Contig11000_at	2	27	73.8213	A	B	-	A	A	A	A	A	A	A	B	B	B	A	A	A	A	A	A	A	B	B	A	B	A	B	A	B	B	B	A	B	A	A	A	B	A	A	B	A	A	A	B	B	B	-
Contig10252_s_at	2	27	73.8213	A	B	A	A	A	A	A	A	A	A	B	B	B	-	A	A	-	A	A	A	B	B	A	B	A	B	A	B	B	B	A	B	A	A	A	B	A	A	B	A	A	A	B	B	B	A
HW02F22u_s_at	2	27	73.8213	A	B	A	A	A	A	A	A	A	A	B	B	B	A	A	A	A	A	A	A	B	B	A	B	A	B	A	B	B	B	A	B	A	A	A	B	A	A	B	A	A	A	B	B	B	A
Contig18119_at	2	27	73.8213	A	B	A	A	A	A	A	A	A	A	B	B	B	A	A	A	A	A	A	A	B	B	A	B	A	B	A	B	B	B	A	B	A	A	A	B	A	A	B	A	A	A	B	B	B	A
Contig18939_at	2	27	73.8213	A	B	A	A	A	A	A	A	A	A	B	B	B	A	A	A	A	A	A	A	B	B	A	B	A	B	A	B	B	B	A	B	A	A	A	B	A	A	B	A	A	A	B	B	B	A
Contig17844_at	2	27	73.8213	A	B	A	-	A	A	A	A	A	A	-	B	B	A	A	A	A	A	A	A	B	B	A	B	A	B	A	B	B	B	A	B	A	A	A	B	A	A	B	A	A	A	B	B	B	A
Contig13073_at	2	27	73.8213	A	B	A	A	A	A	A	A	A	A	B	B	B	A	A	A	A	A	A	A	B	B	A	B	A	B	A	B	B	B	A	B	A	A	A	B	A	A	B	A	A	A	B	B	B	A
Contig4265_s_at	2	27	73.8213	A	B	A	A	A	A	A	A	A	A	B	B	B	A	A	A	A	A	A	A	B	B	A	B	A	B	A	B	B	B	A	B	A	A	A	B	A	A	B	A	A	A	B	B	B	A
rbags21b15_at	2	27	73.8213	A	B	A	A	A	A	A	A	A	A	B	B	B	A	A	A	-	A	A	A	B	B	A	B	A	B	A	B	B	B	A	B	A	A	A	B	A	A	B	A	A	A	B	B	B	A
Contig20863_at	2	27	73.8213	A	B	A	A	A	A	A	A	A	A	B	B	B	A	A	A	-	A	A	A	B	B	A	B	A	B	A	B	B	B	A	B	A	A	A	B	A	A	B	A	A	A	B	B	B	A
Contig2236_at	2	27	73.8213	A	B	A	A	A	A	A	A	A	A	B	B	B	A	A	A	-	A	A	A	B	B	A	B	A	B	-	B	B	B	A	B	A	A	A	B	A	-	B	A	A	A	B	B	B	A
Contig13568_at	2	27	73.8213	A	B	A	A	A	A	A	A	A	A	B	B	B	A	A	A	A	A	A	A	B	B	A	B	A	B	A	B	B	B	A	B	A	A	A	B	A	-	B	A	A	A	B	B	B	A
Contig18339_at	2	27	73.8213	A	B	A	A	A	A	A	A	A	A	B	B	B	A	A	A	-	A	A	A	B	B	A	B	A	B	A	B	B	B	A	B	A	A	A	B	A	A	B	A	A	A	B	B	B	A
EBma01_SQ005_P22_s_at	2	27	73.8213	A	B	A	A	A	A	A	A	A	A	B	-	B	A	A	A	A	A	A	A	B	B	A	B	A	B	A	B	B	B	A	-	A	A	A	B	A	A	B	A	A	A	B	B	B	A
Contig1604_at	2	28	75.1549	A	B	A	A	A	A	A	A	A	A	B	B	B	A	A	A	A	A	A	A	B	B	A	B	A	B	A	B	B	B	A	B	A	A	A	B	A	A	B	A	A	A	B	B	B	A
Contig20943_at	2	28	75.1549	A	B	A	A	A	A	A	A	A	A	B	B	B	A	A	A	-	A	A	A	B	B	A	B	A	B	-	B	B	B	A	B	A	A	A	B	A	A	B	A	A	A	B	B	B	A
HV_CEa0004H12r2_at	2	29	76.4886	A	B	A	-	A	A	A	A	A	A	B	B	B	-	A	A	A	A	A	A	B	B	A	B	A	B	A	B	B	B	A	B	A	A	A	B	A	A	B	A	A	A	A	B	B	A
HT13I08r_at	2	29	76.4886	A	B	A	A	A	A	A	A	A	A	B	B	B	A	A	A	-	A	A	A	B	B	A	B	A	B	-	B	B	B	A	B	A	A	A	B	A	A	B	A	A	A	A	B	B	A
Contig217_at	2	29	76.4886	A	B	A	A	A	A	A	A	A	A	B	B	B	A	A	A	A	A	A	A	B	B	A	B	A	B	A	B	B	B	A	B	A	A	A	B	A	A	B	A	A	A	A	B	B	A
Contig19672_at	2	29	76.4886	A	B	A	A	A	A	A	A	A	A	B	B	B	A	A	A	A	A	A	A	B	B	A	B	A	B	A	B	B	B	A	B	A	A	A	B	A	A	B	A	A	A	A	B	B	A
HVSMEf0020F06r2_s_at	2	29	76.4886	A	B	A	A	A	A	A	A	A	A	B	B	B	A	A	A	A	A	A	A	B	B	A	B	A	B	A	B	B	B	A	B	A	A	A	B	A	A	B	A	A	A	A	B	B	A
HVSMEf0020F06r2_at	2	29	76.4886	A	B	A	A	A	A	A	A	A	A	B	B	B	A	A	A	-	A	A	-	B	B	A	B	A	B	A	B	B	B	A	B	A	A	A	B	A	A	B	A	A	A	A	B	B	A
Contig8657_at	2	29	76.4886	A	B	A	A	A	A	A	A	A	A	B	B	B	A	A	A	A	A	A	A	B	B	A	B	A	B	A	B	B	B	A	B	A	A	A	B	A	A	B	A	A	A	A	B	B	A
Contig8966_at	2	29	76.4886	A	B	A	A	A	A	A	A	A	A	B	B	B	A	A	A	A	A	A	A	B	B	A	B	A	B	A	B	B	B	A	B	A	A	A	B	A	A	B	A	A	A	A	B	B	A
Contig20568_at	2	29	76.4886	A	B	A	A	A	A	A	A	A	A	B	B	B	A	A	A	A	A	A	A	B	B	A	B	A	B	A	B	B	B	A	B	A	A	A	B	A	A	B	A	A	A	A	B	B	A
Contig12257_at	2	29	76.4886	A	B	A	A	A	A	A	A	A	A	B	B	B	A	A	A	A	A	A	A	B	B	A	B	A	B	A	B	B	B	A	B	A	A	A	B	A	A	B	A	A	A	A	B	B	A
Contig8961_at	2	29	76.4886	A	B	A	A	A	A	A	A	A	A	B	B	B	A	A	A	A	A	A	A	B	B	A	B	A	B	A	B	B	B	A	-	A	A	A	B	A	A	B	A	A	A	A	B	B	A
EBem09_SQ005_C08_s_at	2	29	76.4886	A	B	A	A	A	A	A	A	A	A	B	B	B	A	A	A	A	A	A	A	B	B	A	B	A	B	A	B	B	B	A	B	A	A	A	B	A	A	B	A	A	A	A	B	B	A
Contig9566_at	2	29	76.4886	A	B	A	A	A	A	A	A	A	A	B	B	B	A	A	A	-	A	A	A	B	B	A	B	A	B	-	B	B	B	A	B	A	A	A	B	A	A	B	A	A	A	A	B	B	A
Contig19190_at	2	29	76.4886	A	B	A	A	A	A	A	A	A	A	B	B	B	A	A	A	A	A	A	A	B	B	A	B	A	B	A	B	B	B	A	-	A	A	A	B	A	A	B	A	A	A	A	B	B	A
Contig13681_at	2	29	76.4886	A	B	A	A	A	A	A	A	A	A	B	B	B	A	A	A	A	A	A	A	B	B	-	B	A	B	A	B	B	B	A	B	A	A	A	B	A	A	-	A	A	A	A	B	B	A
HV05H24u_x_at	2	29	76.4886	A	B	A	A	A	A	A	A	A	A	B	B	B	A	A	A	A	A	A	A	B	B	A	B	A	B	A	B	B	B	A	B	A	A	A	B	A	A	B	A	A	A	A	B	B	A
Contig888_at	2	30	79.1578	A	B	A	A	A	A	A	A	A	A	B	B	B	B	A	A	A	A	A	A	B	B	A	B	A	B	A	B	B	B	A	B	A	A	B	B	A	A	B	A	A	A	A	B	B	A
Contig4041_at	2	31	81.8631	A	B	A	A	A	A	A	A	A	A	B	B	B	B	B	A	A	A	A	A	B	B	A	B	A	B	A	B	B	B	A	B	A	A	B	B	A	A	B	A	A	A	A	B	B	A
Contig4038_s_at	2	31	81.8631	A	B	A	A	A	A	A	A	A	A	B	B	B	B	B	A	A	A	A	A	B	B	A	B	A	B	A	B	B	B	A	B	A	A	B	B	A	A	B	A	A	A	A	B	B	A
Contig1543_at	2	31	81.8631	A	B	A	A	A	A	A	A	A	A	B	B	B	B	B	A	A	A	A	A	B	B	A	B	A	B	A	B	B	B	A	B	A	A	B	-	A	A	B	A	A	A	A	B	B	A
HO09D01S_at	2	32	83.2524	A	B	A	A	A	A	A	A	A	A	B	B	B	B	B	A	A	A	A	A	B	B	-	B	A	B	A	B	B	B	A	-	A	A	B	B	A	A	B	A	A	A	A	B	B	A
Contig18677_at	2	32	83.2524	A	B	A	A	A	A	A	A	A	A	B	B	B	B	B	A	-	A	A	A	B	B	A	B	A	B	A	B	B	B	A	B	A	A	B	B	A	A	B	A	-	A	A	B	B	A
Contig12607_at	2	32	83.2524	A	B	A	A	A	A	A	A	A	A	B	B	B	B	B	A	-	A	A	A	B	B	A	B	A	B	A	B	B	B	A	B	A	A	B	B	A	A	B	A	A	A	A	B	B	A
Contig7316_at	2	33	84.6416	A	B	A	A	A	A	A	A	A	A	B	B	B	B	B	A	-	A	A	A	B	B	A	B	A	B	-	B	B	B	A	B	A	A	B	B	A	A	B	A	A	A	A	B	B	A
Contig275_x_at	2	34	90.2202	-	B	A	A	A	A	A	A	A	A	B	B	-	B	B	A	A	A	A	A	B	B	A	B	A	B	A	B	B	B	A	B	A	A	B	B	B	A	B	A	A	A	A	B	B	A
HT07G20u_x_at	2	34	90.2202	B	B	A	A	A	A	A	A	A	A	B	B	B	B	B	A	A	A	A	A	B	B	A	B	A	B	A	B	B	B	A	B	A	A	B	B	B	A	B	A	A	A	A	B	B	A
Contig5669_at	2	34	90.2202	B	B	A	A	A	A	A	A	A	A	B	B	B	B	B	A	A	A	A	A	B	B	A	B	A	B	A	B	B	B	A	B	A	A	B	B	B	A	B	A	A	A	A	B	B	-
Contig9523_at	2	35	98.4005	B	B	A	A	A	A	A	A	A	A	B	A	B	B	B	A	A	A	A	A	B	B	A	B	A	B	A	B	A	B	A	B	A	B	B	B	B	A	B	A	A	A	A	B	B	A
Contig17958_at	2	35	98.4005	B	B	A	A	A	A	A	A	A	A	B	A	B	B	B	A	A	A	A	A	B	B	A	B	A	B	A	B	A	B	A	B	A	B	B	B	B	A	B	A	A	A	A	B	B	A
Contig13421_at	2	36	99.7342	B	B	A	A	A	A	A	A	A	A	B	A	B	B	B	A	A	A	A	A	B	B	A	B	A	B	A	B	A	B	A	B	A	B	B	B	B	A	A	A	A	A	A	B	B	A
Contig1800_at	2	37	102.403	B	B	A	A	A	A	A	A	A	A	B	A	B	B	B	A	A	A	A	A	B	B	A	B	B	B	A	B	A	B	A	-	A	B	B	B	B	A	A	A	A	A	A	B	B	A
Contig1800_x_at	2	37	102.403	B	B	A	A	A	A	A	A	A	A	B	A	B	B	B	A	A	A	A	A	B	B	A	B	B	B	A	B	A	B	A	B	A	B	B	B	B	A	A	A	A	A	A	B	B	A
Contig1799_s_at	2	37	102.403	B	B	A	A	A	A	A	A	A	A	B	A	B	B	B	A	A	A	A	A	B	B	A	B	B	B	A	B	A	B	A	B	A	B	B	B	B	A	A	A	A	A	A	B	B	A
Contig13177_at	2	37	102.403	B	B	A	A	A	A	A	A	A	A	B	A	B	B	B	A	A	A	A	A	B	B	A	B	B	B	A	B	A	B	A	B	A	B	B	B	B	A	A	A	A	A	A	B	B	A
HS09E20r_s_at	2	38	103.737	B	B	A	A	A	A	A	A	A	A	B	A	B	B	-	A	A	A	A	A	B	B	A	B	B	B	B	B	A	B	A	-	A	B	B	B	B	A	A	A	A	A	A	B	B	A
Contig19271_at	2	38	103.737	B	B	A	A	A	A	A	A	A	A	B	A	B	B	B	A	A	A	A	A	B	B	A	B	B	B	B	B	A	B	A	B	A	B	B	B	B	A	A	A	A	A	A	B	B	A
Contig9028_at	2	39	105.071	B	B	A	A	A	A	A	A	A	A	B	A	B	B	B	A	A	A	A	A	B	B	A	B	B	B	B	B	A	B	A	B	A	B	B	B	B	A	A	A	A	B	A	B	B	A
Contig10192_at	2	40	106.404	B	B	A	A	A	A	-	A	A	A	B	A	B	B	B	A	A	A	A	A	B	B	-	B	B	B	B	B	A	B	A	B	A	B	B	B	B	A	A	A	A	B	A	B	B	A
HT07C05r_s_at	2	40	106.404	B	B	A	A	A	A	A	A	A	A	B	A	B	B	B	A	A	A	A	A	B	B	A	B	B	B	B	B	A	B	A	B	A	B	B	B	B	A	A	A	A	B	A	B	B	A
Contig24074_at	2	40	106.404	B	B	A	A	A	A	A	A	A	A	B	A	B	B	B	A	A	A	A	A	B	B	A	B	B	B	B	B	A	B	A	B	A	B	B	B	B	A	A	A	A	B	A	B	B	A
Contig15522_at	2	40	106.404	B	B	A	A	A	A	A	A	A	-	B	A	B	B	B	A	A	A	A	A	B	B	A	B	B	B	B	B	A	B	A	B	A	B	B	B	B	A	A	A	A	B	A	B	B	A
Contig2260_at	2	41	107.794	B	B	A	A	A	A	A	A	A	A	-	A	B	A	B	A	A	A	A	A	B	B	A	B	B	B	B	B	A	B	A	B	A	B	B	B	B	A	A	A	A	B	A	B	B	A
HV04J01r_s_at	2	42	117.641	B	B	A	A	A	A	A	A	B	A	B	A	B	A	B	A	A	A	A	A	B	B	A	B	B	B	B	B	A	A	A	A	A	B	B	A	B	A	A	A	A	B	A	B	B	A
Contig7501_s_at	2	43	121.65	B	B	A	A	A	A	A	A	B	A	-	A	B	A	B	A	A	A	A	B	B	B	A	B	B	B	B	B	A	A	A	A	A	B	B	A	B	A	A	A	A	B	A	B	B	-
Contig13669_at	2	43	121.65	B	B	A	A	A	A	A	A	B	A	A	A	B	A	B	A	A	A	A	B	B	B	A	B	B	B	B	B	A	A	A	A	A	B	B	A	B	A	A	A	A	B	A	B	B	A
Contig12363_at	2	43	121.65	B	B	A	A	A	A	A	A	B	A	A	A	B	A	B	A	-	A	A	B	B	B	A	B	B	B	B	B	A	A	A	A	A	B	B	A	B	A	A	A	A	B	A	B	B	A
Contig13280_at	2	43	121.65	B	B	A	A	A	A	A	A	B	A	A	A	B	A	B	A	-	A	A	B	B	B	A	B	B	B	B	B	A	A	A	A	A	B	B	A	B	A	A	A	A	B	A	B	B	A
Contig4230_at	2	43	121.65	B	B	A	A	A	A	A	A	B	A	A	A	B	A	B	A	A	A	A	B	B	-	A	B	B	B	B	B	A	A	A	A	A	B	B	A	B	A	A	A	A	B	A	B	B	A
Contig10694_at	2	43	121.65	B	B	A	A	A	A	A	A	B	A	A	A	B	A	B	A	A	A	A	B	B	B	A	B	B	B	B	B	A	A	A	A	A	B	B	-	B	A	A	A	A	B	A	B	B	A
HVSMEi0007J05r2_s_at	2	43	121.65	B	B	A	A	A	A	A	A	B	A	A	A	B	A	B	A	A	A	A	B	B	B	A	B	B	B	B	B	A	A	A	A	A	B	B	A	B	A	A	A	A	B	A	B	B	A
Contig7581_at	2	43	121.65	B	B	A	A	A	A	A	A	B	A	A	A	B	A	B	A	A	A	A	B	B	B	A	B	B	B	-	B	A	A	A	A	A	B	B	A	B	A	A	A	A	B	A	B	B	A
Contig140_at	2	44	123.001	B	B	A	A	A	A	A	A	B	A	A	A	B	A	B	A	-	A	A	B	B	B	A	B	B	B	A	B	A	A	A	A	A	B	B	A	B	A	A	A	A	B	A	B	B	A
Contig9152_at	2	45	124.372	B	B	A	A	A	A	A	A	-	A	A	A	B	A	B	A	A	A	A	B	B	B	A	B	B	B	A	A	A	A	A	A	A	B	B	A	B	A	A	A	A	B	A	B	B	A
Contig5401_s_at	2	45	124.372	B	B	A	A	A	A	A	A	B	A	A	A	B	A	B	A	A	A	A	B	B	B	A	B	B	B	A	A	A	A	A	A	-	B	B	A	B	A	A	A	A	B	A	B	B	A
Contig13850_at	2	46	133.946	A	A	A	A	A	A	A	A	B	A	A	A	-	A	B	A	A	A	A	B	B	B	A	B	B	B	A	A	A	A	A	A	A	B	A	A	A	A	A	A	A	B	A	B	B	A
HV_CEb0003J19r2_at	2	46	133.946	A	A	A	A	A	A	A	A	B	A	A	A	B	A	B	A	A	A	A	B	B	B	A	B	B	B	A	A	A	A	A	A	A	B	A	A	A	A	A	A	A	B	A	B	B	A
Contig143_at	2	46	133.946	A	A	A	A	A	A	A	A	B	A	A	A	B	A	B	A	A	A	A	B	B	B	A	B	B	B	A	A	A	A	A	A	A	B	A	A	A	A	A	A	A	B	A	B	B	A
Contig10635_at	2	46	133.946	A	A	A	A	A	A	A	A	B	A	A	A	B	A	B	A	A	A	A	B	B	B	A	B	B	B	A	A	A	A	A	A	A	B	A	A	A	A	A	A	A	B	A	B	B	A
Contig6065_s_at	2	46	133.946	A	A	A	A	A	A	A	A	B	A	A	A	B	A	B	A	A	A	A	B	B	B	A	B	B	B	A	A	A	A	A	A	A	B	A	A	A	A	A	A	A	B	A	B	B	A
HX02J06u_s_at	2	46	133.946	A	A	A	A	A	A	A	A	B	A	A	A	B	A	B	A	A	A	A	B	B	B	A	B	B	B	A	A	A	A	A	A	A	B	A	A	A	A	A	A	A	B	A	B	B	A
Contig6795_at	2	46	133.946	A	A	A	A	A	A	A	A	B	A	A	A	B	A	B	A	A	A	A	B	B	B	A	B	B	B	A	A	A	A	A	A	A	B	A	A	A	A	A	A	A	B	A	B	B	A
Contig8884_at	2	46	133.946	A	A	A	A	A	A	A	A	B	A	A	A	B	A	B	A	A	A	A	B	B	B	A	B	B	B	A	A	A	A	A	A	A	B	A	A	A	A	A	A	A	B	A	B	B	A
Contig22362_at	2	46	133.946	A	A	A	A	A	A	A	A	B	A	A	A	B	A	B	A	A	A	A	B	B	B	A	-	B	B	A	A	A	A	A	A	-	B	A	A	A	A	A	A	A	B	A	B	B	A
S0001000013A11F1_s_at	2	47	135.28	A	A	A	A	A	A	A	A	B	B	A	A	B	A	B	A	A	A	A	B	B	B	A	B	B	B	A	A	A	A	A	A	A	B	A	A	A	A	A	A	A	B	A	B	B	A
Contig7726_at	2	47	135.28	A	A	A	A	A	A	A	A	B	B	A	A	B	A	B	A	A	A	A	B	B	B	A	B	B	B	A	A	A	A	A	A	A	B	A	A	A	A	A	A	A	B	A	B	B	A
baal21h16_s_at	2	47	135.28	A	A	A	A	A	A	A	A	B	B	A	A	B	A	B	A	A	A	A	B	B	B	A	B	B	-	A	A	A	A	A	A	A	B	A	A	A	-	A	A	A	B	A	B	B	A
Contig17099_at	2	48	136.669	A	A	A	A	A	A	A	A	B	B	A	A	B	A	B	A	A	A	A	B	B	B	A	B	B	B	A	A	A	A	A	A	A	B	A	A	A	A	A	-	A	B	A	B	B	A
Contig4062_at	2	49	149.44	A	A	A	B	B	B	A	A	B	B	A	A	B	A	B	B	B	A	A	B	B	B	A	B	B	B	A	A	A	A	A	A	A	B	A	B	A	A	A	A	A	B	A	B	B	A
Contig14721_at	2	49	149.44	A	A	A	B	B	B	A	A	B	B	A	A	B	A	B	B	B	A	A	B	B	B	A	B	B	B	A	A	A	A	A	A	A	B	A	B	A	A	A	A	A	B	A	B	B	A
Contig4063_at	2	49	149.44	A	A	A	B	B	B	A	A	B	B	A	A	B	A	B	B	B	A	A	B	B	B	A	B	B	B	A	A	A	A	A	A	A	B	A	B	A	A	A	A	A	B	A	B	B	A
Contig10434_at	2	49	149.44	A	A	A	B	B	B	A	A	B	B	A	A	B	A	B	B	B	A	A	B	B	B	A	B	B	B	-	A	A	A	A	A	A	B	A	B	A	A	A	A	A	B	A	B	B	A
EBem08_SQ003_L01_at	2	50	150.774	A	A	A	B	B	B	A	A	A	B	A	A	B	A	B	-	B	A	A	B	B	B	A	B	B	B	A	A	A	A	A	A	A	B	A	B	A	A	A	A	A	B	A	B	B	A
Contig26393_at	2	50	150.774	A	A	-	B	B	B	A	A	A	B	A	A	B	A	B	B	-	A	A	B	B	B	A	B	B	B	A	A	A	A	A	A	A	B	A	B	A	A	A	A	A	B	A	B	B	A
Contig8323_at	2	50	150.774	A	A	A	B	B	B	A	A	A	B	A	A	B	A	B	B	-	A	A	B	B	B	A	B	B	B	A	A	A	A	A	A	A	B	A	B	A	A	A	A	A	B	A	B	B	A
HV_CEb0001H04r2_at	2	50	150.774	A	A	A	B	B	B	A	A	A	B	A	A	B	A	B	B	-	A	A	B	B	B	A	B	B	B	A	A	A	A	A	A	A	B	A	B	A	A	A	A	A	B	A	B	B	A
Contig11747_at	2	50	150.774	A	A	A	B	B	B	A	A	A	B	A	A	B	A	B	B	B	A	A	B	B	B	A	B	B	B	A	A	A	A	A	A	A	B	A	B	A	A	A	A	A	B	A	B	B	A
Contig10722_at	2	50	150.774	A	A	A	B	B	B	A	A	A	B	A	A	B	A	B	B	B	A	A	B	B	B	A	B	B	B	A	A	A	A	A	A	A	B	A	B	A	A	A	A	A	B	A	B	B	A
Contig10730_at	2	50	150.774	A	A	A	B	B	B	A	A	A	B	A	A	B	A	B	B	B	A	A	B	B	B	A	B	B	B	A	A	A	A	A	A	A	B	A	B	A	A	A	A	A	B	A	B	B	A
HS09N08u_at	2	50	150.774	A	A	A	B	B	B	A	A	A	B	A	A	B	A	B	B	B	A	A	B	B	B	A	B	B	B	-	A	A	A	A	A	A	B	A	B	A	A	A	A	A	B	A	B	B	A
Contig1791_x_at	2	51	153.479	A	A	A	B	B	B	A	A	A	B	A	A	B	A	B	B	B	A	A	B	B	B	A	B	B	B	A	A	A	A	A	A	A	A	A	B	A	A	A	B	A	B	A	B	B	A
Contig6787_at	2	52	167.955	A	A	A	-	A	B	A	A	A	B	A	A	B	A	B	A	A	A	A	B	B	B	A	B	B	B	-	A	A	A	A	A	A	A	A	A	A	A	A	B	A	B	A	B	B	A
HW04J21u_at	2	53	172.131	A	A	A	B	A	B	A	A	A	B	A	A	B	A	B	A	A	A	A	B	B	B	A	B	B	B	A	A	A	A	A	A	B	A	A	A	A	A	A	B	A	B	A	B	B	A
Contig7433_at	2	53	172.131	A	A	A	B	A	B	A	A	A	B	A	A	B	A	B	A	A	A	A	B	B	B	A	B	B	B	A	A	A	A	A	A	B	A	A	A	A	A	A	B	A	B	A	B	B	A
Contig16303_at	2	54	173.465	A	A	A	B	A	B	A	A	A	B	A	A	B	B	B	A	A	A	A	B	B	B	A	-	B	B	A	A	A	A	A	A	B	A	A	A	A	A	A	B	A	B	A	B	B	A
Contig3557_at	2	54	173.465	A	A	A	B	A	B	A	A	A	B	A	A	B	B	B	A	-	A	A	B	B	B	-	B	B	B	-	A	A	A	A	A	B	A	A	A	A	A	A	B	A	B	A	B	B	A
EBpi01_SQ005_H01_at	2	54	173.465	A	A	A	B	A	B	A	A	A	B	A	A	B	B	B	A	A	A	A	B	B	B	A	B	B	B	A	A	A	A	A	A	B	A	A	A	A	A	A	B	A	B	A	B	B	A
Contig20714_at	2	54	173.465	A	A	A	B	A	B	A	A	A	B	A	A	B	B	B	A	A	A	A	B	B	B	A	B	B	B	A	A	A	A	A	A	B	A	A	A	A	A	A	B	A	B	A	B	B	A
Contig8310_at	2	55	174.798	A	A	A	B	A	B	A	A	A	B	A	A	B	B	B	A	A	A	A	B	B	B	A	B	B	B	A	A	A	A	A	A	B	A	A	A	A	A	A	B	A	B	A	B	B	A
HT05G10u_s_at	2	56	178.807	A	A	A	B	A	B	A	A	A	B	A	A	B	B	B	A	A	A	A	B	B	B	A	B	B	B	A	A	A	B	A	A	B	A	A	A	A	A	A	B	A	B	A	B	B	A
Contig2_s_at	2	56	178.807	A	A	A	B	A	B	A	A	A	B	A	A	B	B	B	A	A	A	A	B	B	B	A	B	B	B	A	A	A	B	A	A	B	A	A	A	A	A	A	B	A	B	A	B	B	A
Contig7096_at	2	56	178.807	A	A	A	B	A	B	A	A	A	B	A	A	B	B	B	A	A	A	A	B	B	B	A	B	B	B	A	A	A	B	A	A	B	A	A	A	A	A	A	B	A	B	A	B	B	A
Contig680_at	2	56	178.807	A	A	A	B	A	B	A	A	A	B	A	A	B	B	B	A	A	A	A	B	B	B	A	B	B	B	A	A	A	B	A	A	B	A	A	A	A	A	A	B	A	B	A	B	B	A
HB06B21r_s_at	2	57	180.159	A	A	A	B	A	B	A	A	A	B	A	A	B	B	B	A	A	A	A	B	B	B	A	B	B	B	A	A	A	B	A	A	B	A	A	A	A	A	A	B	A	B	A	A	B	A
HVSMEi0002M03r2_at	2	58	181.51	A	A	A	B	A	B	A	A	A	B	A	A	B	B	B	A	A	A	A	B	B	B	A	B	B	B	A	A	A	B	A	A	B	A	A	A	A	A	A	B	A	B	A	A	B	A
Contig9312_at	2	58	181.51	A	A	A	B	A	B	A	A	A	B	A	A	B	B	B	A	A	A	A	B	B	B	A	B	B	B	A	A	A	B	A	A	B	A	A	A	A	A	A	B	A	B	A	A	B	A
HB24M20r_s_at	2	58	181.51	A	A	A	B	A	B	A	A	A	B	A	A	B	B	B	A	-	A	A	B	B	B	A	B	B	B	A	A	A	B	A	A	B	A	A	A	A	A	A	B	A	B	A	A	B	A
Contig11128_at	2	58	181.51	A	A	A	B	A	B	A	A	A	B	A	A	B	B	B	A	-	A	A	B	B	B	A	B	B	B	A	A	A	B	A	A	B	A	A	A	A	A	A	B	A	B	A	A	B	A
Contig11877_at	2	58	181.51	A	A	A	B	A	B	A	A	A	B	A	A	B	B	B	A	-	A	A	B	B	B	A	B	B	B	A	A	A	B	A	-	B	A	A	A	A	A	A	B	A	B	A	A	B	A
Contig15229_at	2	58	181.51	A	A	A	B	A	B	A	A	A	B	A	A	B	B	B	A	-	A	A	B	B	B	A	B	B	B	-	A	A	B	A	A	B	A	A	A	A	A	A	B	A	B	A	A	B	A
Contig12545_at	2	59	182.862	A	A	A	B	A	B	A	A	A	B	A	A	B	B	B	A	A	A	A	B	B	B	A	B	B	B	A	A	A	B	A	-	B	A	A	A	A	A	A	B	A	B	A	A	B	A
HVSMEf0005F10r2_at	2	59	182.862	A	A	A	B	A	B	A	A	A	B	A	A	B	B	B	A	-	A	A	B	B	B	A	B	B	B	A	A	A	B	A	A	B	A	A	A	A	A	A	B	A	B	A	A	B	A
Contig24523_at	2	59	182.862	A	A	A	B	A	B	A	A	A	B	A	A	B	B	B	A	-	A	A	B	B	B	A	B	B	B	A	A	A	B	A	-	B	A	A	A	A	A	A	B	A	B	A	A	B	A
Contig16379_s_at	2	59	182.862	A	A	A	B	A	B	A	A	A	B	A	A	B	B	B	A	A	A	A	B	B	B	A	B	B	B	A	A	A	B	A	A	B	A	A	A	A	A	A	B	A	B	A	A	B	A
Contig14708_at	2	59	182.862	A	A	A	B	A	B	A	A	A	B	A	A	B	B	B	A	A	A	A	B	B	B	A	B	B	B	A	A	A	B	A	A	B	A	A	A	A	A	A	B	A	B	A	A	B	A
Contig13007_at	2	59	182.862	A	A	A	B	A	B	A	A	A	B	A	A	B	B	B	A	A	A	A	B	B	B	A	B	B	B	A	A	A	B	A	A	B	A	A	A	A	A	A	B	A	B	A	A	B	A
rbags12d05_x_at	2	60	185.531	A	A	A	B	A	B	A	A	A	B	A	A	B	B	B	A	A	A	A	-	B	-	A	B	A	B	A	A	A	B	A	A	B	A	A	A	A	A	A	B	A	B	A	A	B	A
Contig16402_at	2	60	185.531	A	A	A	B	A	B	A	A	A	B	A	A	B	B	B	A	A	A	A	B	B	B	A	B	A	B	A	A	A	B	A	A	B	A	A	A	A	A	A	B	A	B	A	A	B	A
baak4o13_s_at	2	60	185.531	A	A	A	B	A	B	A	A	A	B	A	A	B	B	B	A	A	A	A	B	B	B	A	B	-	B	A	A	A	B	A	A	B	A	A	A	A	A	A	B	A	B	A	A	B	A
Contig4640_s_at	2	60	185.531	A	A	A	B	A	B	A	A	A	B	A	A	B	B	B	A	A	A	A	B	B	B	A	B	A	B	A	A	A	B	A	A	B	A	A	A	A	A	A	B	A	B	A	A	B	A
Contig5428_s_at	2	60	185.531	A	A	A	B	A	B	A	A	A	B	A	A	B	B	B	A	A	A	A	B	B	B	A	B	A	B	A	A	A	B	A	A	B	A	A	A	A	A	A	B	A	B	A	A	B	A
Contig1433_at	2	60	185.531	A	A	A	B	A	B	A	A	A	B	A	A	B	B	B	A	A	A	A	B	B	B	A	B	A	B	A	A	A	B	A	A	B	A	A	A	A	A	A	B	A	B	A	A	B	A
Contig5427_at	2	60	185.531	A	A	A	B	A	B	A	A	A	B	A	A	B	B	B	A	A	A	A	B	B	B	A	B	A	B	A	A	A	B	A	A	B	A	A	A	A	A	A	B	A	B	A	A	B	A
Contig8838_at	2	60	185.531	A	A	A	B	A	B	A	A	A	B	A	A	B	B	B	A	A	A	A	B	B	B	A	B	A	B	A	A	A	B	A	A	B	A	A	A	A	A	A	B	A	B	A	A	B	A
Contig13978_at	2	60	185.531	A	A	A	B	A	B	A	A	A	B	A	A	B	B	B	A	A	A	A	B	B	B	A	B	A	B	A	A	A	B	A	A	B	A	A	A	A	A	A	B	A	B	A	A	B	A
Contig12326_at	2	61	193.601	A	A	A	B	A	B	A	A	A	B	A	A	B	B	B	A	A	A	A	B	B	B	A	B	A	B	A	A	A	B	A	A	B	A	A	A	A	A	A	B	A	B	A	A	B	B
Contig19947_at	2	62	194.971	A	A	A	B	A	B	A	A	A	B	A	A	B	B	B	A	A	A	A	B	B	B	A	B	A	B	A	A	A	B	A	A	B	A	A	A	B	A	A	B	A	B	A	A	B	B
Contig6589_at	2	63	196.341	A	A	A	B	A	B	A	A	A	B	A	A	B	B	B	A	A	A	A	B	B	B	A	B	A	B	A	A	B	B	A	A	B	A	A	A	B	A	A	B	A	B	A	A	B	B
Contig6926_at	2	63	196.341	A	A	A	B	A	B	A	A	A	B	A	A	B	B	B	A	A	A	A	B	B	B	A	B	A	B	A	A	B	-	A	A	B	A	A	A	B	A	A	B	A	B	A	A	B	B
Contig14244_at	2	63	196.341	A	A	A	B	A	B	A	A	A	B	A	A	B	B	B	A	A	A	A	B	B	B	A	B	A	B	A	A	B	B	A	A	B	A	A	A	B	A	A	B	A	B	A	A	B	B
Contig11924_at	2	63	196.341	A	A	A	B	A	B	A	A	A	B	A	A	B	B	B	A	A	A	A	B	B	B	A	B	A	B	A	A	B	B	A	A	B	A	A	A	B	A	A	B	A	B	A	A	B	B
rbags16g09_s_at	2	63	196.341	A	A	A	B	A	B	A	A	A	B	A	A	B	B	B	A	-	A	A	B	B	B	A	B	A	B	-	A	B	B	A	A	B	A	A	A	B	A	A	B	A	B	A	A	B	B
Contig25849_at	2	63	196.341	A	A	A	B	A	B	A	A	A	B	A	A	B	B	B	A	A	A	A	B	B	B	A	B	A	B	A	A	B	B	A	A	B	A	A	A	B	A	A	B	A	B	A	A	B	-
Contig23613_at	2	64	197.693	A	A	A	B	A	B	A	A	A	B	A	A	B	B	B	A	-	A	A	B	B	B	A	B	A	B	A	A	B	B	A	A	B	A	A	A	B	A	A	B	A	B	A	A	B	B
Contig19976_at	2	64	197.693	-	A	A	B	A	B	A	A	A	B	A	A	B	B	B	A	A	A	A	B	B	B	A	B	A	B	A	A	B	B	A	A	B	A	A	A	B	A	A	B	A	B	A	A	B	B
Contig5013_at	2	64	197.693	A	A	A	B	A	B	A	A	A	B	A	A	B	B	B	A	A	A	A	B	B	B	A	B	A	B	A	A	B	B	A	A	B	A	A	A	B	A	A	B	A	B	A	A	B	B
Contig5331_at	2	64	197.693	A	A	A	B	A	B	A	A	A	B	A	A	B	B	B	A	A	A	A	B	B	B	A	B	A	B	A	A	B	B	A	A	B	A	A	A	B	A	A	B	A	B	A	A	B	B
HU08A18u_at	2	64	197.693	A	A	A	B	A	B	A	A	A	B	A	A	B	B	B	A	A	A	A	B	B	B	A	B	A	B	A	A	B	B	A	A	B	A	A	A	B	A	A	B	A	B	A	A	B	B
Contig15150_at	2	65	199.044	A	A	A	B	A	B	A	A	A	B	A	A	B	B	B	A	A	A	A	B	B	B	A	B	A	B	A	A	B	B	A	A	B	A	A	A	B	A	A	B	A	B	A	A	B	B
Contig18615_at	2	65	199.044	A	A	A	B	A	B	A	A	A	B	A	A	B	B	B	A	A	A	A	B	B	B	A	B	A	B	A	A	B	B	A	A	B	A	A	A	B	A	A	B	A	B	A	A	B	B
Contig18188_at	2	66	200.378	A	A	A	B	A	B	A	A	A	B	A	A	B	B	B	A	A	A	A	B	B	B	A	B	A	B	A	A	B	B	A	A	B	A	A	A	B	B	A	B	A	B	A	A	B	B
Contig15941_at	2	66	200.378	A	A	A	B	A	B	A	A	A	B	A	A	B	B	B	A	A	A	A	B	B	B	A	B	A	B	-	A	B	B	A	A	B	A	A	A	B	B	A	B	A	B	A	A	B	B
Contig17366_at	2	66	200.378	A	A	A	B	A	B	A	A	A	B	A	A	B	B	B	A	A	A	A	B	B	B	A	B	A	B	A	A	B	B	A	A	B	A	A	A	B	B	A	B	A	B	A	A	B	B
Contig13608_at	2	66	200.378	A	A	A	B	A	B	A	A	A	B	A	A	B	B	B	A	A	A	A	B	B	B	A	B	A	B	A	A	B	B	A	-	B	A	A	A	B	B	A	B	A	B	A	A	B	B
Contig21124_at	2	66	200.378	A	A	A	B	A	B	A	A	A	B	A	A	B	B	-	A	A	A	A	B	B	B	A	B	A	B	A	A	B	B	A	-	B	A	A	A	B	B	A	B	A	B	A	A	B	B
HVSMEb0011P07r2_at	2	67	203.12	A	A	A	B	A	B	A	A	A	B	A	B	B	B	B	A	A	A	A	B	B	B	-	B	A	B	A	A	B	B	A	A	B	A	A	A	B	B	A	B	A	B	A	A	B	B
Contig8526_at	2	68	204.491	A	A	A	B	A	B	A	A	A	B	A	B	B	B	B	A	A	A	A	B	B	A	A	B	A	B	A	A	B	B	A	A	B	A	A	A	B	B	A	B	A	B	A	A	B	B
Contig18925_at	2	68	204.491	A	A	A	B	A	B	A	A	A	B	A	B	B	B	B	A	A	A	A	B	B	A	A	B	A	B	A	A	B	B	A	-	B	A	A	A	B	B	A	B	A	B	A	A	B	B
Contig14209_at	2	68	204.491	A	A	A	B	A	B	A	A	A	B	A	B	B	B	B	A	A	A	A	B	B	A	A	B	A	B	A	A	B	B	A	A	B	A	A	A	B	B	A	B	A	B	A	A	B	B
Contig14184_at	2	68	204.491	A	A	A	B	A	B	A	A	A	B	A	B	B	B	B	A	-	A	A	B	B	A	A	B	A	B	A	A	B	B	A	A	B	A	A	A	B	B	A	B	A	B	A	A	B	B
EBem04_SQ004_H07_at	2	68	204.491	A	A	A	B	A	B	A	A	A	B	A	B	B	-	B	A	A	A	A	B	B	A	A	B	A	B	A	A	B	B	A	A	B	A	A	A	B	B	A	B	A	B	A	A	B	B
Contig6854_at	3	1	0	B	A	A	A	A	A	A	B	B	A	A	B	B	-	B	A	A	B	B	B	B	B	B	B	A	A	A	A	A	A	B	A	B	A	A	A	A	B	A	A	B	B	A	B	A	B
Contig13895_at	3	2	1.3892	B	A	A	A	A	A	A	B	B	A	A	B	B	B	B	A	A	B	B	B	B	B	B	B	A	A	A	A	A	A	B	A	B	B	A	A	A	B	A	A	B	B	A	B	A	B
Contig16058_at	3	2	1.3892	B	A	A	A	A	A	A	B	B	A	A	B	B	B	B	A	A	B	B	B	B	B	B	B	A	A	A	A	A	A	B	A	B	B	A	A	A	B	A	A	B	B	A	B	A	B
HT10N10u_s_at	3	2	1.3892	B	A	A	A	A	A	A	B	B	A	A	B	B	B	B	A	A	B	B	B	B	B	B	B	A	A	A	A	A	A	B	A	B	B	A	A	A	B	A	A	B	B	A	B	A	B
Contig8330_at	3	2	1.3892	B	A	A	A	A	A	A	B	B	A	A	B	B	B	B	A	A	B	B	B	B	B	B	B	A	A	A	A	A	A	B	A	B	B	A	A	A	B	A	A	B	B	A	B	A	B
Contig10070_at	3	3	2.7229	-	A	A	A	A	A	A	B	B	A	A	B	B	B	B	A	A	B	B	B	B	B	B	B	A	A	A	A	A	A	B	A	B	B	A	A	A	B	B	A	-	B	A	B	A	B
Contig19459_at	3	3	2.7229	B	A	A	A	A	A	A	B	B	A	A	B	B	B	B	A	A	B	B	B	B	B	B	B	A	A	A	A	A	A	B	A	B	B	A	A	A	B	B	A	B	B	A	B	A	B
Contig6811_s_at	3	3	2.7229	B	A	A	A	A	A	A	B	B	A	A	B	B	B	B	A	A	B	B	B	B	B	B	B	A	A	A	A	A	A	B	A	B	B	A	A	A	B	B	A	B	B	A	B	A	B
Contig13068_at	3	3	2.7229	B	A	A	A	A	A	A	B	B	A	A	B	B	B	B	A	-	B	B	B	B	B	B	B	A	A	A	A	A	A	B	A	B	B	A	A	A	B	B	A	B	B	A	B	A	B
Contig11675_s_at	3	4	4.0565	B	A	A	A	A	A	A	B	B	A	A	B	B	B	B	A	-	B	B	B	B	B	B	B	A	A	A	A	A	A	B	A	B	B	A	A	A	B	B	A	B	B	A	B	A	B
Contig8357_at	3	4	4.0565	B	A	A	A	A	A	A	B	B	A	A	B	B	B	B	A	A	B	B	B	B	B	B	B	A	A	A	A	A	A	B	A	B	B	A	A	A	B	B	A	B	B	A	B	A	B
Contig6215_at	3	4	4.0565	B	A	A	A	A	A	A	B	B	A	A	B	B	-	B	A	A	B	B	B	B	B	B	B	A	A	A	A	A	A	B	A	B	B	A	A	A	B	B	A	B	B	A	B	A	B
Contig17275_at	3	4	4.0565	B	A	A	A	A	A	A	B	B	A	A	B	B	B	B	A	A	B	B	B	B	B	B	B	A	A	A	A	A	A	B	A	B	B	A	A	A	B	B	A	B	B	A	B	A	B
Contig21569_at	3	4	4.0565	B	A	A	A	A	A	A	B	B	A	A	B	B	B	B	A	A	B	B	B	B	B	B	B	A	A	-	A	A	A	B	-	B	B	A	A	A	B	B	A	B	B	A	B	A	B
Contig1380_s_at	3	4	4.0565	B	A	A	A	A	A	A	B	B	A	A	B	B	B	B	A	A	B	B	B	B	B	B	B	A	A	A	A	A	A	-	A	B	B	A	A	A	B	B	A	B	B	A	B	A	B
Contig7367_at	3	4	4.0565	B	A	A	A	A	A	A	B	B	A	A	B	B	B	B	A	A	B	B	B	B	B	B	B	A	A	A	A	A	A	-	A	B	B	A	A	A	B	B	A	B	B	A	B	A	B
Contig11554_at	3	4	4.0565	B	A	A	A	A	A	A	B	B	A	A	B	B	B	B	A	A	B	B	B	B	B	B	B	A	A	A	A	A	A	B	A	B	B	A	A	A	B	B	A	B	B	A	B	A	B
Contig4995_at	3	4	4.0565	B	A	A	A	A	A	A	B	B	A	A	B	B	B	B	A	A	B	B	B	B	B	B	B	A	A	A	A	A	A	B	A	B	B	A	A	A	B	B	A	B	B	A	B	A	B
Contig4995_x_at	3	4	4.0565	B	A	A	A	A	A	A	B	B	A	A	B	B	B	B	A	A	B	B	B	B	B	B	B	A	A	A	A	A	A	B	A	B	B	A	A	A	B	B	A	B	B	A	B	A	B
Contig5000_x_at	3	4	4.0565	-	A	A	A	A	A	A	B	B	A	A	B	B	B	B	A	A	B	B	B	B	B	B	B	A	A	A	A	A	A	B	A	B	B	A	A	A	B	B	A	B	B	A	B	A	B
Contig25578_at	3	5	5.4268	B	A	A	A	A	A	A	B	B	A	A	B	B	B	B	A	A	B	B	B	A	B	-	B	A	A	A	A	A	A	B	A	B	B	A	A	A	B	B	A	B	B	A	B	-	B
Contig2088_s_at	3	6	6.797	B	A	A	A	A	A	A	B	A	A	-	B	B	B	B	A	A	B	B	B	A	B	B	B	A	A	A	A	A	-	B	A	B	B	A	A	A	B	B	A	B	B	A	B	A	B
Contig2087_s_at	3	6	6.797	B	A	A	A	A	A	A	B	A	A	A	B	B	B	B	A	A	B	B	B	A	B	B	B	A	A	A	A	A	A	B	A	B	B	A	A	A	B	B	A	B	B	A	B	A	B
Contig5140_at	3	6	6.797	B	A	A	A	A	A	A	B	A	A	A	B	B	B	B	A	A	B	B	B	A	B	B	B	A	A	A	A	A	A	B	A	B	B	A	A	A	B	B	A	B	B	A	B	A	B
Contig5521_s_at	3	7	8.1306	B	A	A	A	A	A	A	B	A	A	A	B	B	B	B	A	A	B	B	B	A	B	B	B	A	A	A	A	A	A	B	A	B	B	A	A	A	B	B	A	B	B	A	B	A	B
Contig2110_at	3	7	8.1306	B	A	A	A	A	A	A	B	A	A	A	B	B	B	B	A	A	B	B	B	A	B	B	B	A	A	A	A	A	A	B	A	B	B	A	A	A	B	B	A	B	B	A	B	A	B
Contig1404_at	3	7	8.1306	B	A	A	A	A	A	A	B	A	A	A	B	B	B	B	A	A	B	B	B	A	B	B	B	A	A	A	A	A	A	B	A	B	B	A	A	A	B	B	A	B	B	A	B	A	B
Contig8578_at	3	7	8.1306	B	A	A	A	A	A	A	B	A	A	A	B	B	B	B	A	A	B	B	B	A	B	B	B	A	A	A	A	A	A	B	A	B	B	A	A	A	B	B	A	B	B	A	B	A	B
Contig13784_at	3	7	8.1306	B	A	A	A	A	A	A	B	A	A	A	B	B	B	B	A	A	B	B	B	A	B	B	B	A	A	A	A	A	A	B	A	B	B	A	A	A	B	B	A	B	B	A	B	A	B
Contig1404_x_at	3	7	8.1306	B	A	A	A	A	A	A	B	A	A	A	B	B	B	B	A	A	B	B	B	A	B	B	B	A	A	A	A	A	A	B	A	B	-	A	A	A	B	B	A	B	B	A	B	A	-
Contig12592_at	3	8	10.7998	B	A	A	A	A	A	A	B	A	A	A	B	B	B	B	A	A	B	B	B	A	B	A	B	A	A	A	A	A	A	B	A	B	B	A	A	A	B	B	A	B	B	A	B	A	B
HV_CEa0008J10r2_s_at	3	8	10.7998	B	A	A	A	A	A	A	B	A	A	A	B	B	B	B	A	A	B	B	B	A	B	A	B	A	A	A	A	A	A	B	A	B	B	A	A	A	B	B	A	B	B	A	B	A	B
Contig26495_at	3	8	10.7998	B	A	A	A	A	A	A	B	A	A	A	B	B	B	B	A	A	B	B	B	A	B	A	B	A	A	A	A	A	A	B	A	B	B	A	A	A	B	B	A	B	B	A	B	A	B
Contig23814_at	3	9	12.1335	B	A	A	A	A	A	A	B	A	A	A	B	B	B	B	A	A	B	B	B	A	B	A	A	A	A	A	A	A	A	B	A	B	B	A	A	A	B	B	A	B	B	A	B	A	B
Contig13733_at	3	9	12.1335	B	A	A	A	A	A	A	B	A	A	A	B	B	B	B	A	-	B	B	B	A	B	A	A	A	A	-	A	A	A	B	A	B	B	A	A	A	B	B	A	B	B	A	B	A	B
HVSMEl0008I17r2_at	3	9	12.1335	B	A	A	A	A	A	A	B	A	A	A	B	-	B	B	A	A	B	B	B	A	B	A	A	A	A	A	A	A	A	B	A	B	B	A	A	A	B	B	A	B	B	A	B	A	-
Contig11961_at	3	9	12.1335	B	A	A	A	A	A	A	B	A	A	A	B	B	B	B	A	A	B	-	B	A	B	A	A	A	A	A	A	A	A	B	A	B	-	A	A	A	B	B	A	B	B	A	B	A	B
Contig6135_s_at	3	10	13.4671	B	A	A	A	A	A	A	B	A	A	A	B	B	B	B	A	A	B	B	B	A	B	A	A	A	A	A	A	A	A	B	A	B	B	A	A	A	B	B	A	B	B	A	B	A	B
Contig5409_at	3	10	13.4671	B	A	A	A	A	A	A	B	A	A	A	B	B	B	B	A	A	B	B	B	A	B	A	A	A	A	A	A	A	A	B	A	B	B	A	A	A	B	B	A	B	B	A	B	A	B
HV_CEb0006A14f_s_at	3	10	13.4671	B	A	A	A	A	A	A	B	A	A	A	B	B	B	B	A	A	B	B	B	A	B	A	A	A	A	A	A	A	A	B	A	B	B	A	A	A	B	B	A	B	B	A	B	A	B
Contig6135_at	3	10	13.4671	B	A	A	A	A	A	A	B	A	A	A	B	B	B	B	A	A	B	B	B	A	B	A	A	A	A	A	A	A	A	B	A	B	B	A	A	A	B	B	A	B	B	A	B	A	B
Contig15730_at	3	11	17.5301	B	A	A	A	A	A	A	B	A	A	A	B	B	B	B	-	A	B	B	B	A	A	A	A	B	A	A	A	A	A	B	A	B	B	A	A	A	B	B	B	B	B	A	B	A	B
Contig21913_at	3	11	17.5301	B	A	A	A	A	A	A	B	A	A	A	B	B	B	B	A	-	B	B	B	A	A	A	A	B	A	A	A	A	A	B	A	B	B	A	A	A	B	B	B	B	B	A	B	A	B
Contig11988_at	3	12	18.9003	B	A	A	A	A	A	A	B	A	A	A	B	B	B	B	A	A	B	B	B	A	A	A	A	B	A	A	A	A	A	B	A	B	B	A	A	A	B	-	B	B	B	A	B	A	B
Contig19843_at	3	13	23.0766	B	A	A	A	A	A	A	B	A	A	A	B	B	B	B	A	-	B	B	B	A	A	A	A	B	A	-	A	A	A	B	A	A	B	A	A	A	B	B	B	B	B	A	B	A	B
Contig12729_at	3	14	34.2163	B	A	A	A	A	A	A	B	A	A	A	B	B	B	B	A	A	B	B	B	A	A	-	A	B	A	A	A	A	A	B	A	A	B	A	A	A	B	B	B	B	B	A	A	A	B
Contig14088_x_at	3	14	34.2163	B	A	A	A	A	A	A	B	A	A	A	B	B	B	B	A	A	B	B	B	A	A	A	A	B	A	A	A	A	A	B	A	A	B	A	A	A	B	B	B	B	B	A	A	A	B
HVSMEb0012K08r2_at	3	14	34.2163	B	A	A	A	A	A	A	B	A	A	A	B	B	B	B	A	-	B	B	B	A	A	A	A	B	A	-	A	A	A	B	A	A	B	A	A	A	B	B	B	B	B	A	A	A	B
Contig6680_at	3	15	47.8799	B	A	A	A	A	A	A	A	A	A	A	B	B	B	B	A	A	B	B	B	A	A	A	A	B	A	A	A	A	A	B	A	A	B	A	A	A	B	B	B	B	B	A	B	A	B
Contig6681_s_at	3	15	47.8799	B	A	A	A	A	A	A	A	A	A	A	B	B	B	B	A	A	B	B	B	A	A	A	A	B	A	A	A	A	A	B	A	A	B	A	A	A	B	B	B	B	B	A	B	A	B
Contig6681_at	3	15	47.8799	B	A	A	A	A	A	A	A	A	A	A	B	B	B	B	A	A	B	B	B	A	A	A	A	B	A	A	A	A	A	B	A	A	B	A	A	A	B	B	B	B	B	A	B	A	B
Contig18381_at	3	16	49.2315	B	A	A	A	A	-	A	A	A	A	A	B	B	B	B	A	A	B	B	B	A	A	A	A	B	A	A	A	A	A	B	A	A	B	A	A	A	B	B	B	B	B	A	B	A	B
Contig11188_at	3	17	53.2945	B	A	A	A	A	A	A	A	A	A	A	B	B	B	B	A	A	B	B	B	A	A	A	A	B	A	A	A	A	A	B	A	A	B	A	A	A	B	B	B	B	B	A	B	A	B
Contig4415_at	3	17	53.2945	B	A	A	A	A	-	A	A	A	A	A	B	B	B	B	A	A	B	B	B	A	A	A	A	B	A	A	A	A	A	B	A	A	B	A	A	A	B	B	B	B	B	A	B	A	B
Contig8183_at	3	17	53.2945	B	A	A	A	A	A	A	A	A	A	A	B	B	B	B	A	A	B	B	B	A	A	A	A	B	A	A	A	A	A	B	A	A	B	A	A	A	B	B	B	B	B	A	B	A	B
Contig18044_at	3	17	53.2945	B	A	A	A	A	A	A	A	A	-	A	B	B	B	B	A	A	B	B	B	A	A	A	A	B	A	A	A	A	A	B	A	A	B	A	A	A	B	B	B	B	B	A	B	A	B
Contig5712_at	3	17	53.2945	B	A	A	A	A	A	A	A	A	A	A	B	B	B	B	A	A	B	B	B	A	A	A	A	B	A	A	A	A	A	B	A	A	B	A	A	A	B	B	B	B	B	A	B	A	B
Contig19380_at	3	17	53.2945	B	A	A	A	A	A	A	A	A	A	A	B	B	B	B	A	A	B	B	B	A	A	A	A	B	A	A	A	A	A	B	A	A	B	A	A	A	B	B	B	B	B	A	B	A	B
Contig3379_at	3	17	53.2945	B	A	A	A	A	A	A	A	A	A	A	B	B	B	B	A	-	B	B	B	A	A	A	A	B	A	A	A	A	A	B	-	A	B	A	A	A	B	B	B	B	B	A	B	A	B
HVSMEm0006I15r2_at	3	17	53.2945	B	A	A	A	A	A	A	A	A	A	A	B	B	B	B	A	-	B	B	B	A	A	A	A	B	A	A	A	A	A	B	A	A	B	A	A	A	B	B	B	B	B	A	B	A	B
Contig16807_at	3	17	53.2945	B	A	A	A	A	A	A	A	A	A	A	B	B	B	B	A	-	B	B	B	A	A	A	A	B	A	A	A	A	A	B	A	A	B	A	A	A	B	B	B	B	B	A	B	A	B
HB24L05r_at	3	17	53.2945	B	A	A	A	A	A	A	A	A	A	A	-	B	B	B	A	-	B	B	B	A	A	A	A	B	A	A	A	A	A	B	A	A	B	A	A	A	B	B	B	B	B	A	B	A	B
Contig17158_at	3	17	53.2945	B	A	A	A	A	A	A	A	A	A	A	B	B	B	B	A	A	B	B	B	A	A	A	A	B	A	A	A	A	A	B	A	A	B	A	A	A	B	B	B	B	B	A	B	A	B
Contig25729_at	3	17	53.2945	B	A	A	A	A	A	A	A	A	A	A	B	B	B	B	A	A	B	B	B	A	A	A	A	B	A	A	A	A	A	B	A	A	B	A	A	A	B	B	B	B	B	A	B	A	B
HO13D02S_at	3	17	53.2945	B	A	A	A	A	A	A	A	A	A	A	B	B	B	B	A	A	B	B	B	A	A	A	A	B	A	A	A	-	A	B	A	A	B	A	A	A	B	-	B	B	B	A	B	A	B
EBem04_SQ004_P22_at	3	17	53.2945	B	A	A	A	A	A	A	A	A	A	A	B	B	B	B	A	A	B	B	B	A	A	A	A	B	A	A	A	A	A	B	A	A	B	A	A	A	B	B	B	B	B	A	B	A	B
Contig6881_at	3	17	53.2945	B	A	A	A	A	A	A	A	A	A	A	B	B	B	B	A	-	B	B	B	A	A	A	A	B	A	A	A	A	A	B	A	A	B	A	A	A	B	B	B	B	B	A	B	A	B
Contig852_at	3	17	53.2945	B	A	A	A	A	A	A	A	A	A	A	B	B	B	B	A	-	B	B	B	A	A	A	A	B	A	-	A	A	A	B	A	A	B	A	A	A	B	B	B	B	B	A	B	A	B
Contig9355_s_at	3	18	54.6282	B	A	A	A	A	A	A	A	A	A	A	B	B	B	B	A	A	B	B	B	A	A	A	A	B	A	A	A	A	A	B	A	A	B	A	A	A	B	B	B	B	B	A	B	A	B
Contig7849_at	3	19	62.6975	B	A	A	A	A	A	A	A	A	A	A	A	B	A	B	B	A	B	B	B	A	A	A	A	B	A	A	A	A	A	B	A	B	B	A	A	A	B	B	B	B	A	A	B	A	B
Contig8851_at	3	19	62.6975	B	A	A	A	A	A	A	A	A	A	A	A	B	A	B	B	-	B	B	B	A	A	A	A	-	A	-	A	A	A	B	A	B	B	A	A	A	B	B	B	B	A	A	B	A	B
Contig11242_at	3	20	64.0311	B	A	A	A	B	A	A	A	A	A	A	A	B	A	B	B	-	B	B	B	A	A	A	A	B	A	A	A	A	A	B	A	B	B	A	A	A	B	B	B	B	A	A	B	A	B
Contig22334_at	3	20	64.0311	B	A	A	A	B	A	A	A	A	A	A	A	B	A	B	B	-	B	B	B	A	A	A	A	B	A	A	A	A	A	B	A	B	B	A	A	A	B	B	B	B	A	A	B	A	B
Contig3114_at	3	20	64.0311	B	A	A	A	B	A	A	A	A	A	A	A	B	A	B	B	A	B	B	B	A	A	A	A	B	A	A	A	A	A	B	A	B	B	A	A	A	B	B	B	B	A	A	B	A	B
HVSMEc0013C11r2_at	3	20	64.0311	B	A	A	A	B	A	A	A	A	A	A	A	B	A	B	B	A	B	B	B	A	A	A	A	B	A	-	A	A	A	B	A	B	B	A	A	A	-	B	B	B	A	A	B	A	B
Contig7273_at	3	20	64.0311	B	A	A	A	B	A	A	A	A	A	A	A	B	A	B	B	A	B	B	B	A	A	A	A	B	A	A	A	A	A	B	A	B	B	A	A	A	B	B	B	B	A	A	B	A	B
Contig26103_at	3	20	64.0311	B	A	A	A	B	A	A	A	A	A	A	A	B	A	B	B	A	B	B	B	A	A	A	A	B	A	A	A	A	A	B	-	B	B	A	A	A	B	B	B	B	A	A	B	A	B
Contig6948_at	3	20	64.0311	B	A	A	A	B	A	A	A	A	A	A	A	B	A	B	B	A	B	B	B	A	A	A	A	B	A	A	A	A	A	B	A	B	B	A	A	A	B	B	B	B	A	A	B	A	B
Contig10358_at	3	21	65.3648	B	A	A	A	B	A	A	A	A	A	A	A	B	A	B	B	-	B	B	B	A	A	A	A	B	A	-	A	A	A	B	-	B	B	A	A	A	A	B	B	B	A	A	B	A	B
Contig21223_at	3	21	65.3648	B	A	A	A	B	A	A	A	A	A	A	A	B	A	B	B	-	B	B	B	A	A	A	A	B	A	A	A	A	A	B	-	B	B	A	A	A	A	B	B	B	A	A	B	A	B
Contig4129_at	3	21	65.3648	B	A	A	A	B	A	A	A	A	A	A	A	B	A	B	B	A	B	B	B	A	A	A	A	B	A	A	A	A	A	B	A	B	B	A	A	A	A	B	B	B	A	A	B	A	B
Contig15394_at	3	21	65.3648	B	A	A	A	B	A	A	A	A	A	A	A	B	A	B	B	A	B	B	B	A	A	A	A	B	A	A	A	A	A	B	A	B	B	A	A	A	A	B	B	B	A	A	B	A	B
Contig8825_at	3	21	65.3648	B	A	A	A	B	A	A	A	A	A	A	A	B	A	B	B	A	B	B	B	A	A	A	A	B	A	A	A	A	A	B	A	B	B	A	A	A	A	B	B	B	A	A	B	A	B
Contig17534_at	3	21	65.3648	B	A	A	A	B	A	A	A	-	A	A	A	B	A	B	B	A	B	B	B	A	A	A	A	B	A	A	A	A	A	B	A	B	B	A	A	A	A	B	B	B	A	A	B	A	B
Contig10837_at	3	21	65.3648	B	A	A	A	B	A	A	A	-	A	A	A	B	A	B	B	-	B	B	B	A	A	A	A	B	A	A	A	A	A	B	A	B	B	A	A	A	A	B	B	B	A	A	B	A	B
Contig7654_at	3	21	65.3648	B	A	A	A	B	-	A	A	A	A	A	A	B	A	B	B	-	B	B	B	A	A	A	A	B	A	-	A	A	A	B	A	B	B	A	A	A	A	B	B	B	A	A	B	A	B
Contig2443_at	3	21	65.3648	B	A	A	A	B	A	A	A	A	A	-	A	B	A	B	B	A	B	B	B	A	A	A	A	B	A	A	A	A	A	B	A	B	B	A	A	A	A	B	B	B	A	A	B	A	B
Contig6279_at	3	21	65.3648	B	A	A	A	B	A	A	A	A	A	A	A	B	A	B	B	A	B	B	B	A	A	A	A	B	A	A	A	A	A	B	A	B	B	A	A	A	A	B	B	B	A	A	B	A	B
Contig4511_at	3	21	65.3648	B	A	A	A	B	A	A	A	A	A	A	A	B	A	B	B	A	B	B	B	A	A	A	A	B	A	A	A	A	A	B	A	B	B	A	A	A	A	B	B	B	A	A	B	A	B
Contig3808_at	3	21	65.3648	B	A	A	A	B	A	A	A	A	A	A	A	B	A	B	B	A	B	B	B	A	A	A	A	B	A	A	A	A	A	B	A	B	B	A	A	A	A	B	B	B	A	A	B	A	B
Contig10872_at	3	21	65.3648	B	A	A	A	B	A	A	A	A	A	A	A	B	A	B	B	A	B	B	B	A	A	A	A	B	A	A	A	A	A	B	A	B	B	A	A	A	A	B	B	B	A	A	B	A	B
Contig15645_at	3	21	65.3648	B	A	A	A	B	A	A	A	A	A	A	A	B	A	B	B	A	B	B	B	A	A	A	A	B	A	-	A	A	A	B	A	B	B	A	A	A	A	-	B	B	A	A	B	A	B
Contig4648_at	3	21	65.3648	B	A	A	A	B	A	A	A	A	A	A	A	B	A	B	B	A	B	B	B	A	A	A	A	B	A	A	A	A	A	B	A	B	B	A	A	A	A	B	B	B	A	A	B	A	B
Contig7508_at	3	21	65.3648	B	A	A	A	B	A	A	A	A	A	A	A	B	A	B	B	A	B	B	B	A	A	A	A	B	A	A	A	A	A	B	A	B	B	A	A	A	A	B	B	B	A	A	B	A	B
Contig21245_at	3	21	65.3648	B	A	A	A	B	A	A	A	A	A	A	A	B	A	B	B	A	B	B	B	A	A	A	A	B	A	A	A	A	A	B	A	B	B	A	A	A	A	B	B	B	A	A	B	A	B
HVSMEh0089E10r2_x_at	3	21	65.3648	B	A	A	A	B	A	A	A	A	A	A	A	B	A	B	B	A	B	B	B	A	A	A	A	B	A	A	A	A	A	B	A	B	B	A	A	A	A	B	B	B	A	A	B	A	B
Contig3986_s_at	3	21	65.3648	B	A	A	A	B	A	A	A	A	A	A	A	B	A	B	B	A	B	B	B	A	A	A	A	B	A	A	A	A	A	B	A	B	B	A	A	A	A	B	B	B	A	A	B	A	B
Contig5336_s_at	3	21	65.3648	B	A	A	A	B	A	A	A	A	A	A	A	B	A	B	B	A	B	B	B	A	A	A	A	B	A	A	A	A	A	B	A	B	B	A	A	A	A	B	B	B	A	A	B	A	B
Contig8277_at	3	21	65.3648	B	A	A	A	B	A	A	A	A	A	A	A	B	A	B	B	A	B	B	B	A	A	A	A	B	A	A	A	A	A	B	A	B	B	A	A	A	A	B	B	B	A	A	B	A	B
Contig3808_s_at	3	21	65.3648	B	A	A	A	B	A	A	A	A	A	A	A	B	A	B	B	A	B	B	B	A	A	A	A	B	A	A	A	A	A	B	A	B	B	A	A	A	A	B	B	B	A	A	B	A	B
Contig12356_at	3	21	65.3648	B	A	A	A	B	A	A	A	A	A	A	A	B	A	B	B	A	B	B	B	A	A	A	A	B	A	A	A	A	A	B	A	B	B	A	A	A	A	B	B	B	A	A	B	A	B
Contig20810_at	3	21	65.3648	B	A	A	A	B	A	A	A	A	A	A	A	B	A	B	B	-	B	B	B	A	A	A	A	B	A	A	A	A	A	B	A	B	B	A	A	A	A	B	B	B	A	A	B	A	B
Contig17239_s_at	3	21	65.3648	B	A	A	A	B	A	A	A	A	A	A	A	B	A	B	B	-	B	B	B	A	A	A	A	B	A	A	A	A	A	B	A	B	B	A	A	A	A	B	B	B	A	A	B	A	B
Contig8404_at	3	21	65.3648	B	A	A	A	B	A	A	A	A	A	A	A	B	A	B	B	A	B	B	B	A	A	A	A	B	A	A	A	A	A	B	A	B	B	A	A	A	A	B	B	B	A	A	B	A	B
Contig17488_at	3	21	65.3648	B	A	A	A	B	A	A	A	A	A	A	A	B	A	B	B	A	B	B	B	A	A	-	-	B	A	A	A	A	A	B	A	B	B	A	A	A	A	B	B	B	A	A	B	A	B
Contig1956_s_at	3	22	66.6984	B	A	A	A	B	A	A	A	A	A	A	A	B	B	B	B	A	B	B	B	A	A	A	A	B	A	A	A	A	A	B	A	B	B	A	A	A	A	B	B	B	A	A	B	A	B
Contig20207_s_at	3	23	69.4038	B	A	A	A	B	A	A	A	A	B	A	A	B	B	B	B	A	B	B	B	A	A	A	A	B	A	A	A	A	A	B	A	B	B	A	A	A	A	B	B	B	A	A	B	A	B
Contig26400_at	3	24	70.7555	B	A	A	A	B	A	A	A	A	B	A	A	B	B	B	B	-	B	B	B	A	A	A	A	B	A	-	A	A	A	B	A	B	B	A	A	A	-	B	B	B	A	A	B	A	B
Contig17966_at	3	24	70.7555	B	A	A	A	B	A	A	A	A	B	A	A	B	B	B	B	-	B	B	B	A	A	-	A	B	A	A	A	A	A	B	A	B	B	A	A	A	A	B	B	B	A	A	B	A	B
HZ46F11r_at	3	24	70.7555	B	A	A	A	B	A	A	A	A	B	A	A	B	B	B	B	-	B	B	B	A	A	A	A	B	A	A	A	A	A	B	A	B	B	A	A	A	A	B	B	B	A	A	B	A	B
Contig8064_at	3	24	70.7555	B	A	A	A	B	A	A	A	A	B	A	A	B	B	B	B	-	B	B	B	A	A	A	A	B	A	A	A	A	A	B	A	B	B	A	A	A	A	B	B	B	A	A	B	A	B
Contig15003_at	3	24	70.7555	B	A	A	A	B	A	A	A	A	B	A	A	B	B	B	B	-	B	B	B	A	A	A	A	B	A	-	A	A	A	B	A	B	B	A	A	A	A	B	B	B	A	A	B	A	B
Contig7831_at	3	24	70.7555	B	A	A	A	B	A	A	A	A	B	A	A	B	B	B	-	-	B	B	B	A	A	A	A	B	A	-	A	A	A	B	A	B	B	A	A	A	A	B	B	B	A	A	B	A	B
Contig14485_at	3	24	70.7555	B	A	A	A	B	A	A	A	A	B	A	A	B	B	B	B	A	B	B	B	A	A	A	A	B	A	A	A	A	A	B	A	B	-	A	A	A	A	B	B	B	A	A	B	A	B
Contig9521_at	3	24	70.7555	B	A	A	A	B	A	A	A	A	B	A	A	B	B	B	B	-	B	B	B	A	A	A	A	B	A	A	A	A	A	B	A	B	B	A	A	A	A	B	B	B	A	A	B	A	B
Contig7871_s_at	3	24	70.7555	B	A	A	A	B	A	A	A	A	B	A	A	B	B	B	B	A	B	B	B	A	A	A	A	B	A	A	A	A	A	B	A	B	B	A	A	A	A	B	B	B	A	A	B	A	B
Contig7870_at	3	24	70.7555	B	A	A	A	B	A	A	A	A	B	A	A	B	B	B	B	A	B	B	B	A	A	A	A	B	A	A	A	A	A	B	A	B	B	A	A	A	A	B	B	B	A	A	B	A	B
HVSMEf0009N22f_at	3	24	70.7555	B	A	A	A	B	A	A	A	A	B	A	A	B	B	B	B	A	B	B	B	A	A	A	A	B	A	A	A	A	A	B	A	B	B	A	A	A	A	B	B	B	A	A	B	A	B
Contig3859_s_at	3	24	70.7555	B	A	A	A	B	A	A	A	A	B	A	A	B	B	B	B	A	B	-	B	A	A	A	A	B	A	A	A	A	A	B	A	B	B	A	A	A	A	B	B	B	A	A	B	A	B
Contig2318_at	3	25	72.1071	B	A	A	A	B	A	A	A	A	B	A	A	B	B	B	B	-	B	B	B	A	A	A	A	B	A	A	A	A	A	B	A	B	B	A	A	A	A	B	B	B	A	A	B	A	B
Contig1483_at	3	25	72.1071	B	A	A	A	B	A	A	A	A	B	A	A	B	B	B	B	A	B	B	B	A	A	A	A	B	A	A	A	A	A	B	A	B	B	A	A	A	A	B	B	B	A	A	B	A	B
Contig11378_at	3	26	73.4964	B	A	B	-	B	A	A	A	A	B	A	A	B	B	B	B	A	B	B	B	A	A	A	A	B	A	A	A	A	A	B	A	B	B	A	A	A	A	B	B	B	A	A	B	A	B
Contig13718_at	3	26	73.4964	B	A	B	A	B	A	A	A	A	B	A	A	B	B	B	B	A	B	B	B	A	A	A	A	B	A	A	A	A	A	B	A	B	B	A	A	A	A	B	B	B	A	A	B	A	B
Contig12182_at	3	27	79.1542	B	A	B	A	B	A	A	A	A	B	A	A	B	B	B	B	A	B	B	B	A	A	A	A	B	A	A	A	A	A	B	A	B	B	B	A	A	A	B	B	B	A	A	B	A	B
Contig16603_at	3	28	81.8967	B	A	B	A	B	B	A	A	A	B	A	A	B	B	B	B	A	B	B	B	A	A	A	A	B	A	A	A	A	A	B	A	B	B	B	A	A	A	B	B	B	A	A	B	A	B
Contig23893_at	3	28	81.8967	B	A	B	A	B	B	A	A	A	B	A	A	B	B	B	B	A	B	B	B	A	A	A	A	B	A	A	A	A	A	B	A	B	B	B	A	A	A	B	B	B	A	A	B	A	B
Contig10165_at	3	29	84.5659	B	A	B	B	B	B	A	A	A	B	A	-	B	B	B	B	-	B	B	B	A	A	B	A	B	A	-	A	A	A	B	A	B	B	B	A	A	A	B	B	B	A	A	B	A	B
Contig12106_at	3	29	84.5659	B	A	B	B	B	B	A	A	A	B	A	A	B	B	B	B	-	B	B	B	A	A	B	A	B	A	A	A	A	A	B	A	B	B	B	A	A	A	B	B	B	A	A	B	A	B
Contig7912_at	3	29	84.5659	B	A	B	B	B	B	A	A	A	B	A	A	B	B	B	B	-	B	B	B	A	A	B	A	B	A	A	A	A	A	B	A	B	B	B	A	A	A	B	B	B	A	A	B	A	B
HT09O03u_s_at	3	29	84.5659	B	A	B	B	B	B	A	A	A	B	A	A	B	B	B	B	A	B	B	B	A	A	B	A	B	A	A	A	A	A	B	A	B	B	B	A	A	A	B	B	B	A	A	B	A	B
rbags14a22_at	3	29	84.5659	B	A	B	B	B	B	A	A	A	B	A	A	B	B	B	B	-	B	B	B	-	A	B	A	B	A	A	A	A	A	B	A	B	B	B	A	A	A	B	B	B	A	A	B	A	B
Contig7137_at	3	30	85.9176	B	A	B	B	B	B	A	A	A	B	A	A	B	B	B	B	-	B	B	B	A	A	B	A	B	A	A	A	A	A	B	A	B	B	B	A	A	A	B	B	B	A	A	B	A	B
Contig12853_at	3	30	85.9176	B	A	B	B	B	B	A	A	A	B	A	A	B	B	B	B	A	B	B	B	A	A	B	A	B	A	A	A	A	A	B	A	B	B	B	A	A	A	B	B	B	A	A	B	A	B
Contig8687_s_at	3	30	85.9176	B	A	B	B	B	B	A	A	A	B	A	A	B	B	B	B	A	B	B	B	A	A	B	A	B	A	A	A	A	A	B	-	B	B	B	A	A	A	B	B	B	A	A	B	A	B
Contig9908_at	3	31	87.2692	B	A	B	B	A	B	A	A	A	B	A	A	B	B	B	B	A	B	B	B	A	A	B	A	B	A	A	A	A	A	B	-	B	B	B	A	A	A	B	B	B	A	A	B	A	B
Contig11489_at	3	31	87.2692	B	A	B	B	A	B	A	A	A	B	A	A	B	B	B	B	A	B	B	B	A	A	B	A	B	A	A	A	A	A	B	A	B	B	B	A	A	A	B	B	B	A	A	B	A	B
EBem09_SQ006_P13_at	3	31	87.2692	B	A	B	B	A	B	A	A	A	B	A	A	B	B	B	B	A	B	B	B	A	A	B	A	B	A	A	A	A	-	B	A	B	B	B	-	A	A	B	B	B	A	A	B	A	B
Contig15210_at	3	32	91.2778	B	A	B	B	A	B	A	A	A	B	A	A	B	B	B	B	B	B	B	A	A	A	B	A	B	A	A	A	A	A	B	A	B	B	B	A	A	A	B	B	B	A	A	A	A	B
Contig14345_s_at	3	32	91.2778	B	A	B	B	A	B	A	A	A	B	A	A	B	B	B	B	B	B	B	A	A	A	B	A	B	A	A	A	A	A	B	A	B	B	B	A	A	-	B	B	B	A	A	A	A	B
Contig4225_at	3	33	92.6115	B	B	B	B	A	B	A	A	A	B	A	A	B	B	B	B	B	B	B	A	A	A	B	A	B	A	A	A	A	A	B	A	B	B	B	A	A	A	B	B	B	A	A	A	A	B
Contig23681_at	3	34	96.62	B	B	B	B	A	B	A	B	A	B	A	A	B	B	B	B	B	B	B	A	A	A	B	A	B	A	A	A	A	A	B	A	B	B	B	A	A	A	B	B	B	A	A	A	B	B
Contig21442_at	3	34	96.62	B	B	B	B	A	B	A	B	A	B	A	A	B	B	B	B	B	B	B	A	A	A	B	A	B	A	A	A	A	A	B	A	B	B	B	A	A	A	B	B	B	A	A	A	B	B
HY03J09u_at	3	35	97.9537	B	B	B	B	A	B	A	B	A	B	A	A	B	B	B	B	B	B	A	A	A	A	B	A	B	A	A	A	A	A	B	A	B	B	B	A	A	A	B	B	B	A	A	A	B	B
Contig8925_at	3	36	101.962	B	B	B	B	A	B	A	B	A	B	A	A	B	B	B	B	B	B	A	A	A	A	B	A	B	A	A	A	A	A	A	-	B	B	B	A	A	B	B	B	B	A	A	A	B	B
Contig395_s_at	3	36	101.962	B	B	B	B	A	B	A	B	A	B	A	A	B	B	B	B	B	B	A	A	A	A	B	A	B	A	A	A	A	A	A	A	B	B	B	A	A	B	B	B	B	A	A	A	B	B
Contig13630_at	3	37	103.314	B	B	B	B	A	B	A	B	A	B	A	A	B	B	B	B	B	B	A	A	A	A	B	A	B	A	A	A	A	A	A	A	B	A	B	A	A	B	B	B	B	A	A	A	B	B
Contig5817_at	3	38	104.666	B	B	B	B	A	B	A	B	A	B	A	A	B	B	B	B	B	B	A	A	A	A	B	A	B	A	A	A	A	A	A	A	B	A	B	A	A	B	B	B	B	A	A	A	B	B
Contig16611_at	3	38	104.666	B	B	B	B	A	B	A	B	A	B	A	A	B	B	B	B	B	B	A	A	A	A	B	A	B	A	A	A	A	A	A	A	B	A	B	A	A	B	B	B	B	A	A	A	B	B
Contig1429_at	3	38	104.666	B	B	B	B	A	B	A	B	A	B	A	A	B	B	B	B	-	B	A	A	A	A	-	A	B	A	A	A	A	A	A	A	B	A	B	A	A	B	B	B	B	A	A	A	B	B
Contig7066_at	3	38	104.666	B	B	B	B	A	-	A	B	A	B	A	A	B	B	B	B	-	B	A	A	A	A	B	A	B	A	A	A	A	A	A	A	B	A	B	A	A	B	B	B	B	A	A	A	B	B
HVSMEm0014A16r2_at	3	38	104.666	B	B	B	B	A	B	A	B	A	B	A	A	B	B	B	B	B	B	A	A	A	A	B	A	B	A	A	A	A	A	A	A	B	A	B	A	A	B	B	B	B	A	A	A	B	B
HVSMEm0014A16r2_s_at	3	38	104.666	B	B	B	B	A	B	A	B	A	B	A	A	B	B	B	B	B	B	A	A	A	A	B	A	B	A	A	A	A	A	A	-	B	A	B	A	A	B	B	B	B	A	A	A	B	B
Contig12616_at	3	39	106.017	B	B	B	B	A	B	A	B	A	B	A	A	B	B	B	B	B	B	A	A	A	A	B	A	B	A	A	A	A	A	A	A	B	A	B	A	A	B	B	B	B	A	A	A	B	B
HVSMEa0008H22r2_at	3	40	107.369	B	B	B	B	A	B	A	B	A	B	A	A	B	B	A	B	B	B	A	A	A	A	B	A	B	A	A	A	A	A	A	A	B	A	B	A	A	B	B	B	B	A	A	A	B	B
Contig20427_at	3	40	107.369	B	B	B	B	A	B	A	B	A	B	A	A	B	B	A	B	B	B	A	A	A	A	B	A	B	A	-	A	A	A	A	-	B	A	B	A	A	B	B	B	B	A	A	A	B	B
HU03O08u_at	3	41	108.721	B	B	A	B	A	B	A	B	A	B	A	A	B	B	A	B	B	B	A	A	A	A	B	A	B	A	-	A	A	A	A	-	B	A	B	A	A	B	B	B	B	A	A	A	B	B
Contig17687_at	3	41	108.721	B	B	A	B	A	B	A	B	A	B	A	A	B	B	A	B	-	B	A	A	A	A	B	A	-	A	A	A	A	A	A	A	B	A	B	A	A	B	B	B	B	A	A	A	B	B
Contig11807_at	3	41	108.721	B	B	A	B	A	B	A	B	A	B	A	A	B	B	A	B	-	B	A	A	A	A	B	A	B	A	A	A	A	A	A	A	B	A	B	A	A	B	B	B	B	A	A	A	B	B
Contig8337_at	3	41	108.721	B	B	A	B	A	B	A	B	A	B	A	A	B	B	A	B	B	B	A	A	A	A	B	A	B	A	A	A	A	A	A	A	B	A	B	A	A	B	B	B	B	A	A	A	B	B
Contig19158_at	3	41	108.721	B	B	A	B	A	B	A	B	A	B	A	A	B	B	A	B	B	B	A	A	A	A	B	A	B	A	A	A	A	A	A	A	B	A	B	A	A	B	B	B	B	A	A	A	B	B
Contig1393_at	3	41	108.721	B	B	A	B	A	B	A	B	A	B	A	A	B	B	A	B	B	B	A	A	A	A	B	A	B	A	A	A	A	A	A	A	B	A	B	A	A	B	B	B	B	A	A	A	B	B
Contig10370_at	3	41	108.721	B	B	A	B	A	B	A	B	A	B	A	A	B	B	A	B	B	B	A	A	A	A	B	A	B	A	A	A	A	A	A	A	B	A	B	A	A	B	B	B	B	A	A	A	B	B
Contig1213_at	3	41	108.721	B	-	A	B	A	B	A	B	A	B	A	A	B	B	A	B	B	B	A	A	A	A	B	A	B	A	A	A	A	A	A	A	B	A	B	A	A	B	B	B	B	A	A	A	B	B
Contig23750_at	3	42	119.554	A	B	A	B	B	B	A	B	A	B	A	A	B	B	A	A	B	B	A	B	B	A	B	A	B	A	A	A	A	A	B	A	B	A	B	A	A	B	B	B	B	A	A	A	B	B
Contig7928_s_at	3	42	119.554	A	B	A	B	B	B	A	B	A	B	A	A	B	B	A	A	B	B	A	B	B	A	B	A	B	A	A	A	A	A	B	A	B	A	B	A	A	B	B	B	B	A	A	A	B	B
Contig14467_at	3	42	119.554	A	B	A	B	B	B	A	B	A	B	A	A	B	B	A	A	B	B	A	B	B	A	B	A	B	A	A	A	A	A	B	-	B	A	B	-	A	B	B	B	B	A	A	A	B	B
Contig6460_at	3	42	119.554	A	B	A	B	B	B	A	B	A	B	A	A	B	B	A	A	B	B	A	B	B	A	-	A	B	A	A	A	A	A	B	A	B	A	B	A	A	B	B	B	B	A	A	A	B	B
Contig3660_at	3	43	128.998	A	B	A	B	B	B	A	B	A	B	A	A	B	B	A	B	B	B	A	B	B	A	B	B	B	A	A	A	A	A	B	A	B	A	B	B	A	B	B	B	B	A	A	B	B	B
Contig4630_at	3	43	128.998	A	B	A	B	B	B	A	B	A	B	A	A	B	B	A	B	B	B	A	B	B	A	B	B	B	A	A	A	A	A	B	A	B	A	B	B	A	B	B	B	B	A	A	B	B	B
Contig24996_at	3	44	130.368	A	B	A	B	B	B	A	B	A	B	A	A	B	B	A	B	-	B	A	B	B	A	B	B	B	A	A	A	A	A	B	A	B	A	B	B	A	B	B	B	B	A	A	B	B	B
Contig13743_at	3	45	144.632	A	B	A	B	B	B	A	B	A	B	A	A	B	B	A	A	B	B	A	B	B	A	B	B	B	A	A	A	A	A	B	-	B	A	B	-	A	B	B	B	B	A	B	A	A	B
Contig2621_at	3	45	144.632	A	B	A	B	B	B	A	B	A	B	A	A	B	B	A	A	B	B	A	B	B	A	-	B	B	A	A	A	A	A	B	A	B	A	B	A	A	B	B	B	B	A	B	A	A	B
Contig14307_at	3	45	144.632	A	B	A	B	B	B	A	B	A	B	A	A	B	B	A	A	B	B	A	B	B	A	-	B	B	A	A	A	A	A	B	A	B	A	B	A	A	B	B	B	B	A	B	A	A	B
Contig3650_s_at	3	46	158.489	A	B	B	B	B	B	A	B	A	A	A	A	B	A	A	A	B	B	A	B	B	A	B	B	A	A	A	A	A	A	B	A	B	A	A	A	A	B	B	A	B	A	B	A	A	B
Contig21572_at	3	46	158.489	A	B	B	B	B	B	A	B	A	A	A	A	B	A	A	A	B	B	A	B	B	A	B	B	A	A	A	A	A	A	B	A	B	A	A	A	A	B	B	A	B	A	B	A	A	B
Contig2927_at	3	46	158.489	A	B	B	B	B	B	A	B	A	A	A	A	B	A	A	A	-	B	A	B	B	A	B	-	A	A	A	A	A	A	B	A	B	A	A	A	A	B	B	A	B	A	B	A	A	B
Contig19041_at	3	46	158.489	A	B	B	B	B	B	A	B	A	A	A	A	B	A	A	A	B	B	A	B	B	A	B	B	A	A	A	A	-	A	B	A	B	A	A	A	A	B	B	A	B	A	B	A	A	B
Contig10920_at	3	47	159.823	A	B	B	B	B	B	A	B	A	A	A	A	B	A	A	A	B	B	A	B	B	A	B	B	A	A	A	A	A	A	B	A	B	A	A	A	A	B	B	A	B	A	B	A	A	B
Contig8914_s_at	3	47	159.823	A	B	B	B	B	-	A	B	A	A	A	A	B	A	A	A	-	B	A	B	B	A	B	B	A	A	A	A	A	A	B	A	B	A	A	A	A	B	B	A	B	A	B	A	A	B
Contig12053_at	3	47	159.823	A	B	B	B	B	B	A	B	A	A	A	A	B	A	A	A	-	B	A	B	B	A	B	B	A	A	A	A	A	A	-	A	B	A	A	A	A	B	B	A	B	A	B	A	A	B
Contig23240_at	3	48	161.212	A	B	-	B	B	B	A	B	A	A	A	A	B	A	A	A	B	B	A	B	B	A	B	B	A	A	-	A	A	A	B	A	B	A	A	A	A	B	B	A	B	A	B	A	A	B
Contig12031_at	3	49	162.621	A	B	B	B	B	B	A	B	A	A	A	A	B	A	A	A	B	B	A	B	B	A	B	B	A	A	A	A	A	A	B	A	B	A	A	A	-	B	B	A	B	A	B	A	A	B
Contig9123_at	3	49	162.621	A	B	B	B	B	B	A	B	A	A	A	A	B	A	A	A	B	B	A	B	B	A	B	B	A	A	A	A	A	A	B	A	B	A	A	A	A	B	B	-	B	A	B	A	A	B
Contig25955_at	3	50	164.01	A	B	B	B	B	B	A	B	A	A	A	A	B	A	A	A	B	B	A	B	B	A	B	B	A	A	-	A	A	A	B	A	B	A	A	-	A	B	B	A	B	A	B	A	A	B
Contig4084_at	3	51	166.753	A	B	B	B	B	B	A	B	A	A	A	A	B	A	A	A	B	B	B	B	B	A	B	B	A	A	A	A	A	A	B	B	B	A	A	A	A	B	B	A	B	A	B	A	A	B
Contig2456_at	3	51	166.753	A	B	B	B	B	B	A	B	A	A	A	A	B	A	A	A	B	B	B	B	B	A	B	B	A	A	A	A	A	A	B	-	B	A	A	A	A	B	B	A	B	A	B	A	A	B
Contig7328_s_at	3	51	166.753	A	B	B	B	B	B	A	B	A	A	A	A	B	A	A	A	B	B	B	B	B	A	B	B	A	A	A	A	A	A	B	B	B	A	A	A	A	B	B	A	B	A	B	A	A	B
HB10F07r_at	3	51	166.753	A	B	B	B	B	B	A	B	A	A	A	A	B	A	A	A	B	B	B	B	B	A	B	B	A	A	-	A	A	A	B	B	B	A	A	A	A	B	B	A	B	A	B	A	A	B
Contig12807_at	3	51	166.753	A	B	B	B	B	B	A	B	A	A	A	A	B	A	A	A	B	B	B	B	B	A	B	B	A	A	A	A	A	A	B	B	B	A	A	A	A	B	B	A	B	A	B	A	A	B
Contig8502_at	3	52	168.086	A	B	B	B	B	B	A	A	A	A	A	A	B	A	A	A	B	B	B	B	B	A	B	B	A	A	A	A	A	A	B	B	B	A	A	A	A	B	B	A	B	A	B	A	A	B
Contig5987_at	3	53	172.149	A	B	B	B	B	B	-	A	A	A	A	A	B	A	A	A	B	B	B	B	B	A	A	B	A	A	A	A	A	A	B	B	B	A	A	A	B	B	B	A	B	A	B	A	A	B
Contig25183_at	3	54	183.134	A	B	B	B	B	B	B	A	B	A	-	A	A	A	A	B	B	B	B	B	B	B	A	B	A	A	A	A	A	A	B	B	B	A	A	A	B	B	A	A	B	A	B	B	A	B
Contig1639_at	3	54	183.134	A	B	B	B	B	B	B	A	B	A	A	A	A	A	A	B	B	B	B	B	B	B	A	B	A	A	A	A	A	A	B	B	B	A	A	A	B	B	A	A	B	A	B	B	A	B
Contig1636_at	3	54	183.134	A	B	B	B	B	B	B	A	B	A	A	A	A	A	A	B	B	B	B	B	B	B	A	B	A	A	A	A	A	A	B	B	B	A	A	A	B	B	A	A	B	A	B	B	A	B
EBro02_SQ008_C12_s_at	3	54	183.134	A	B	B	-	B	B	B	A	B	A	A	A	A	A	A	B	B	B	B	B	B	B	A	B	A	A	A	A	A	A	B	B	B	A	A	A	B	B	A	A	B	A	B	B	A	B
Contig1189_at	3	55	184.467	A	B	B	B	B	B	B	-	B	A	A	A	A	A	A	B	B	B	B	B	B	B	A	B	A	A	A	A	A	A	B	B	B	A	A	A	B	B	-	A	A	A	B	B	A	B
Contig17576_at	3	55	184.467	A	B	B	B	B	B	B	A	B	A	A	A	A	A	A	B	B	B	B	B	B	B	A	B	A	A	A	A	A	A	B	B	B	A	A	A	B	B	A	A	A	A	B	B	A	B
Contig9761_at	3	56	188.476	A	B	A	A	B	B	B	A	B	A	A	A	A	A	A	B	B	B	B	B	B	B	A	B	A	A	-	A	A	A	B	B	B	A	A	A	B	B	A	A	A	A	B	B	A	B
Contig5478_at	3	56	188.476	A	B	A	A	B	B	B	A	B	A	A	A	A	A	A	B	B	B	B	B	B	B	A	B	A	A	A	A	A	A	B	B	B	A	A	A	B	B	A	A	A	A	B	B	A	B
Contig20277_at	3	56	188.476	A	B	A	A	B	B	B	A	B	A	A	A	A	A	A	B	B	B	B	B	B	B	A	B	A	A	A	A	A	A	B	B	B	A	A	A	B	B	A	A	A	A	B	B	A	B
Contig9390_at	3	57	193.829	A	B	A	A	B	B	B	A	B	A	A	A	A	A	B	B	B	B	B	B	B	B	A	B	A	A	-	B	A	A	B	B	B	A	A	A	B	B	A	A	A	A	B	B	B	B
Contig5195_at	3	57	193.829	A	B	A	A	B	B	B	A	B	A	A	A	A	A	B	B	B	B	B	B	B	B	A	B	A	A	A	B	A	A	B	B	B	A	A	A	B	B	A	A	A	A	B	B	B	B
HB09A17T_s_at	3	57	193.829	A	B	A	A	B	B	B	A	B	A	A	A	A	A	B	B	B	B	B	B	B	B	A	B	A	A	A	B	A	A	B	B	B	A	A	A	B	B	A	A	A	A	B	B	B	B
Contig8487_at	3	57	193.829	A	B	A	A	B	B	B	A	B	A	A	A	A	A	B	B	B	B	B	B	B	B	A	B	A	A	A	B	A	A	B	B	B	A	A	A	B	B	A	A	A	A	B	B	B	B
Contig9241_at	3	57	193.829	A	B	A	A	B	B	B	A	B	A	A	A	A	A	B	B	B	B	B	B	B	B	A	B	A	A	A	B	A	A	B	B	B	A	A	A	B	B	A	A	A	A	B	B	B	B
Contig12520_at	3	57	193.829	A	B	A	A	B	B	B	A	B	A	A	A	A	A	B	B	-	B	B	B	B	B	A	B	A	A	A	B	A	A	B	B	B	A	A	A	B	B	A	A	A	A	B	B	B	B
Contig8192_at	3	57	193.829	A	B	A	A	B	B	B	A	B	A	A	A	A	A	B	B	B	B	B	B	B	B	A	B	A	A	-	B	A	A	B	B	B	A	A	A	B	B	A	A	A	A	B	B	B	B
Contig8488_at	3	57	193.829	A	B	A	A	B	B	B	A	B	A	A	A	A	A	B	B	-	B	B	B	B	B	A	B	A	A	A	B	A	A	B	-	B	A	A	A	B	B	A	A	A	A	B	B	B	B
Contig19638_at	3	58	203.274	A	A	A	A	A	B	B	A	B	A	A	B	A	A	B	B	-	B	B	-	B	B	A	B	A	A	A	B	A	A	B	B	B	A	A	B	B	B	A	A	A	A	B	B	B	B
Contig9101_s_at	3	58	203.274	A	A	A	A	A	B	B	A	B	A	A	B	A	-	B	B	B	B	B	B	B	B	A	B	A	A	A	B	A	A	B	B	B	A	A	B	B	B	A	A	A	A	B	B	B	B
HD07L17r_at	3	58	203.274	A	A	A	A	A	B	B	A	B	A	A	B	A	A	B	B	B	B	B	B	B	B	A	B	A	A	A	B	A	A	B	B	B	A	A	B	B	B	A	A	A	A	B	B	B	B
Contig11693_at	3	58	203.274	A	A	A	A	A	B	B	A	B	A	A	B	A	A	B	B	B	B	B	B	B	B	A	B	A	A	A	B	A	A	B	B	B	A	A	B	B	B	A	A	A	A	B	B	B	B
Contig9967_at	3	58	203.274	A	A	A	A	A	B	B	A	B	A	A	B	A	A	B	B	B	B	B	B	B	B	A	B	A	A	-	B	A	A	B	B	B	-	A	B	B	B	A	A	A	A	B	B	B	B
Contig4455_at	4	1	0	B	A	A	A	A	B	A	A	A	A	A	A	A	A	A	B	-	A	B	A	A	B	A	A	B	A	-	B	A	A	A	A	B	A	A	B	A	A	B	B	B	A	A	A	B	B
HV14N24u_s_at	4	1	0	B	A	A	A	A	B	A	A	A	A	A	A	A	A	A	B	-	A	B	A	A	B	A	A	B	A	B	B	A	A	A	A	B	A	A	B	A	A	B	B	B	A	A	A	B	B
Contig21869_at	4	1	0	B	A	-	A	A	B	A	A	A	A	A	A	A	A	A	B	-	A	B	A	A	B	A	A	B	A	B	B	A	A	A	A	B	A	A	B	A	A	B	B	B	A	A	A	B	B
Contig7522_at	4	1	0	B	A	A	A	A	B	A	A	A	A	A	A	A	A	A	B	B	A	B	A	A	B	A	A	B	A	B	B	A	A	A	A	B	A	A	B	A	A	B	B	B	A	A	A	B	B
Contig15846_at	4	1	0	B	A	A	A	A	B	A	A	A	A	A	A	A	A	A	B	B	A	B	A	A	B	A	A	B	A	-	B	A	A	A	A	B	A	A	B	A	A	B	B	B	A	A	A	B	B
Contig8914_at	4	1	0	B	A	A	A	A	B	A	A	A	A	A	A	A	A	A	B	B	A	B	A	A	B	A	A	B	A	B	B	A	A	A	A	B	A	A	B	A	A	B	B	B	A	A	A	B	B
Contig7624_at	4	1	0	B	A	A	A	A	B	-	A	A	A	A	A	A	A	A	B	B	A	B	A	A	B	A	A	B	A	B	B	A	A	A	-	B	A	A	B	A	A	B	B	B	A	A	A	B	B
Contig16774_at	4	1	0	B	A	A	A	A	B	A	A	A	A	A	A	A	A	A	B	B	A	B	A	A	B	A	A	B	A	B	B	A	A	A	-	B	A	A	B	A	A	B	B	B	A	A	A	B	B
Contig1040_at	4	1	0	B	A	A	A	A	B	A	A	A	A	A	A	A	A	A	B	B	A	B	A	A	B	A	A	B	A	B	B	A	A	A	A	B	A	A	B	A	A	B	B	B	A	A	A	B	B
Contig4020_at	4	1	0	B	A	A	A	A	B	A	A	A	A	A	A	A	A	A	B	B	A	B	A	A	B	A	A	B	A	B	B	A	A	A	-	B	A	A	B	A	A	B	B	B	A	A	A	B	B
Contig112_at	4	1	0	B	A	A	A	A	B	A	A	A	A	A	A	A	A	A	B	B	A	B	A	A	B	A	A	B	A	B	B	A	A	A	-	B	A	A	B	A	A	B	B	B	A	A	A	B	B
Contig4456_s_at	4	1	0	B	A	A	A	A	B	A	A	A	A	A	A	A	A	A	B	B	A	B	A	A	B	A	A	B	A	B	B	A	A	A	A	B	A	A	B	A	A	B	B	B	A	A	A	B	B
HM05O08r_s_at	4	1	0	B	A	A	A	A	B	A	A	A	A	A	A	A	A	A	B	B	A	B	A	A	B	A	A	B	A	B	B	A	A	A	A	B	A	A	B	A	A	B	B	B	A	A	A	B	B
Contig4017_at	4	1	0	B	A	A	A	A	B	A	A	A	A	A	A	A	A	A	B	B	A	B	A	A	B	A	A	B	A	B	B	A	A	A	A	B	A	A	B	A	A	B	B	B	A	A	A	-	B
Contig13009_at	4	2	1.3336	B	A	A	A	A	B	A	A	A	A	A	A	A	A	A	B	B	A	B	A	A	B	A	A	B	A	B	B	A	A	A	A	B	A	A	A	A	A	B	B	B	A	A	A	B	B
Contig22689_at	4	3	12.1667	B	A	A	A	A	B	A	-	A	A	B	A	A	A	A	B	B	A	A	A	A	B	A	A	B	B	B	B	A	A	A	A	A	A	A	A	A	A	B	B	A	A	A	A	B	B
Contig10584_at	4	3	12.1667	B	A	A	A	A	B	A	A	A	A	B	A	A	A	A	B	B	A	A	A	A	B	A	A	B	B	B	B	A	A	A	A	A	A	A	A	A	A	B	B	A	A	A	A	B	B
Contig19814_at	4	4	13.5559	B	A	A	A	A	B	A	A	A	A	B	A	A	A	A	B	B	A	A	A	A	B	A	A	B	B	B	B	A	A	B	-	A	A	A	A	A	A	B	B	A	A	A	A	B	-
Contig11023_at	4	5	17.7323	B	A	A	A	A	B	A	A	A	A	B	A	A	A	A	B	B	A	A	A	A	B	A	A	B	B	B	B	A	B	B	A	A	A	A	A	A	A	B	B	A	A	A	A	B	B
Contig5285_at	4	5	17.7323	B	A	A	A	A	B	A	A	A	A	B	A	A	A	A	B	B	A	A	A	A	B	A	A	B	B	B	B	A	B	B	A	A	A	A	A	A	A	B	B	A	A	A	A	B	B
Contig14698_at	4	5	17.7323	B	A	A	A	A	B	A	A	A	A	B	A	A	A	A	B	B	A	A	A	A	B	A	A	B	B	B	B	A	B	B	A	A	A	A	A	A	A	B	B	A	A	A	A	B	B
Contig12992_at	4	5	17.7323	B	A	A	A	A	B	A	A	A	A	B	A	A	A	A	-	-	A	A	A	A	B	A	A	B	B	B	B	A	B	B	A	A	A	A	A	A	A	B	B	A	A	A	A	B	B
Contig8347_at	4	5	17.7323	B	A	A	A	A	B	A	A	A	A	B	A	A	A	A	B	-	A	A	A	A	B	A	A	B	B	B	B	A	B	B	A	A	A	A	A	A	A	B	B	A	A	A	A	B	B
Contig5487_s_at	4	5	17.7323	B	A	A	A	A	B	A	A	A	A	B	A	A	A	A	B	-	A	A	A	A	B	A	A	B	B	-	B	A	B	B	A	A	A	A	A	A	A	B	B	A	A	A	A	B	B
Contig11024_at	4	5	17.7323	B	A	A	A	A	-	A	A	A	A	B	A	A	A	A	B	B	A	A	A	A	B	A	A	B	B	B	B	A	B	B	A	A	A	A	A	A	A	B	B	A	A	A	A	B	B
Contig7797_at	4	6	19.0659	B	A	A	A	A	B	A	A	A	A	B	A	A	A	A	B	-	A	A	A	A	B	A	A	B	B	-	A	A	B	B	A	A	A	A	A	A	A	B	B	A	A	A	A	B	B
Contig26268_at	4	6	19.0659	B	A	A	A	A	B	A	A	A	A	B	A	A	A	A	B	B	A	A	A	A	B	A	A	B	B	B	A	A	B	B	A	A	A	A	A	A	A	B	B	A	A	A	A	B	B
Contig6172_at	4	6	19.0659	B	A	A	A	A	B	A	A	A	A	B	A	A	A	A	B	B	A	A	A	A	B	A	A	B	B	B	A	A	B	B	A	A	A	A	A	A	A	B	B	A	A	A	A	B	B
Contig7519_at	4	6	19.0659	B	A	A	A	A	B	A	A	A	A	B	A	A	A	A	-	B	A	A	A	A	B	A	A	B	B	B	A	A	B	B	A	A	A	A	A	A	A	B	B	A	A	A	A	B	B
Contig7520_s_at	4	6	19.0659	B	A	A	A	A	B	A	A	A	A	B	A	A	A	A	B	B	A	A	A	A	B	A	A	B	B	B	A	A	B	B	A	A	A	A	A	A	A	B	B	A	A	A	A	B	B
Contig4955_s_at	4	6	19.0659	B	A	A	A	A	B	A	A	A	A	B	A	A	A	A	B	B	A	A	A	A	B	A	A	B	B	B	A	A	B	B	-	A	A	A	A	A	A	B	B	A	A	A	A	B	B
Contig4316_at	4	6	19.0659	B	A	A	A	A	B	A	-	A	A	B	A	A	A	A	B	-	A	A	A	A	B	A	A	-	B	B	A	A	B	B	A	A	A	A	A	A	A	B	B	A	A	A	A	B	B
Contig11353_at	4	7	20.3996	B	A	A	A	A	B	A	A	A	B	B	A	A	A	A	B	B	A	A	A	A	B	A	A	B	B	B	A	A	B	B	A	A	A	A	A	A	A	B	B	A	A	A	A	B	B
Contig12802_at	4	7	20.3996	B	A	A	A	A	B	A	A	A	B	B	A	A	A	A	B	B	A	A	A	A	B	A	A	B	B	B	A	A	B	B	A	A	A	A	A	A	A	B	B	A	A	A	A	B	B
Contig5913_s_at	4	7	20.3996	B	A	A	A	A	B	A	A	A	B	B	A	A	A	A	B	B	A	A	A	A	B	A	A	B	B	B	A	A	B	B	A	A	A	A	A	A	A	B	B	A	A	A	A	B	B
Contig12437_at	4	8	24.4082	B	A	A	A	A	B	A	A	A	B	B	A	A	A	A	B	B	A	A	A	A	B	A	A	B	B	B	A	A	B	B	A	A	A	A	A	A	A	B	B	A	A	A	A	B	B
HVSMEm0018L16r2_s_at	4	8	24.4082	B	A	A	A	A	B	A	A	A	B	B	A	A	A	A	B	B	A	A	A	A	B	A	A	B	B	B	A	A	B	B	A	A	A	A	A	A	A	B	B	A	A	A	A	B	B
Contig20169_at	4	8	24.4082	B	A	A	A	A	B	A	A	A	B	B	A	A	A	A	B	B	A	A	A	A	B	A	A	B	B	B	A	A	B	B	A	A	A	A	A	A	A	B	B	A	A	A	A	B	B
Contig1650_at	4	9	25.7418	B	A	A	A	A	B	A	A	A	B	B	A	A	A	A	-	B	A	A	A	A	B	A	A	B	B	B	A	A	B	B	A	A	A	B	A	A	A	B	B	A	A	A	A	B	B
Contig5734_at	4	9	25.7418	B	A	A	A	A	B	A	A	A	B	B	A	A	A	A	B	B	A	A	A	A	B	A	A	B	B	B	A	A	B	B	A	A	A	B	A	A	A	B	B	A	A	A	A	B	B
Contig15252_at	4	9	25.7418	B	A	A	A	A	B	A	A	A	B	B	A	A	A	A	B	B	A	A	A	A	B	A	A	B	B	B	A	A	B	B	A	A	A	B	A	A	A	B	B	A	A	A	A	B	B
HV_CEa0009K11r2_at	4	9	25.7418	B	A	A	A	A	B	A	A	A	B	B	A	A	A	A	B	B	A	A	A	A	B	A	A	B	B	B	A	A	B	B	A	A	A	B	A	A	A	B	B	A	A	A	A	B	B
Contig12425_at	4	10	35.1859	B	A	A	A	B	B	B	A	A	B	B	A	A	A	B	B	B	A	A	A	A	B	A	A	B	B	B	A	B	B	B	A	A	A	B	A	A	A	B	B	A	A	A	A	B	B
Contig1184_at	4	10	35.1859	B	A	A	A	B	B	B	A	A	B	B	A	A	A	B	B	B	A	A	A	A	B	A	A	B	B	B	A	B	B	B	A	A	A	B	A	A	A	B	B	A	A	A	A	B	B
Contig13912_at	4	11	50.5135	B	A	A	A	B	B	B	A	A	B	B	A	A	A	B	B	B	B	A	A	B	B	-	B	B	B	-	A	B	A	B	A	A	B	B	A	A	A	B	B	A	A	A	A	A	B
HF04I11r_s_at	4	11	50.5135	B	A	A	A	B	B	B	A	-	B	B	A	A	A	B	B	B	B	A	A	B	B	B	B	B	B	B	A	B	A	B	A	A	B	B	A	A	A	B	B	A	A	A	A	A	B
Contig6249_at	4	12	54.5765	B	A	A	A	B	B	B	A	A	B	B	A	B	A	B	B	B	B	A	B	B	B	B	B	B	B	B	A	B	A	B	A	A	B	B	A	A	A	B	B	A	A	A	A	A	B
Contig7600_at	4	12	54.5765	B	A	-	A	B	B	B	A	A	B	B	A	B	A	B	B	B	B	A	B	B	B	B	B	B	B	B	A	B	A	B	A	A	B	B	A	A	A	B	B	A	A	A	A	A	B
Contig7464_at	4	13	71.1588	B	A	A	B	B	B	B	A	A	B	B	A	B	A	B	B	B	B	A	B	B	B	B	B	B	B	B	A	B	A	B	A	A	B	B	B	A	A	B	B	A	A	A	B	B	B
Contig14751_at	4	13	71.1588	B	A	A	B	B	B	B	A	A	B	B	A	B	A	B	B	B	B	A	B	B	B	B	B	B	B	B	A	B	A	B	A	A	B	B	B	A	A	B	B	A	A	A	B	B	B
HVSMEc0012N05r2_at	4	13	71.1588	B	A	A	B	B	-	B	A	A	B	B	A	B	A	B	B	B	B	A	B	B	B	B	B	B	B	B	A	B	A	B	A	A	B	B	B	A	A	B	B	A	A	A	B	B	B
Contig17435_at	4	13	71.1588	B	A	A	B	B	B	B	A	A	B	B	A	B	A	B	B	-	B	A	B	B	B	B	B	B	B	B	A	B	A	B	A	A	B	B	B	A	A	B	B	A	A	A	B	B	B
Contig11876_at	4	13	71.1588	B	A	A	B	B	B	B	A	A	B	B	A	B	A	B	B	-	B	A	B	B	B	B	B	B	B	-	A	B	A	B	A	A	B	B	B	A	A	B	B	A	A	A	B	B	B
Contig11844_at	4	13	71.1588	B	A	A	B	B	B	B	A	A	B	B	A	B	A	B	B	-	B	A	B	B	B	B	B	B	B	B	A	B	A	B	A	A	B	B	B	A	A	B	B	A	A	A	B	B	B
Contig23039_at	4	13	71.1588	B	A	A	-	B	B	B	A	A	B	B	A	B	A	B	B	B	B	A	B	B	B	B	B	B	B	B	A	B	A	B	A	A	B	B	B	A	A	B	B	A	A	A	B	B	B
Contig16285_at	4	13	71.1588	B	A	A	B	B	B	B	A	A	B	B	A	B	A	B	B	B	B	A	B	B	B	B	B	B	B	B	A	B	A	B	A	A	B	B	B	A	A	B	B	A	A	A	B	B	B
Contig14747_at	4	13	71.1588	B	A	A	B	B	B	B	A	A	B	B	A	B	A	B	B	-	B	A	B	B	B	B	B	B	B	B	A	B	A	B	A	A	B	B	B	A	A	B	B	A	A	A	B	B	B
EBem04_SQ003_P19_at	4	13	71.1588	B	A	A	B	B	B	B	A	A	B	B	A	B	A	B	B	B	B	A	B	B	B	-	B	B	B	B	A	B	A	B	A	A	B	B	B	A	A	B	B	A	A	A	B	B	B
Contig6801_at	4	14	86.2693	B	A	A	A	B	B	B	A	A	B	B	A	B	A	B	B	B	B	A	B	B	B	B	B	B	B	B	A	B	A	B	A	A	B	B	A	A	A	B	B	A	A	A	A	A	-
Contig9474_at	4	14	86.2693	B	A	A	A	B	B	B	A	A	B	B	A	B	A	B	B	B	B	A	B	B	B	B	B	B	B	B	A	B	A	B	A	A	B	B	A	A	A	B	B	A	A	A	A	A	B
HV10L10u_s_at	4	14	86.2693	B	A	A	A	B	B	B	A	A	B	B	A	B	A	B	B	B	B	A	B	B	B	-	-	B	B	B	A	B	A	B	A	A	B	B	A	A	A	B	B	A	A	A	A	A	B
HB12N12r_s_at	4	14	86.2693	B	A	A	A	B	B	B	A	A	B	B	A	B	A	B	B	B	B	A	B	B	B	B	B	B	B	B	A	B	A	B	-	A	B	B	A	A	A	B	B	A	A	A	A	A	B
rbaal10g15_at	4	15	88.9385	B	A	A	A	B	B	B	A	A	B	B	A	B	A	A	B	B	B	A	B	B	B	B	B	B	B	B	A	B	A	B	B	-	B	B	A	A	A	B	B	A	A	A	A	A	B
Contig6990_at	4	15	88.9385	B	A	A	A	B	B	B	A	A	B	B	A	B	A	A	B	B	B	A	B	B	B	B	B	B	B	B	A	B	A	B	B	A	B	B	A	A	A	B	B	A	A	A	A	A	B
Contig13173_at	4	15	88.9385	B	A	A	A	B	B	B	A	A	B	B	A	B	A	A	B	B	B	A	B	B	B	B	B	B	B	B	A	B	A	B	B	A	B	B	A	A	A	B	B	A	A	A	A	A	B
Contig11052_at	4	15	88.9385	B	A	A	A	B	B	B	A	A	B	B	A	B	A	A	B	B	B	A	B	B	B	B	B	B	B	B	A	B	A	B	B	A	B	B	A	A	A	B	B	A	A	A	A	A	B
Contig8153_at	4	15	88.9385	B	A	A	A	B	B	B	A	A	B	B	A	B	A	A	B	B	B	A	B	B	B	B	B	B	B	B	A	B	A	B	B	A	B	B	A	A	A	B	B	A	A	A	A	A	B
Contig5531_at	4	15	88.9385	B	A	A	A	B	B	B	A	A	B	B	A	B	A	A	B	B	B	A	B	B	B	B	B	B	B	B	A	B	A	B	B	A	B	B	A	A	A	B	B	A	A	A	A	A	B
Contig1943_s_at	4	15	88.9385	B	A	A	A	B	B	B	A	A	B	B	A	B	A	A	B	B	B	A	B	B	B	B	B	B	B	B	A	B	A	B	B	A	B	B	A	A	A	B	B	A	A	A	A	A	B
Contig14040_at	4	15	88.9385	B	A	A	A	B	B	B	A	A	B	B	A	-	A	A	B	B	B	A	B	B	B	B	B	B	B	B	A	B	A	B	B	A	B	B	A	A	A	B	B	A	A	A	A	A	B
Contig13503_at	4	15	88.9385	B	A	A	A	B	B	B	A	A	B	B	A	B	A	A	B	-	B	A	B	B	B	B	B	B	B	-	A	B	A	B	B	A	B	B	A	A	A	B	B	A	A	A	A	A	B
Contig3295_at	4	15	88.9385	B	A	A	A	B	B	B	A	A	B	B	A	B	A	A	B	B	B	A	B	B	B	B	B	B	B	B	A	B	A	B	B	A	B	B	A	A	A	B	B	A	A	A	A	A	B
Contig5508_at	4	16	101.177	B	B	A	A	B	B	B	A	A	B	B	A	B	A	A	B	B	B	B	B	B	B	B	B	B	B	B	A	B	B	A	B	A	A	B	A	A	A	B	B	A	A	A	A	A	A
Contig5198_s_at	4	17	109.358	A	B	A	A	B	A	B	A	A	B	B	A	B	A	A	B	B	B	B	B	B	B	-	B	B	B	B	A	B	B	A	B	A	A	B	A	A	A	B	B	A	A	A	A	A	A
Contig5201_at	4	17	109.358	A	B	A	A	B	A	B	A	A	B	B	A	B	A	A	B	B	B	B	B	B	B	A	B	B	B	B	A	B	B	A	B	A	A	B	A	A	A	B	B	A	A	A	A	A	A
Contig1370_at	4	18	110.747	A	B	A	A	B	-	B	A	A	B	B	A	B	A	A	A	B	B	B	B	B	B	A	B	B	B	B	A	B	B	A	B	A	A	B	A	A	A	B	B	A	A	A	A	A	-
HVSMEh0095L04f_s_at	4	18	110.747	A	B	A	A	B	A	B	A	A	B	B	A	B	A	A	A	B	B	B	B	B	B	A	B	B	B	B	A	B	B	A	B	A	A	B	A	A	A	B	B	A	A	A	A	A	A
Contig3205_s_at	4	18	110.747	A	B	A	A	B	A	B	A	A	B	B	A	B	A	A	A	-	B	B	B	B	B	A	B	B	B	B	A	B	B	A	B	A	A	B	A	A	A	B	B	A	A	A	A	A	A
Contig8798_at	4	19	116.248	A	B	A	A	B	A	B	A	A	B	B	A	B	A	A	A	B	B	B	B	B	B	A	B	B	B	B	A	B	B	A	B	A	A	B	A	B	A	B	B	A	A	A	B	A	A
HV03P03u_at	4	19	116.248	A	B	A	A	B	A	B	A	A	B	B	A	B	A	A	A	-	B	B	B	B	B	A	B	B	B	-	A	B	B	A	B	A	A	B	A	B	A	B	B	A	A	A	B	A	A
Contig6526_at	4	20	123.047	A	B	A	A	B	A	B	A	A	B	B	A	B	A	A	A	B	B	B	B	B	B	A	B	B	B	B	B	B	B	A	B	B	A	B	B	B	A	B	B	A	A	A	B	A	A
Contig12216_at	4	20	123.047	A	B	A	A	B	A	B	A	A	B	B	A	B	A	A	A	B	B	B	B	B	B	A	B	B	B	B	B	B	B	A	B	B	A	B	B	B	A	B	B	A	A	A	B	A	A
Contig5616_at	4	20	123.047	A	B	A	A	B	A	B	A	A	B	B	A	B	A	A	A	B	B	B	B	B	B	A	B	B	B	-	B	B	B	A	B	B	A	B	B	B	A	B	B	A	A	A	B	A	A
Contig24999_at	4	21	127.165	A	B	A	A	B	A	B	A	A	B	B	A	B	A	B	A	-	B	B	B	B	A	A	B	B	B	A	B	B	B	A	B	B	A	B	B	B	A	B	B	A	A	A	B	A	A
Contig9840_at	4	22	132.744	A	B	B	A	B	A	B	A	A	B	B	A	B	A	B	A	B	B	B	B	B	A	A	B	B	B	A	B	B	B	A	B	B	A	B	B	B	A	B	B	B	A	A	B	A	-
Contig13442_at	4	23	135.564	A	B	B	A	B	A	B	A	A	B	B	A	B	A	B	A	A	B	B	B	B	A	A	B	B	B	A	B	B	B	A	B	B	A	B	B	B	A	B	B	B	A	A	B	B	A
Contig2812_at	4	24	139.74	A	B	B	A	B	A	B	A	A	B	B	A	B	A	B	A	A	B	B	B	B	A	A	B	B	B	A	B	B	B	A	A	B	A	B	B	B	A	A	B	B	A	A	B	B	A
Contig4520_at	4	24	139.74	A	B	B	A	B	A	B	A	A	B	B	A	B	A	B	A	A	B	B	B	B	A	A	B	B	B	A	B	B	B	A	A	B	A	B	B	B	A	A	B	B	A	A	B	B	A
Contig10095_at	4	24	139.74	A	B	B	A	B	A	B	A	A	B	B	A	B	A	B	A	A	B	B	B	B	A	A	B	B	B	A	B	B	B	A	A	B	A	B	B	B	A	A	B	B	A	A	B	B	A
Contig6698_at	4	24	139.74	A	B	B	A	B	A	B	A	A	B	B	A	B	A	B	A	A	B	B	B	B	A	A	B	B	B	A	B	B	B	A	A	B	A	B	B	B	A	A	B	B	A	A	B	B	A
Contig12897_at	4	24	139.74	A	B	B	A	B	A	B	A	A	B	B	A	B	A	B	A	A	B	B	B	B	A	A	B	B	B	-	B	B	B	A	A	B	A	B	B	B	A	A	B	B	A	A	B	B	A
Contig8880_at	4	25	143.749	A	B	B	A	B	A	B	A	A	B	B	A	B	A	B	A	A	B	B	B	B	A	A	A	B	B	A	B	B	B	A	A	B	A	B	B	B	A	A	B	B	A	A	B	B	A
Contig3801_at	4	25	143.749	A	B	B	A	B	A	B	A	A	B	B	A	B	A	B	A	A	B	B	B	B	A	A	A	B	B	A	B	B	B	A	A	B	A	B	B	B	A	A	B	B	A	A	B	B	A
Contig3800_at	4	25	143.749	A	B	B	A	B	A	B	A	A	B	B	A	B	A	B	A	A	B	B	B	B	A	A	A	B	B	A	B	B	B	A	A	B	A	B	B	B	A	A	B	B	A	A	B	B	A
Contig1846_at	4	25	143.749	A	B	B	A	B	A	B	A	A	B	B	A	B	A	B	A	A	B	B	B	B	A	A	A	B	B	A	B	B	B	A	A	B	A	B	B	B	A	A	B	B	A	A	B	B	A
Contig4748_s_at	4	26	145.083	A	B	B	A	B	A	B	A	A	B	B	A	B	A	B	A	A	B	B	B	B	A	A	A	B	B	A	B	B	B	A	A	B	A	B	B	B	A	A	B	B	A	A	B	B	A
Contig4748_at	4	26	145.083	A	B	B	A	B	A	B	A	A	B	B	A	B	A	B	A	A	B	B	B	B	A	A	A	B	B	A	B	B	B	A	A	B	A	B	B	B	A	A	B	B	A	A	B	B	A
Contig14437_at	4	26	145.083	A	B	B	A	B	A	B	A	A	B	B	A	B	A	B	A	A	B	B	B	B	A	A	A	B	B	A	B	B	B	A	-	B	A	B	B	B	A	A	B	B	A	A	B	B	A
Contig25330_at	4	27	146.416	A	B	B	A	B	A	B	A	A	B	B	A	B	A	B	A	A	B	B	B	B	A	A	A	B	B	A	B	B	B	A	A	B	A	B	A	B	A	A	B	B	A	A	B	B	A
Contig14557_at	4	27	146.416	A	B	B	A	B	A	B	A	A	B	B	A	B	A	B	A	A	B	B	B	B	A	A	A	B	B	-	B	B	B	A	A	B	A	B	A	B	A	A	B	B	A	A	B	B	A
Contig8980_at	4	27	146.416	A	B	B	A	B	A	B	A	A	B	B	A	B	A	-	A	-	B	B	B	B	A	A	A	B	B	A	B	B	B	A	A	B	A	B	A	B	A	A	B	B	A	A	B	B	A
Contig6747_at	4	28	149.159	A	B	B	A	B	A	B	A	A	B	B	A	B	A	B	-	A	B	B	B	B	A	-	A	B	B	A	B	B	B	A	A	B	A	B	A	B	A	A	B	B	A	A	B	B	A
HVSMEf0005J23f_s_at	4	29	151.939	A	B	B	A	B	A	B	A	A	B	B	A	B	A	B	A	A	B	B	B	B	A	A	A	B	A	A	B	B	B	A	A	B	A	B	A	B	A	A	B	B	A	A	B	B	-
HVSMEf0005J23r2_x_at	4	29	151.939	A	B	B	A	B	A	B	A	A	B	B	A	B	A	B	A	A	B	B	B	B	A	A	A	B	A	A	B	B	B	A	A	B	A	B	A	B	A	A	B	B	A	A	B	B	-
HO09M19S_s_at	4	29	151.939	A	B	B	A	B	A	B	A	A	B	B	A	B	A	B	A	A	B	B	B	B	A	A	A	B	A	A	B	B	B	A	A	B	A	B	A	B	A	A	B	B	A	A	B	B	A
Contig4433_s_at	4	30	153.291	A	B	B	A	B	A	B	A	A	B	B	A	B	A	B	A	A	B	A	-	B	A	A	A	B	A	A	B	B	B	A	A	B	A	B	A	B	A	A	B	B	A	A	B	B	-
Contig16727_at	4	30	153.291	A	B	B	A	B	A	B	A	A	B	B	A	B	A	B	A	-	B	A	B	B	A	A	A	B	A	A	B	B	B	A	A	B	A	B	A	B	A	A	B	B	A	A	B	B	A
HV_CEb0017H21r2_at	4	30	153.291	A	B	B	A	B	A	B	A	A	B	B	A	B	A	B	A	-	B	A	B	B	A	A	A	B	A	A	B	B	B	A	A	B	A	B	A	B	A	A	B	B	A	A	B	B	A
Contig5965_at	4	30	153.291	A	B	B	A	B	A	B	A	A	B	B	A	B	A	B	A	A	B	A	B	B	A	A	A	B	A	A	B	B	B	A	A	B	A	B	A	B	A	A	B	B	A	A	B	B	A
Contig2813_at	4	30	153.291	A	B	B	A	B	A	B	A	A	B	B	A	B	A	B	A	A	B	A	B	B	A	A	A	B	A	A	B	B	B	A	A	B	A	B	A	B	A	A	B	B	A	A	B	B	A
Contig3499_at	4	30	153.291	A	B	B	A	B	A	B	A	A	B	B	A	B	A	B	A	A	B	A	B	B	A	A	A	B	A	A	B	B	B	A	-	B	A	B	A	B	A	A	B	B	A	A	B	B	A
Contig6856_at	4	31	154.625	A	B	B	A	B	A	B	A	A	B	B	A	B	A	B	A	A	B	A	B	B	A	A	A	B	A	A	B	B	A	A	-	B	A	B	A	B	A	A	B	B	A	A	B	B	A
Contig13170_s_at	4	31	154.625	A	B	B	A	B	A	B	A	A	B	B	A	B	A	B	A	A	B	A	B	B	A	A	A	B	A	A	B	B	A	A	A	B	A	B	A	B	A	A	B	B	A	A	B	B	A
Contig9290_at	4	31	154.625	A	B	B	A	B	A	B	A	A	B	B	A	B	A	B	A	A	B	A	B	B	A	A	A	B	A	A	B	B	A	A	A	B	A	B	A	B	A	A	B	B	A	A	B	B	A
rbaal21l22_s_at	4	31	154.625	A	B	B	A	B	A	B	A	A	B	B	A	B	A	B	A	A	B	A	B	B	A	A	A	B	A	A	B	B	A	A	A	B	A	B	A	B	A	A	B	B	A	A	B	B	A
EBro03_SQ003_L03_at	4	31	154.625	A	B	B	A	B	A	B	A	A	B	B	A	B	A	B	A	-	B	A	B	B	A	A	A	B	A	A	B	B	A	A	A	-	A	B	A	B	A	A	B	B	A	A	B	B	A
Contig24086_at	4	32	156.014	A	B	B	A	B	A	B	A	A	B	B	A	B	A	B	A	A	B	A	B	B	A	A	A	-	A	A	B	B	A	A	A	B	A	-	A	B	A	A	B	B	A	A	B	B	A
Contig4836_s_at	4	33	170.278	A	B	B	A	A	-	B	A	A	B	B	A	B	A	B	A	-	B	A	B	B	A	A	A	B	A	A	B	B	B	A	A	B	A	B	A	B	A	A	B	B	A	A	A	A	A
Contig9829_at	4	33	170.278	A	B	B	A	A	A	B	A	A	B	B	A	B	A	B	A	A	B	A	B	B	A	A	A	B	A	A	B	B	B	A	A	B	A	B	A	B	A	A	B	B	A	A	A	A	A
Contig8619_at	4	34	178.347	A	B	B	A	A	A	B	A	A	B	B	A	B	A	B	A	A	B	B	B	B	A	A	A	B	B	A	B	B	B	A	A	B	A	B	A	B	A	A	B	B	A	A	A	A	A
Contig7295_s_at	5	1	0	B	B	B	B	A	B	B	A	A	A	B	B	B	B	A	A	A	B	B	B	A	B	A	B	B	B	A	A	B	B	A	A	B	A	B	B	B	B	A	A	B	B	A	A	A	B
Contig18122_at	5	2	2.7425	B	B	B	B	A	B	B	A	A	A	B	B	B	B	A	A	-	B	B	B	A	B	A	B	B	B	A	A	B	B	A	-	B	A	B	B	B	B	A	A	B	B	A	A	A	B
Contig7003_at	5	3	6.8614	B	B	-	B	A	B	B	A	A	A	B	B	B	A	A	A	A	B	B	B	A	B	A	A	B	B	A	A	B	B	A	A	B	A	B	B	B	B	A	A	B	B	A	A	A	B
HT06G21u_x_at	5	3	6.8614	B	B	A	B	A	B	B	A	A	A	B	B	B	A	A	A	-	B	B	B	A	B	A	A	B	B	-	A	B	B	A	A	B	A	B	B	B	B	A	A	B	B	A	A	A	B
Contig17471_at	5	3	6.8614	B	B	A	B	A	B	B	A	A	A	B	B	B	A	A	A	-	B	B	B	A	B	A	A	B	B	A	A	B	B	A	A	B	A	B	B	B	B	A	A	B	B	A	A	A	B
Contig1300_x_at	5	3	6.8614	B	B	A	B	A	B	B	A	A	A	B	B	B	A	A	A	A	B	B	B	A	B	A	A	B	B	A	A	B	B	A	A	B	A	B	B	B	B	A	A	B	B	A	A	A	B
rbasd18c22_s_at	5	3	6.8614	B	B	A	B	A	B	B	A	A	A	B	B	B	A	A	A	A	B	B	B	A	B	A	A	B	B	A	A	B	B	A	A	B	A	B	B	B	B	A	A	B	B	A	A	A	B
Contig12450_at	5	4	9.6038	B	B	A	B	A	B	-	A	A	A	B	B	B	A	A	A	A	B	B	B	A	B	A	A	B	B	A	A	B	B	A	A	B	A	B	B	A	B	A	A	B	B	A	A	A	B
rbaak13h13_s_at	5	5	13.7227	B	B	A	B	A	B	B	A	B	A	B	B	B	A	A	A	A	B	B	B	A	B	A	A	B	B	A	A	B	B	A	A	B	A	B	B	A	B	A	A	B	B	A	A	A	B
Contig7106_at	5	6	16.428	B	B	A	B	A	B	B	B	B	A	B	B	B	A	A	A	A	B	B	B	A	B	A	A	B	B	A	A	B	B	A	A	B	A	B	B	A	B	A	A	B	B	A	A	A	B
Contig3489_at	5	7	26.0029	B	B	A	B	A	B	B	B	B	A	B	B	B	A	B	A	A	B	B	A	B	B	A	A	A	A	A	A	B	B	A	A	B	A	B	B	A	B	A	A	B	B	A	A	A	B
Contig23773_at	5	8	35.7121	B	B	A	B	A	A	B	B	B	A	A	B	B	A	B	A	A	B	A	A	B	B	B	A	A	A	A	A	B	B	A	A	B	-	A	B	A	B	A	A	B	B	A	A	B	B
Contig4923_at	5	9	37.1014	B	B	A	B	A	A	B	B	B	A	A	B	B	A	B	A	A	B	A	A	B	B	B	A	A	A	A	A	B	B	A	A	B	B	A	B	A	B	A	B	B	B	A	A	B	B
HA28H16r_at	5	10	38.4906	B	B	A	B	A	A	B	B	B	A	A	B	B	A	B	A	A	B	A	A	B	B	B	A	A	A	B	A	B	B	A	-	B	B	A	B	A	B	A	B	B	B	A	A	B	B
HV_CEb0009B15r2_at	5	11	39.8799	B	B	A	B	A	A	B	B	B	A	A	B	B	A	B	A	A	B	A	A	B	B	B	A	A	A	B	A	B	B	A	B	B	B	A	B	A	B	B	B	B	B	A	A	B	B
Contig24190_at	5	12	41.2501	B	B	A	B	A	A	B	B	B	B	A	B	B	A	B	A	-	B	A	A	B	B	B	A	A	A	B	A	B	B	A	B	B	B	A	B	A	B	B	B	B	B	A	A	B	B
Contig583_at	5	13	42.6393	B	B	A	B	B	A	B	B	B	B	A	B	B	A	B	A	A	B	A	A	B	B	B	A	A	A	-	A	B	B	A	B	B	B	A	B	A	B	B	B	B	B	A	A	B	B
HU10K22u_s_at	5	13	42.6393	B	B	A	B	B	A	B	B	B	B	A	B	B	A	B	A	A	B	A	A	B	B	B	A	A	A	B	A	B	B	A	B	B	B	A	B	A	B	B	B	B	B	A	A	B	B
HVSMEb0004J06r2_at	5	14	44.0286	A	B	A	B	B	A	B	B	B	B	A	B	-	A	B	A	A	B	A	A	B	B	B	A	A	A	B	A	B	B	A	B	B	B	A	B	A	B	B	B	B	B	A	A	B	B
Contig6566_at	5	14	44.0286	A	B	A	B	B	A	B	B	B	B	A	B	B	A	B	A	A	B	A	A	B	B	B	A	A	A	B	A	B	B	A	B	B	B	A	B	A	B	B	B	B	B	A	A	B	B
Contig16789_at	5	14	44.0286	A	B	A	B	B	A	B	B	B	B	A	B	B	A	B	A	-	B	A	A	B	B	B	A	A	A	B	A	B	B	A	B	B	B	A	B	A	B	B	B	B	B	A	A	B	B
Contig10497_at	5	15	45.3988	A	B	A	B	B	A	-	B	B	B	A	B	B	A	B	A	A	B	A	A	B	B	B	A	A	A	B	A	B	B	A	B	B	B	A	B	A	B	B	B	B	B	A	-	B	B
Contig3303_at	5	15	45.3988	A	B	A	B	B	A	B	B	B	B	A	B	B	A	B	A	A	B	A	A	B	B	B	A	A	A	B	A	B	B	A	B	B	B	A	B	A	B	B	B	B	B	A	A	B	B
Contig13996_at	5	15	45.3988	A	B	A	B	B	A	B	B	B	B	A	B	B	A	B	A	A	B	A	A	B	B	B	A	A	A	B	A	B	B	A	B	B	B	A	B	A	B	B	B	B	B	A	A	B	B
Contig3305_at	5	15	45.3988	A	B	A	B	B	A	B	B	B	B	A	B	B	A	B	A	A	B	A	A	B	B	B	A	A	A	B	A	B	B	A	B	B	B	A	B	A	B	B	B	B	B	A	A	B	B
Contig10498_at	5	15	45.3988	A	B	A	B	B	A	B	B	B	B	A	B	B	A	B	A	A	B	A	A	B	B	B	A	A	A	B	A	B	B	A	B	B	B	A	B	A	B	B	B	B	B	A	A	B	B
Contig4552_s_at	5	15	45.3988	A	B	A	B	B	A	B	B	B	B	A	B	B	A	B	A	A	B	A	A	B	B	B	A	A	A	B	A	B	B	A	B	B	B	A	B	A	B	B	B	B	B	A	A	B	B
Contig25725_at	5	16	48.1041	A	B	A	B	B	A	B	B	B	B	A	B	B	A	B	A	-	B	A	A	B	B	B	A	A	A	B	A	B	B	A	B	B	B	A	B	A	B	B	B	B	B	A	B	B	B
Contig5892_at	5	16	48.1041	A	B	A	B	B	A	B	B	B	B	A	B	B	A	B	A	A	B	A	A	B	B	B	A	A	A	B	A	B	B	A	B	B	B	A	B	A	B	B	B	B	B	A	B	B	B
Contig2581_at	5	17	49.4378	A	B	A	B	B	A	B	B	B	B	A	B	B	A	B	A	A	B	A	-	B	B	B	A	A	A	B	A	B	B	A	B	B	B	A	B	A	B	B	B	B	B	A	B	B	B
Contig9239_s_at	5	17	49.4378	A	B	-	B	B	A	B	B	B	B	A	B	B	A	B	A	A	B	-	A	B	B	B	A	A	A	B	A	B	B	A	B	B	B	A	B	A	B	B	B	B	B	A	B	B	B
Contig1094_s_at	5	17	49.4378	A	B	A	B	B	A	B	B	B	B	A	B	B	A	B	A	A	B	A	A	B	B	B	A	A	A	B	A	B	B	A	-	B	B	A	B	A	B	B	B	B	B	A	B	B	B
Contig3237_at	5	17	49.4378	A	B	A	B	B	A	B	B	B	B	A	B	B	A	B	A	A	B	A	A	B	B	B	A	A	A	B	A	B	B	A	B	B	B	A	B	A	B	B	B	B	B	A	B	B	B
HV_CEa0015D14r2_at	5	17	49.4378	A	B	A	B	B	A	B	B	B	B	A	B	B	A	B	A	A	B	A	A	B	B	B	A	A	A	B	A	B	B	A	B	B	B	A	B	A	B	B	B	B	B	A	B	B	B
Contig14233_at	5	17	49.4378	A	B	A	B	B	A	B	B	B	B	A	B	B	A	B	A	A	B	A	A	B	B	B	A	A	A	B	A	B	B	A	B	B	B	A	B	A	B	B	B	B	B	A	B	B	B
Contig18334_at	5	17	49.4378	A	B	A	B	B	A	B	B	B	B	A	B	B	A	B	A	A	B	A	A	B	B	B	A	A	A	B	A	B	B	A	B	B	B	A	B	A	B	B	B	B	B	A	B	B	B
baak24a02_s_at	5	17	49.4378	A	B	A	B	B	A	B	B	B	B	A	B	B	A	B	A	A	B	A	A	B	B	B	A	A	A	B	A	B	B	A	B	B	B	A	B	A	B	B	B	B	B	A	B	B	B
Contig12446_at	5	17	49.4378	A	B	A	B	B	A	B	B	B	B	A	B	B	A	B	A	A	B	A	A	B	B	B	A	A	A	B	A	B	B	A	B	B	B	A	B	A	B	B	B	B	B	A	B	B	B
Contig11449_at	5	17	49.4378	A	B	A	B	B	A	B	B	B	B	A	B	B	A	B	A	A	B	A	A	B	B	B	A	A	A	B	A	B	B	A	B	B	B	A	B	A	B	B	B	B	B	A	B	B	B
X68656_s_at	5	17	49.4378	A	B	A	B	B	A	B	B	B	B	A	B	B	A	B	A	A	B	A	A	B	B	B	A	A	A	B	A	B	B	A	B	B	B	A	B	A	B	B	B	B	B	A	B	B	B
Contig8782_at	5	17	49.4378	A	B	A	B	B	A	B	B	B	B	A	B	B	A	B	A	-	B	A	-	B	B	B	A	A	A	-	A	B	B	A	B	B	B	A	B	A	B	B	B	B	B	A	B	B	B
Contig1035_at	5	17	49.4378	A	B	A	B	B	A	B	B	B	B	A	B	B	A	B	A	A	B	A	A	B	B	B	A	A	A	B	A	B	B	A	B	B	B	A	B	A	B	B	B	B	B	A	B	B	B
Contig6634_at	5	17	49.4378	A	B	A	B	B	A	B	B	B	B	A	B	B	A	B	A	A	B	A	A	B	B	B	A	A	A	B	A	B	B	A	B	B	B	A	B	A	B	B	B	B	B	A	B	B	B
Contig20767_at	5	17	49.4378	A	B	A	B	B	A	B	B	B	B	A	B	B	A	B	A	-	B	A	A	B	B	B	A	A	A	-	A	B	B	A	B	B	B	A	B	A	B	B	B	B	B	A	B	B	B
Contig326_x_at	5	17	49.4378	A	B	A	B	B	A	B	B	B	B	A	B	B	A	B	A	-	B	A	A	B	B	B	A	A	A	B	A	B	B	A	B	B	B	A	B	A	B	B	B	B	B	A	B	B	B
HV12F18u_x_at	5	17	49.4378	A	B	A	B	B	A	B	B	B	B	A	B	B	A	B	A	-	B	A	A	B	B	B	A	A	A	B	A	B	B	A	B	B	B	A	B	A	B	B	B	B	B	A	B	B	B
HA14G19r_at	5	17	49.4378	A	B	A	B	B	A	B	B	B	B	A	B	B	A	B	A	-	B	A	A	B	B	B	A	A	A	B	A	B	B	A	B	B	B	A	B	A	B	B	B	B	B	A	B	B	B
Contig642_at	5	17	49.4378	A	B	A	B	B	A	B	B	B	B	A	B	B	A	B	A	-	B	A	A	B	B	B	A	A	A	B	A	B	B	A	B	B	B	A	B	A	B	B	B	B	B	A	B	B	B
Contig15455_at	5	17	49.4378	A	B	A	B	B	A	B	B	B	B	-	B	B	A	B	A	-	B	A	A	B	B	B	A	A	A	B	A	B	B	A	B	B	B	A	B	A	B	B	B	B	B	A	B	B	B
HT13F16r_at	5	17	49.4378	A	B	A	B	B	A	B	B	B	B	A	B	B	A	B	A	-	B	A	A	B	B	B	A	A	A	B	A	B	B	A	B	B	B	A	B	A	B	B	B	B	B	A	B	B	B
Contig319_at	5	17	49.4378	A	B	A	B	B	A	B	B	B	B	A	B	B	A	B	A	-	B	A	A	B	B	B	A	A	A	B	A	B	B	A	B	B	B	A	B	A	B	B	B	B	B	A	B	B	B
Contig17120_at	5	17	49.4378	A	B	A	B	B	A	B	B	B	B	A	B	B	A	B	A	A	B	A	A	B	B	B	A	A	A	-	A	B	B	A	B	B	B	A	B	A	B	B	B	B	B	A	B	B	B
Contig10489_at	5	17	49.4378	A	B	A	B	B	A	B	B	B	B	A	B	B	A	B	A	A	B	A	A	B	B	B	-	A	A	-	A	B	B	A	B	B	B	A	B	A	B	B	B	B	B	A	B	B	B
Contig8020_at	5	17	49.4378	A	B	A	B	B	A	B	B	B	B	A	B	B	A	B	A	A	B	A	A	B	B	B	A	A	A	-	A	B	B	A	-	B	B	A	B	A	B	B	B	B	B	A	B	B	B
Contig21224_at	5	17	49.4378	A	B	A	B	B	A	B	B	B	B	A	B	B	A	B	A	A	B	A	A	B	B	B	A	A	A	-	A	B	B	A	-	B	B	A	B	A	B	B	B	B	B	A	B	B	B
Contig5840_at	5	17	49.4378	A	B	A	B	B	A	B	B	B	B	A	B	B	A	B	A	A	B	A	A	B	B	B	A	A	A	-	A	B	B	A	-	B	B	A	B	A	B	B	B	B	B	A	B	B	B
HVSMEb0009N20r2_at	5	17	49.4378	A	B	A	B	B	A	B	B	B	B	A	B	B	A	B	A	A	B	A	A	B	B	B	A	A	A	-	A	B	B	A	B	B	B	A	B	A	B	B	B	B	B	A	B	B	B
Contig13426_at	5	17	49.4378	A	B	A	B	B	A	B	B	B	B	A	B	B	A	B	A	A	B	A	A	B	B	B	A	A	A	-	A	B	B	A	B	B	B	A	B	A	B	B	B	B	B	A	B	B	B
Contig6794_at	5	17	49.4378	A	B	A	B	B	A	B	B	B	B	A	B	B	A	B	A	A	B	A	A	B	B	B	A	A	A	B	A	B	B	A	B	B	B	A	B	A	B	B	B	B	B	A	B	B	B
Contig6708_at	5	17	49.4378	A	B	A	B	B	A	B	B	B	B	A	B	B	A	B	A	A	B	A	A	B	B	B	A	A	A	B	A	B	B	A	B	B	B	A	B	A	B	B	B	B	B	A	B	B	B
HU07H02r_at	5	17	49.4378	A	B	A	B	B	A	B	B	B	B	A	B	B	A	B	-	-	B	A	A	B	B	B	A	A	A	B	A	B	B	A	B	B	B	A	B	A	B	B	B	B	B	A	B	B	B
HF08A16r_x_at	5	17	49.4378	A	B	A	B	B	A	B	B	B	B	A	B	B	A	B	A	A	B	A	A	B	B	B	A	A	A	B	A	B	B	A	B	B	B	A	B	A	B	B	B	B	B	A	B	B	B
Contig17055_at	5	17	49.4378	A	B	A	B	B	A	B	B	B	B	A	B	B	A	-	A	A	B	A	A	B	B	B	A	A	A	B	A	B	B	A	B	B	B	A	B	A	B	B	B	B	B	A	B	B	B
Contig20845_at	5	17	49.4378	A	B	A	B	B	A	B	B	B	B	A	B	B	A	B	A	A	B	A	A	B	B	B	A	A	A	B	A	B	B	A	B	B	B	A	B	A	B	B	B	B	B	A	B	B	B
Contig4542_at	5	17	49.4378	A	B	A	B	B	A	B	B	B	B	A	B	B	A	B	A	-	B	A	A	B	B	B	A	A	A	B	A	B	B	A	B	B	B	A	B	A	B	B	B	B	B	A	B	B	B
Contig10332_at	5	17	49.4378	A	B	A	B	B	A	B	B	B	B	A	B	B	A	B	A	-	B	A	A	B	B	B	A	A	A	B	A	B	B	A	B	B	B	A	B	A	B	B	B	B	B	A	B	B	B
Contig24710_at	5	17	49.4378	A	B	A	B	B	A	B	B	B	B	A	B	B	A	B	A	-	B	A	A	B	B	B	A	A	A	B	A	B	B	-	B	B	B	A	B	A	B	B	B	B	B	A	B	B	B
Contig20097_at	5	17	49.4378	A	B	A	B	B	A	B	B	B	B	A	B	B	A	B	A	-	B	A	A	B	B	B	A	A	A	B	A	B	B	A	B	B	B	A	B	A	B	B	B	B	B	A	B	B	B
HA10P21u_x_at	5	17	49.4378	A	B	A	B	B	A	B	B	B	B	A	B	B	A	B	A	A	B	A	A	B	B	B	A	A	A	B	A	B	B	A	B	B	B	A	B	A	B	B	B	B	B	A	B	B	B
Contig7246_at	5	17	49.4378	A	B	A	B	B	A	B	B	B	B	A	B	B	A	B	A	-	B	A	A	B	B	B	A	A	A	B	A	-	B	A	B	B	B	A	B	A	B	B	B	B	B	A	B	B	B
HVSMEg0008J13r2_at	5	17	49.4378	A	B	A	B	B	A	B	B	B	B	A	B	B	A	B	A	-	B	A	A	B	B	B	A	A	A	B	A	B	B	A	B	B	B	A	B	A	B	B	B	B	B	A	B	B	B
Contig8209_at	5	17	49.4378	A	B	A	B	B	A	B	B	B	B	A	B	B	A	B	A	-	B	A	A	B	B	B	A	A	A	B	A	B	B	A	B	B	B	A	B	A	B	B	B	B	B	A	B	B	B
Contig6482_at	5	17	49.4378	A	B	A	B	B	A	B	B	B	B	A	B	B	A	B	A	-	B	A	A	B	B	B	A	A	A	B	A	B	B	A	B	B	B	-	B	A	B	B	B	B	B	A	B	B	B
EBro03_SQ005_O21_s_at	5	17	49.4378	A	B	A	B	B	A	B	B	B	B	A	B	B	A	B	A	-	B	A	A	B	B	B	A	A	A	B	A	B	B	A	B	B	B	A	B	A	B	B	B	B	B	A	B	B	B
Contig10319_at	5	17	49.4378	A	B	A	B	B	A	B	B	B	B	A	B	B	A	B	A	A	B	A	A	B	B	B	A	A	A	B	A	B	B	A	B	B	B	A	B	A	B	B	B	B	B	A	B	B	B
HY07G16u_at	5	17	49.4378	A	B	A	B	B	A	B	B	B	B	A	B	B	A	B	A	A	B	A	A	B	B	B	A	A	A	B	-	B	B	A	B	B	B	-	B	A	B	B	B	B	B	-	B	B	B
HI05P18u_s_at	5	17	49.4378	A	B	A	B	B	A	B	B	B	B	A	B	B	A	B	A	A	B	A	A	B	B	B	A	A	A	B	A	B	B	A	B	B	B	A	B	A	B	B	B	B	B	A	B	B	B
HT09B24r_s_at	5	17	49.4378	A	B	A	B	B	A	B	B	B	B	A	B	B	A	B	A	A	B	A	A	B	B	B	A	A	A	B	A	B	B	A	B	B	B	A	B	A	B	B	B	B	B	A	B	B	B
Contig11142_at	5	17	49.4378	A	B	A	B	B	A	B	B	B	B	A	B	B	A	B	A	A	B	A	A	B	B	B	A	A	A	B	A	B	B	A	B	B	B	A	B	A	B	B	B	B	B	A	-	B	B
Contig4891_at	5	17	49.4378	A	B	A	B	B	A	B	B	B	B	A	B	B	A	B	A	A	B	A	A	B	B	B	A	A	-	B	A	B	B	A	B	B	B	A	B	A	-	B	B	B	B	A	B	B	B
Contig19631_at	5	18	52.107	A	B	A	B	B	A	B	B	B	B	A	B	B	A	B	A	A	B	A	A	B	B	B	B	A	A	B	-	B	B	A	B	B	B	A	B	A	B	B	B	B	B	A	B	B	B
HVSMEa0003B04r2_s_at	5	18	52.107	A	B	A	B	B	A	B	B	B	B	A	B	B	A	B	A	-	B	A	A	B	B	B	B	A	A	B	A	B	B	A	B	B	B	A	B	A	B	B	B	B	B	A	B	B	B
Contig10146_at	5	18	52.107	A	B	A	B	B	A	B	B	B	B	A	B	B	A	B	A	-	B	A	A	B	B	B	B	A	A	B	A	B	B	A	B	B	B	A	B	A	B	B	B	B	B	A	B	B	B
HF14D17r_at	5	18	52.107	A	B	A	B	B	A	B	B	B	B	A	B	B	A	B	A	A	B	A	A	B	B	B	B	A	A	B	A	B	B	A	B	B	B	A	B	A	B	B	B	B	-	A	B	B	B
HS08H05u_at	5	18	52.107	A	B	A	B	B	A	B	B	B	B	A	B	B	A	B	A	A	B	A	A	B	B	B	B	A	A	B	A	B	B	A	B	B	B	A	B	A	B	B	B	B	B	A	B	B	B
Contig23394_at	5	19	53.4406	A	B	A	B	B	A	B	B	B	B	A	B	B	A	B	A	A	B	A	B	B	B	B	B	A	A	-	A	B	B	A	B	B	B	A	B	A	B	B	B	-	B	A	B	B	B
Contig5246_at	5	19	53.4406	A	B	A	B	B	A	B	B	B	B	A	B	B	A	B	A	A	B	A	B	B	B	B	B	A	A	-	A	B	B	A	B	B	B	A	B	A	B	B	B	B	B	A	B	B	B
Contig11178_at	5	19	53.4406	A	B	A	B	B	A	B	B	B	B	A	B	B	A	B	A	A	B	A	B	B	B	B	B	A	A	B	A	B	B	A	B	B	B	A	B	A	B	B	B	B	B	A	B	B	B
Contig10958_at	5	19	53.4406	A	B	A	B	B	A	B	B	B	B	A	B	B	A	B	A	A	B	A	B	B	B	B	B	A	A	B	A	B	B	A	B	B	B	A	B	A	B	B	B	B	B	A	B	B	B
Contig3142_s_at	5	19	53.4406	A	B	A	B	B	A	B	B	B	B	A	B	B	A	B	A	-	B	A	B	B	B	B	B	A	A	B	A	B	B	A	B	B	B	A	B	A	B	B	B	B	B	A	B	B	B
Contig23868_at	5	19	53.4406	A	B	A	B	B	A	B	B	B	B	A	B	B	A	B	A	-	B	A	B	B	B	B	B	A	A	B	A	B	B	A	B	B	B	A	B	A	B	B	B	B	B	A	B	B	B
Contig2937_s_at	5	19	53.4406	A	B	A	B	B	A	B	B	B	B	A	B	B	A	B	A	-	B	A	B	B	B	B	B	A	A	B	A	B	B	A	B	B	B	A	B	A	B	B	B	B	B	A	B	B	B
Contig7894_at	5	19	53.4406	A	B	A	B	B	A	B	B	B	B	A	B	B	A	B	A	A	B	A	B	B	B	B	B	A	A	B	A	B	B	A	B	B	B	A	B	A	B	-	B	B	B	A	B	B	B
Contig6253_at	5	20	54.7743	A	B	A	B	B	A	B	B	B	B	A	B	B	A	B	A	A	B	A	B	B	B	B	B	A	A	B	A	B	B	A	B	B	B	A	B	A	B	B	B	B	B	A	B	B	B
Contig17131_at	5	20	54.7743	A	B	A	B	B	A	B	B	B	B	A	B	B	A	B	A	-	B	A	B	B	B	B	B	A	A	B	A	B	B	A	B	B	B	A	B	A	B	B	B	B	B	A	B	B	B
Contig7620_at	5	21	56.1079	A	B	A	B	B	A	B	B	B	B	A	B	B	A	B	A	-	B	A	B	B	B	B	B	A	A	B	A	B	B	A	-	B	B	A	B	A	B	B	B	B	B	A	B	B	B
Contig10066_at	5	21	56.1079	A	B	A	B	B	A	B	B	B	B	A	B	B	A	B	A	A	B	A	B	B	B	B	B	A	A	B	A	B	B	A	B	B	B	A	B	A	B	B	B	B	B	A	B	B	B
Contig6972_at	5	22	58.7771	A	B	A	B	B	A	B	B	B	B	A	B	B	A	B	A	-	B	A	B	B	B	B	B	B	A	B	A	B	B	A	B	B	A	A	B	A	B	B	B	B	B	A	B	B	B
Contig4317_at	5	22	58.7771	A	B	A	B	B	A	B	B	B	B	A	B	B	A	B	A	A	B	A	B	B	B	B	B	B	A	B	A	B	B	A	B	B	A	A	B	A	B	B	B	B	B	A	B	B	B
Contig2832_s_at	5	22	58.7771	A	B	A	B	B	A	B	B	B	B	A	B	B	A	B	A	A	B	A	B	B	B	B	B	B	A	B	A	B	B	A	B	B	A	A	B	A	B	B	B	B	B	A	B	B	B
Contig7010_at	5	22	58.7771	A	B	A	B	B	A	B	B	B	B	A	B	B	A	B	A	A	B	A	B	B	B	B	B	B	A	B	A	B	B	A	B	B	A	A	B	A	B	B	B	B	B	A	B	B	B
Contig9283_at	5	22	58.7771	A	B	A	B	B	A	B	B	B	B	A	B	B	A	B	A	A	B	A	B	B	B	B	B	B	A	B	A	B	B	A	B	B	A	A	B	A	B	B	B	B	B	A	B	B	B
rbaal1f12_s_at	5	22	58.7771	A	B	A	B	B	A	B	B	B	B	A	B	B	A	B	-	-	B	A	B	B	B	B	B	B	A	B	A	B	B	A	B	B	A	A	B	A	B	B	B	B	B	A	B	B	B
Contig6633_at	5	22	58.7771	A	B	A	B	B	A	B	B	B	B	A	B	B	A	B	A	-	B	A	B	B	B	B	B	B	A	B	A	B	B	A	B	B	A	A	B	A	B	B	B	B	B	A	B	B	B
Contig2825_at	5	22	58.7771	A	B	A	B	B	A	B	B	B	B	A	B	B	A	B	A	A	B	A	B	B	B	B	B	B	A	B	A	B	B	A	B	B	A	A	B	A	B	B	B	B	B	A	B	B	B
Contig13997_at	5	22	58.7771	A	B	A	B	B	A	B	B	B	B	A	B	B	A	B	A	A	B	A	B	B	B	B	B	B	A	B	A	B	B	A	B	B	A	A	B	A	B	B	B	B	B	A	B	B	B
Contig11761_at	5	22	58.7771	A	B	A	B	B	A	B	B	B	B	A	B	B	A	B	A	A	B	A	B	B	B	B	B	B	A	B	A	B	B	A	-	B	A	A	B	A	B	B	B	B	B	A	B	B	B
HS16E24u_x_at	5	22	58.7771	A	B	A	B	B	A	B	B	B	B	A	B	B	A	B	A	A	B	A	B	B	B	B	B	B	A	B	A	B	B	A	-	B	A	A	B	A	B	B	B	B	B	A	B	B	B
EBpi07_SQ001_A11_at	5	22	58.7771	A	B	A	B	B	A	B	B	B	B	A	B	B	A	B	A	A	B	A	B	B	B	B	B	B	A	B	A	B	B	A	B	B	A	A	B	A	B	B	B	B	B	A	B	B	B
Contig6632_s_at	5	22	58.7771	A	B	A	B	B	A	B	B	B	B	A	B	B	A	B	A	A	B	A	B	B	B	B	B	B	A	-	A	B	B	A	B	B	A	A	B	A	B	B	B	B	B	A	B	B	B
Contig9476_at	5	22	58.7771	A	B	A	B	B	A	B	B	B	B	A	B	B	A	B	A	A	B	A	B	B	B	B	B	B	A	B	A	B	B	A	B	B	A	A	B	A	B	B	B	B	B	A	B	B	B
Contig86_at	5	22	58.7771	A	B	A	B	B	A	B	B	B	B	A	B	B	A	B	A	B	B	A	B	B	B	B	B	B	A	B	A	B	B	A	B	B	A	A	B	A	B	B	B	B	B	A	B	B	B
Contig9835_at	5	22	58.7771	A	B	A	B	B	A	B	B	B	B	A	B	B	A	B	A	B	B	A	B	B	B	B	B	B	-	B	A	B	B	A	B	B	A	A	B	A	B	B	B	B	B	A	B	B	B
rbaal18e24_s_at	5	22	58.7771	A	B	A	B	B	-	B	B	B	B	A	B	B	A	B	A	B	B	A	B	B	B	B	B	B	A	B	A	B	B	A	B	B	A	A	B	A	B	B	B	B	B	A	B	B	B
Contig8611_at	5	22	58.7771	A	B	A	B	B	A	B	B	B	B	A	B	-	A	B	A	B	B	A	B	B	B	B	B	B	A	B	A	B	B	A	B	B	A	A	B	A	B	B	B	B	B	A	B	B	B
Contig10362_at	5	23	61.4463	A	A	A	B	B	A	B	B	B	B	A	B	B	A	B	A	-	B	A	B	B	B	B	B	B	A	B	A	B	B	A	B	B	A	A	B	A	B	B	B	B	B	A	B	B	B
rbags23e03_at	5	23	61.4463	A	A	A	B	B	A	B	B	B	B	A	B	B	A	B	A	B	B	A	B	B	B	B	B	B	A	B	A	B	B	A	B	B	A	A	B	A	-	B	B	B	B	A	B	B	B
HVSMEa0019A17r2_at	5	23	61.4463	A	A	A	B	B	A	B	B	B	B	A	B	B	A	B	A	B	B	A	B	B	B	B	B	B	A	B	A	B	B	A	B	B	A	A	B	A	B	B	B	B	B	A	B	B	B
Contig3626_s_at	5	23	61.4463	A	A	A	B	B	A	B	B	B	B	A	B	B	A	B	A	B	B	A	B	B	B	B	B	B	A	-	A	B	B	A	B	B	A	A	B	A	B	B	B	B	B	A	B	B	B
Contig9998_at	5	23	61.4463	A	A	A	B	B	A	B	B	B	B	A	B	B	A	B	-	-	B	A	B	B	B	B	B	B	A	B	A	B	B	A	-	B	A	A	B	A	B	B	B	B	B	A	B	B	B
rbasd24g02_s_at	5	24	68.1529	A	A	A	B	B	A	A	B	B	B	A	B	B	A	B	A	B	B	A	B	B	B	A	B	B	B	B	A	B	B	A	B	B	A	A	B	A	B	B	B	B	B	A	B	B	B
EBro03_SQ004_E10_at	5	24	68.1529	A	A	A	B	B	A	A	B	B	B	A	B	B	A	B	A	B	B	A	B	B	B	A	B	B	B	B	A	B	B	A	B	B	A	A	B	A	B	B	B	B	B	A	B	B	B
HV_CEb0012I09r2_at	5	25	72.2159	A	A	A	B	B	A	A	B	B	B	-	B	B	B	B	A	-	B	A	B	B	B	A	B	B	B	A	A	B	B	A	B	B	A	A	B	A	B	B	B	B	B	A	B	B	B
HV_CEb0012I09r2_x_at	5	25	72.2159	A	A	A	B	B	A	A	B	B	B	A	B	B	B	B	A	-	B	A	B	B	B	A	B	B	B	A	A	B	B	A	B	B	A	A	B	A	B	B	B	B	B	A	B	B	B
Contig18411_at	5	25	72.2159	A	A	A	B	B	A	A	B	B	B	A	B	B	B	B	A	-	B	A	B	B	B	A	B	B	B	A	A	B	B	A	B	B	A	A	B	A	B	B	B	B	B	A	B	B	B
Contig3508_at	5	26	73.5676	A	A	A	B	B	A	A	B	B	B	A	B	B	B	B	A	B	A	A	B	B	B	A	B	B	B	A	A	B	B	A	B	B	A	A	B	A	B	B	B	B	B	A	B	B	B
Contig3508_s_at	5	26	73.5676	A	A	A	B	B	A	A	B	B	B	A	B	B	B	B	A	B	A	A	B	B	B	A	B	B	B	A	A	B	B	A	B	B	A	A	B	A	B	B	B	B	B	A	B	B	B
Contig11466_at	5	26	73.5676	A	A	A	-	B	A	A	B	B	B	A	B	B	B	B	A	B	A	A	B	B	B	A	B	B	B	A	A	B	B	A	B	B	A	A	B	A	B	B	B	B	B	A	B	B	B
EBem05_SQ003_O06_at	5	26	73.5676	A	A	A	B	B	A	A	B	B	B	A	B	B	B	B	A	B	A	A	B	B	B	A	B	B	B	A	A	B	B	A	B	B	A	A	B	A	B	B	B	B	B	A	B	B	B
Contig11984_at	5	26	73.5676	A	A	A	B	B	A	A	B	B	B	A	B	B	B	B	A	B	A	A	B	B	B	A	B	B	B	A	A	B	B	A	B	B	A	A	B	A	B	B	B	B	B	A	B	B	B
Contig4758_at	5	27	74.9012	A	A	A	B	B	A	A	B	B	B	A	B	B	B	B	A	B	A	A	B	B	B	A	B	B	B	A	A	B	B	A	B	B	A	A	B	A	B	B	B	B	B	A	B	B	B
Contig8979_at	5	27	74.9012	A	A	A	B	B	A	A	B	B	B	A	B	B	B	B	A	B	A	A	B	B	B	A	B	B	B	A	A	B	B	A	B	-	A	A	B	A	B	B	B	B	B	A	B	B	B
Contig5182_at	5	27	74.9012	A	A	A	B	B	A	A	B	B	B	A	B	B	B	B	A	B	A	A	B	B	B	A	B	B	B	A	A	B	B	A	B	B	A	A	B	A	B	B	B	B	B	A	B	B	B
Contig11338_at	5	27	74.9012	A	A	A	B	B	A	A	B	B	B	A	B	B	B	B	A	-	A	A	B	B	B	A	B	B	B	A	A	B	B	A	B	B	A	A	B	A	B	B	B	B	B	A	B	B	B
Contig5317_at	5	27	74.9012	A	A	A	B	B	A	A	B	B	B	A	B	B	B	B	A	B	A	A	B	B	B	A	B	B	B	-	A	B	B	A	B	B	A	-	B	A	B	B	B	B	B	A	B	B	B
Contig5374_at	5	27	74.9012	A	A	A	B	B	A	A	B	B	B	A	B	B	B	B	A	B	A	A	B	B	B	A	B	B	B	A	A	B	B	A	B	B	A	A	B	A	B	B	B	B	B	A	B	B	B
HVSMEm0003G02r2_at	5	27	74.9012	A	A	A	B	B	A	A	B	B	B	A	B	B	B	B	A	B	A	A	B	B	B	A	B	B	B	A	A	B	B	A	B	B	A	A	B	A	B	B	B	B	B	A	B	B	B
HV_CEb0016A19r2_at	5	27	74.9012	A	A	A	B	B	A	A	B	B	B	A	B	B	B	B	A	B	A	A	B	B	B	A	B	B	B	A	A	B	B	A	B	B	A	A	B	A	B	B	B	B	B	A	B	B	B
Contig26426_at	5	28	81.6995	A	A	A	B	B	A	A	B	B	B	B	B	B	B	B	A	B	A	A	B	B	B	A	B	B	B	-	A	A	B	A	B	B	A	A	B	A	A	B	B	B	B	A	B	B	B
HU09H24u_at	5	28	81.6995	A	A	A	B	B	A	A	B	B	B	B	B	B	B	B	A	-	A	A	B	B	B	A	B	B	B	A	A	-	B	A	B	B	A	A	B	A	A	B	B	B	B	-	B	B	B
HZ62K09r_at	5	29	84.4049	A	A	A	B	B	A	A	B	B	B	B	B	B	B	B	A	-	A	A	B	A	B	A	B	B	B	A	A	A	B	A	A	B	A	A	B	A	A	B	B	B	B	A	B	B	B
Contig2001_at	5	29	84.4049	A	A	A	B	B	A	A	B	B	B	B	B	B	B	B	A	B	A	A	B	A	B	A	B	B	B	A	A	A	B	A	A	B	A	A	B	A	A	B	B	B	B	A	B	B	B
Contig15311_at	5	30	85.7385	A	A	A	B	B	A	A	B	B	B	B	B	B	B	B	A	-	A	A	A	A	B	A	B	B	B	A	A	A	B	A	A	B	A	A	B	A	A	B	B	B	B	A	B	B	B
Contig3299_s_at	5	30	85.7385	A	A	A	B	B	A	A	B	B	B	B	B	B	B	B	A	B	A	A	A	A	B	A	B	B	B	A	A	A	B	A	A	B	A	A	B	A	A	B	B	B	B	A	B	B	B
Contig21627_at	5	30	85.7385	A	A	A	B	B	A	A	B	B	B	B	B	B	B	B	A	B	A	A	A	A	B	A	B	B	B	A	A	A	B	A	A	B	A	A	B	A	A	B	B	B	B	A	B	B	B
Contig2738_s_at	5	31	87.0722	A	A	A	B	B	A	A	B	B	B	B	B	B	B	B	A	B	A	A	A	A	B	A	B	B	B	A	A	A	B	A	A	B	A	A	B	A	A	B	B	B	B	A	B	B	B
Contig6695_at	5	32	93.7788	A	A	A	B	B	A	A	A	B	A	B	B	B	B	B	A	B	A	A	A	A	B	A	B	B	B	A	A	A	B	A	A	B	A	A	A	A	A	B	B	B	B	A	B	B	B
Contig13911_at	5	33	95.1124	A	A	A	B	A	A	A	A	B	A	B	B	B	B	B	A	-	A	A	A	A	B	A	B	B	B	A	A	A	B	A	-	B	A	A	A	A	A	B	B	B	B	A	B	B	B
Contig11071_at	5	33	95.1124	A	A	A	B	A	A	A	A	B	A	B	B	B	B	B	A	B	A	A	A	A	B	A	B	B	B	A	A	A	B	A	-	B	A	A	A	A	A	B	B	B	B	A	B	B	B
Contig11191_at	5	33	95.1124	A	A	A	B	A	A	A	A	B	A	B	B	B	B	B	A	B	A	A	A	A	B	A	B	B	B	A	A	A	B	A	A	B	A	A	A	A	A	B	B	B	B	A	B	B	B
Contig5939_at	5	33	95.1124	A	A	A	B	A	A	A	A	B	A	B	B	B	B	B	A	B	A	A	A	A	B	A	B	B	B	A	A	A	B	A	A	B	A	A	A	A	A	B	B	B	B	A	B	B	B
Contig12512_at	5	33	95.1124	A	A	A	B	A	A	A	A	B	A	B	B	B	B	B	A	B	A	A	A	A	B	A	B	B	B	A	A	A	B	A	A	B	A	A	A	A	A	B	B	B	B	A	B	B	B
AF442489_at	5	33	95.1124	A	A	A	B	A	A	A	A	B	A	B	B	B	B	B	A	B	A	A	A	A	B	A	B	B	B	A	A	A	B	A	A	B	A	A	A	A	A	B	B	B	B	A	B	B	B
Contig16074_at	5	33	95.1124	A	A	A	B	A	A	A	A	B	A	B	B	B	B	B	A	B	A	A	A	A	B	A	B	B	B	A	A	A	B	A	A	B	A	A	A	A	A	B	B	B	B	A	B	B	B
HV_CEa0001L21r2_s_at	5	33	95.1124	A	A	A	B	A	A	A	A	B	A	B	B	B	B	B	A	B	A	A	A	A	B	A	B	B	B	A	A	A	B	A	A	B	A	A	A	A	A	B	B	B	B	A	B	B	B
Contig15721_at	5	33	95.1124	A	A	A	B	A	A	A	A	B	A	B	B	B	B	B	A	A	A	A	A	A	B	A	B	B	B	A	A	A	B	A	A	B	A	A	A	A	A	B	B	B	B	A	B	B	B
EBem10_SQ003_G23_s_at	5	33	95.1124	A	A	A	B	A	A	A	A	B	A	B	B	B	B	B	A	-	A	A	A	A	B	A	B	B	B	A	A	A	B	A	A	B	A	A	A	A	A	B	B	B	B	A	B	B	B
Contig12202_at	5	33	95.1124	A	A	A	B	A	A	A	A	B	A	B	B	B	B	B	A	A	A	A	A	A	B	A	B	B	B	A	A	A	B	A	A	B	A	A	A	A	A	B	B	B	B	A	B	B	B
Contig9721_at	5	34	100.539	A	A	A	B	A	A	A	A	B	A	B	B	A	B	A	A	A	A	A	A	A	B	A	B	B	B	A	A	A	B	A	A	B	-	A	A	A	A	B	B	B	B	A	B	B	B
Contig8869_at	5	35	101.928	A	A	A	B	A	A	A	A	B	A	B	B	A	B	A	A	-	A	A	A	A	B	A	B	B	B	A	A	A	B	B	A	B	A	A	-	A	A	B	B	B	B	A	B	B	B
Contig16211_at	5	36	115.986	A	A	A	B	A	B	A	A	A	A	B	B	A	B	A	A	-	A	B	A	A	B	A	B	B	B	A	A	A	B	B	A	B	A	A	A	B	A	B	A	B	B	A	B	B	B
HVSMEa0003D12r2_at	5	36	115.986	A	A	A	B	A	-	A	A	A	A	B	B	A	B	A	A	A	A	B	A	A	B	A	B	B	B	A	A	A	B	B	A	B	A	A	A	B	A	B	A	B	B	A	B	B	B
Contig14060_at	5	36	115.986	A	A	A	B	A	B	A	A	A	A	B	B	A	B	A	A	A	A	B	A	A	B	A	B	B	B	A	A	A	B	B	A	B	A	A	A	B	A	B	A	B	B	A	B	B	B
EBem05_SQ003_C02_at	5	36	115.986	A	A	A	B	A	B	A	A	A	A	B	B	A	B	A	A	A	A	B	A	A	B	A	B	B	B	A	A	A	B	B	A	B	A	A	A	B	A	B	A	B	B	A	B	B	B
Contig18255_at	5	36	115.986	A	A	A	B	A	B	A	A	A	A	B	B	A	B	A	A	A	A	B	A	A	B	A	B	B	B	A	A	A	B	B	A	B	A	A	A	B	A	B	A	B	B	A	B	B	B
Contig16341_s_at	5	36	115.986	A	A	A	B	A	B	A	A	A	A	B	B	A	B	A	A	A	A	B	A	A	B	A	B	B	B	A	A	A	B	B	A	B	A	A	A	B	A	B	A	B	B	A	B	B	B
Contig17972_at	5	36	115.986	A	A	A	B	A	B	A	A	A	A	B	B	A	B	A	A	A	A	B	A	A	B	A	B	B	B	A	A	A	B	B	A	B	A	A	A	B	A	B	A	B	B	A	B	B	B
Contig14500_at	5	36	115.986	A	A	A	B	A	B	A	A	A	A	B	B	A	B	A	A	A	A	B	A	A	B	A	B	B	B	A	A	A	B	B	A	B	A	A	A	B	A	B	A	B	B	A	B	B	B
baak32n13_at	5	36	115.986	A	A	A	B	A	B	A	A	A	A	B	B	A	B	A	A	A	A	B	A	A	B	A	B	B	B	A	A	A	B	B	A	B	A	A	A	B	A	B	A	B	B	A	B	B	B
Contig14802_at	5	36	115.986	A	A	A	-	A	B	A	A	A	A	B	B	A	B	A	A	A	A	B	A	A	B	A	B	B	B	A	A	A	B	B	A	B	A	A	A	B	A	B	A	B	B	A	B	B	B
Contig26_at	5	36	115.986	A	A	A	-	A	B	A	A	A	A	B	B	A	B	A	A	A	A	B	A	A	B	A	B	-	B	A	A	A	B	B	A	B	A	A	A	B	A	B	A	B	B	A	B	B	B
Contig10941_at	5	37	117.32	A	A	A	B	A	B	A	A	A	A	B	B	A	B	A	A	-	A	B	A	A	B	A	B	A	B	-	A	A	B	B	A	B	A	A	A	B	A	B	A	B	B	A	B	B	B
rbasd3a10_s_at	5	37	117.32	A	A	A	B	A	B	A	A	A	A	B	B	A	B	A	A	A	A	B	A	A	B	A	B	A	B	A	A	A	B	B	A	B	A	A	A	B	A	B	A	B	-	A	B	B	B
Contig14454_at	5	37	117.32	A	A	A	B	A	B	A	A	A	A	B	B	A	B	A	A	A	A	B	A	A	B	A	B	A	B	A	-	A	B	B	A	B	A	A	A	B	A	B	A	B	B	A	B	B	B
Contig6744_at	5	37	117.32	A	A	A	B	A	B	A	A	A	A	B	B	A	B	A	A	A	A	B	A	A	B	A	B	A	B	A	A	A	B	B	A	B	A	A	A	B	A	B	A	B	B	A	B	B	B
Contig15296_s_at	5	37	117.32	A	A	A	B	A	B	A	A	A	A	B	B	A	B	A	A	A	A	B	A	A	B	A	B	A	B	A	A	A	B	B	A	-	A	A	A	B	A	B	A	B	B	A	B	B	B
Contig18869_at	5	37	117.32	A	A	A	B	A	B	A	A	A	A	B	B	A	B	A	A	-	A	B	A	A	B	A	B	A	B	A	A	A	B	B	A	B	A	A	A	B	A	B	A	B	B	A	B	B	B
Contig6745_at	5	37	117.32	A	A	A	B	A	B	A	A	A	A	B	B	A	B	A	A	A	A	B	A	A	B	A	B	A	B	A	A	A	B	B	A	B	A	A	A	B	A	B	A	B	B	A	B	B	B
HK01E08r_s_at	5	37	117.32	A	A	A	B	A	B	A	A	A	A	B	B	A	B	A	A	A	A	B	A	A	B	A	B	A	B	A	A	A	B	B	A	B	A	A	A	B	A	B	A	B	B	A	B	B	B
Contig12570_at	5	37	117.32	A	A	A	B	A	B	A	A	A	A	B	B	A	B	A	A	A	A	B	A	A	B	A	B	A	B	A	A	A	B	B	A	B	A	A	A	B	A	B	A	B	B	A	B	B	B
Contig17733_at	5	37	117.32	A	A	A	B	A	B	A	A	A	A	B	B	A	B	A	A	A	A	B	A	A	B	A	B	A	B	A	A	A	B	B	A	B	A	A	A	B	A	B	A	B	B	A	-	B	B
Contig8092_x_at	5	38	119.989	A	A	A	A	A	B	A	A	A	A	A	B	A	B	A	A	A	A	B	A	A	B	A	B	A	B	A	A	A	B	B	A	B	A	A	A	B	A	B	A	B	B	A	B	B	B
Contig8093_x_at	5	38	119.989	A	A	A	A	A	B	A	A	A	A	A	B	A	B	A	A	A	A	B	A	A	B	A	B	A	B	A	A	A	B	B	A	B	A	A	A	B	A	B	A	B	B	A	B	B	B
Contig8092_at	5	38	119.989	A	A	A	A	A	B	A	A	A	A	A	B	A	B	A	A	A	A	B	A	A	B	A	B	A	B	A	A	A	B	B	A	B	A	A	A	B	A	B	A	B	B	A	B	B	B
HU02O04u_s_at	5	38	119.989	A	A	A	A	A	B	A	A	A	A	A	B	A	B	A	A	A	A	B	A	A	B	A	B	A	B	A	A	A	B	B	A	B	A	A	A	B	A	B	A	B	B	A	B	B	B
Contig8093_at	5	38	119.989	A	A	A	A	A	B	A	A	A	A	A	B	A	B	A	A	A	A	B	A	A	B	A	B	A	B	A	A	A	B	B	A	B	A	A	A	B	A	B	A	B	B	A	B	B	B
Contig5548_at	5	39	121.323	A	A	A	A	A	B	A	A	A	A	A	B	-	B	A	A	A	A	B	A	A	B	A	B	-	B	A	A	A	B	B	A	B	A	A	A	B	A	B	A	B	B	A	B	B	B
Contig10491_at	5	39	121.323	A	A	A	A	A	B	A	A	A	A	A	B	A	B	A	A	A	A	B	A	A	B	A	B	A	B	-	A	A	B	B	A	B	A	A	A	B	A	B	A	B	B	A	B	B	B
Contig10808_at	5	39	121.323	A	A	A	A	A	B	A	A	A	A	A	B	A	B	A	A	A	A	B	A	A	B	A	B	A	B	A	A	A	B	B	A	B	A	A	A	B	A	B	A	B	B	A	B	B	B
Contig314_at	5	39	121.323	A	A	A	A	A	B	A	A	A	A	A	B	A	B	A	A	A	A	B	A	A	B	A	B	A	B	A	A	A	B	B	A	B	A	A	A	B	A	B	A	B	B	A	B	B	B
Contig6454_at	5	39	121.323	A	A	A	A	A	B	A	A	A	A	A	B	A	B	A	A	A	A	B	A	A	B	A	B	A	B	A	A	A	B	B	A	B	A	A	A	B	A	B	A	B	B	A	B	B	B
Contig14822_at	5	39	121.323	A	A	A	A	A	B	A	A	A	A	A	B	A	B	A	A	A	A	B	A	A	B	A	B	A	B	A	A	A	B	B	A	B	A	A	A	B	A	B	A	B	B	A	B	B	B
HM12K06r_at	5	39	121.323	A	A	A	A	A	B	A	A	A	A	A	B	A	B	A	A	-	A	B	A	A	B	A	B	A	B	A	A	A	B	B	A	B	A	A	A	B	A	B	A	B	B	A	B	B	B
Contig21355_at	5	40	123.992	A	A	A	A	A	A	A	A	A	A	A	B	A	B	A	A	A	A	B	A	A	B	A	B	A	B	A	A	A	B	B	A	B	A	A	A	B	A	B	A	B	B	A	B	B	B
EBro02_SQ008_M09_at	5	40	123.992	A	A	A	A	A	A	A	A	A	A	A	B	A	B	A	A	A	A	B	A	A	B	A	B	A	B	A	A	A	B	B	A	B	A	A	A	B	A	B	A	B	B	A	B	B	B
Contig10114_at	5	40	123.992	A	A	A	A	A	A	A	A	A	A	A	B	A	B	A	A	A	A	B	A	A	B	A	B	A	B	A	A	A	B	B	A	B	A	A	A	B	A	B	A	B	B	A	B	B	B
Contig8265_at	5	40	123.992	A	A	A	A	A	A	A	A	A	A	A	B	A	B	A	A	A	A	B	A	A	B	A	B	A	B	A	A	A	B	B	-	B	A	-	A	B	A	B	A	B	B	A	B	B	B
Contig1181_x_at	5	40	123.992	A	A	A	A	A	A	A	A	A	A	A	B	A	B	A	A	A	A	B	A	A	B	A	B	A	B	A	A	A	B	B	-	B	A	A	A	B	A	B	A	B	B	A	B	B	B
Contig1158_x_at	5	40	123.992	A	A	A	A	A	A	A	A	A	A	A	B	A	B	A	A	A	A	B	A	A	B	A	B	A	B	A	A	A	B	B	-	B	A	A	A	B	A	B	A	B	B	A	B	B	B
Contig3400_at	5	40	123.992	A	A	A	A	A	A	A	A	A	A	A	B	A	B	A	A	A	A	B	A	A	B	A	B	A	B	A	A	A	B	B	A	B	A	A	A	B	A	B	A	B	B	A	B	B	B
Contig9724_at	5	40	123.992	A	A	A	A	A	A	A	A	A	A	A	B	A	B	A	A	A	A	B	A	A	B	A	B	A	B	A	A	A	B	B	A	B	A	A	A	B	A	B	A	B	B	A	B	B	-
Contig7547_s_at	5	40	123.992	A	A	A	A	A	A	A	A	A	A	A	B	A	B	A	A	A	A	B	A	A	B	A	B	A	B	A	A	A	B	B	A	B	A	A	A	B	A	B	A	B	B	A	B	B	-
Contig12069_at	5	40	123.992	A	A	A	A	A	A	A	A	A	A	A	B	A	B	A	A	A	A	B	A	A	B	A	B	A	B	A	A	A	B	B	A	B	A	A	A	B	A	B	A	B	B	A	B	B	-
Contig20644_at	5	40	123.992	A	A	A	A	A	A	A	A	A	A	A	B	A	B	A	A	A	A	B	A	A	B	A	B	A	B	A	A	A	B	B	A	B	A	A	A	B	A	B	A	B	B	A	B	B	B
Contig7194_at	5	40	123.992	A	A	A	A	A	A	A	A	A	A	A	B	A	B	A	A	A	A	B	A	A	B	A	B	A	B	A	A	A	B	B	A	B	A	A	A	B	A	B	A	B	B	A	B	B	B
Contig4221_at	5	40	123.992	A	A	A	A	A	A	A	A	A	A	A	B	A	B	A	A	A	A	B	A	A	B	-	B	A	B	A	A	A	B	B	A	B	A	A	A	B	A	B	A	B	B	A	B	B	B
HU08E09u_s_at	5	40	123.992	A	A	A	A	A	A	A	A	A	A	A	B	A	B	A	A	A	A	B	A	A	B	A	B	A	B	A	A	A	B	B	A	B	A	A	A	B	A	B	A	B	B	A	B	B	B
Contig12024_at	5	40	123.992	A	A	A	A	A	A	A	A	A	A	A	B	A	B	A	A	-	A	B	A	A	B	A	B	A	B	A	A	A	B	B	A	B	A	A	A	B	A	B	A	B	B	A	B	B	B
EBro02_SQ001_G12_at	5	40	123.992	A	A	A	A	A	A	A	A	A	A	A	B	A	B	A	A	-	A	B	A	A	B	A	B	A	B	-	A	A	B	B	A	B	A	A	A	B	A	B	A	B	-	A	B	B	B
Contig11788_at	5	40	123.992	A	A	A	A	A	A	A	A	A	A	A	B	A	B	A	A	-	A	B	A	A	B	A	B	A	B	A	A	A	B	B	A	B	A	A	A	B	A	B	A	B	B	A	B	B	B
Contig15359_at	5	40	123.992	A	A	A	A	A	A	A	A	A	A	A	-	A	B	A	A	A	A	B	A	A	B	A	B	A	B	A	A	A	B	B	A	B	A	A	A	B	A	B	A	B	B	A	B	B	B
Contig13835_at	5	41	125.325	A	A	A	A	A	A	A	A	A	A	A	B	A	B	A	-	A	A	B	A	A	B	A	B	A	B	A	A	A	B	B	A	B	A	A	-	A	A	B	A	B	B	A	B	B	B
Contig10650_at	5	41	125.325	A	A	A	A	A	A	A	A	A	A	A	B	A	B	A	A	A	A	B	A	A	B	A	B	A	B	A	A	A	B	B	A	B	A	A	A	A	A	B	A	B	B	A	B	B	B
Contig7209_at	5	41	125.325	A	A	A	A	A	A	A	A	A	A	A	B	A	B	A	A	A	A	B	A	A	B	A	B	A	B	A	A	A	B	B	A	B	A	A	A	A	A	B	A	B	B	A	B	B	B
Contig7210_at	5	41	125.325	A	A	A	A	A	A	A	A	A	A	-	B	A	B	A	A	A	A	B	A	A	B	A	B	A	B	A	A	A	B	B	A	B	A	A	A	A	A	B	A	B	B	A	B	B	B
Contig6838_at	5	41	125.325	A	A	A	A	A	A	A	A	A	A	A	B	A	B	A	A	A	A	B	A	A	B	-	B	A	B	A	A	A	B	B	A	B	A	A	A	A	A	B	A	B	B	A	B	B	B
Contig13777_at	5	41	125.325	A	A	A	A	A	A	A	A	A	A	A	B	A	B	A	A	A	A	B	A	A	B	A	B	A	B	A	A	A	B	B	A	B	A	A	A	A	A	B	A	B	B	A	B	B	B
basd11o19_x_at	5	42	126.659	A	A	A	A	A	A	A	A	A	A	A	B	A	B	B	A	A	A	B	A	A	B	A	B	A	B	A	A	A	B	B	A	B	A	A	A	A	A	B	A	B	B	A	B	B	-
Contig4843_at	5	42	126.659	A	A	A	A	A	A	A	A	A	A	A	B	A	B	B	A	A	A	B	A	A	B	A	B	A	B	A	A	A	B	B	A	B	A	A	A	A	A	B	A	B	B	A	B	B	B
Contig21308_at	5	42	126.659	A	A	A	A	A	A	A	A	A	A	A	B	A	B	B	A	A	A	B	A	A	B	A	B	A	B	A	A	A	B	B	A	B	A	A	A	A	A	B	A	B	B	A	B	B	B
Contig2082_x_at	5	42	126.659	A	A	A	A	A	A	A	A	A	A	A	B	A	B	B	A	A	A	B	A	A	B	A	B	A	B	A	A	A	B	B	A	B	A	A	A	A	A	B	A	B	B	A	B	B	B
Contig902_x_at	5	42	126.659	A	A	A	A	A	A	A	A	A	A	A	B	A	B	B	A	A	A	B	A	A	B	A	B	A	B	A	A	A	B	B	A	B	A	A	A	A	A	B	A	B	B	A	B	B	B
Contig8066_s_at	5	42	126.659	A	A	A	A	A	A	A	A	A	A	A	B	A	B	B	A	A	A	B	A	A	B	A	B	A	B	A	A	A	B	B	A	B	A	A	A	A	A	B	A	B	B	A	B	B	B
HB22P12r_x_at	5	42	126.659	A	A	A	A	A	A	A	A	A	A	A	B	A	B	B	A	A	A	B	A	A	B	A	B	A	B	A	A	A	B	B	A	B	A	A	A	A	A	B	A	B	B	A	B	B	B
HS07G10u_s_at	5	42	126.659	A	A	A	A	A	A	A	A	A	A	A	B	A	B	B	A	A	A	B	A	A	B	A	B	A	B	A	A	A	B	B	A	B	A	A	A	A	A	B	A	B	B	A	B	B	B
HVSMEa0016C11r2_x_at	5	42	126.659	A	A	A	A	A	A	A	A	A	A	A	B	A	B	B	A	A	A	B	A	A	B	A	B	A	B	A	A	A	B	B	A	B	A	A	A	A	A	B	A	B	B	A	B	B	B
Contig9594_at	5	42	126.659	A	A	A	A	A	A	A	A	A	A	A	B	A	B	B	A	A	A	B	A	A	B	A	B	A	B	A	A	A	B	B	A	B	A	A	A	A	A	B	A	B	B	A	B	B	B
Contig3477_at	5	42	126.659	A	A	A	A	A	A	A	A	A	A	A	B	A	B	B	A	A	A	B	A	A	B	A	B	A	B	A	A	A	B	B	A	B	A	A	A	A	A	B	A	B	B	A	B	B	B
HU08P15u_x_at	5	43	127.993	A	A	A	A	A	A	A	A	A	A	A	B	A	B	B	A	A	A	B	A	A	B	B	B	A	B	A	A	A	B	B	A	B	A	A	A	A	A	B	A	B	B	A	B	B	B
Contig1342_at	5	44	130.662	A	A	A	A	A	A	A	A	A	A	A	B	A	B	B	A	A	A	B	A	A	B	B	B	A	B	A	A	A	B	B	A	B	A	A	A	A	A	B	A	B	B	B	B	B	B
Contig7046_at	5	45	133.331	A	A	A	A	A	A	A	A	A	A	A	B	A	B	B	A	A	A	B	A	A	B	B	B	A	B	A	A	A	B	B	A	B	A	A	A	A	A	B	A	A	B	B	B	B	B
HF13K06r_at	5	45	133.331	A	A	A	A	A	A	A	-	A	A	A	B	A	B	B	A	A	A	B	A	A	B	B	B	A	B	-	A	A	B	B	A	B	A	A	-	A	A	B	A	A	B	B	B	B	B
Contig134_s_at	5	45	133.331	A	A	A	A	A	A	A	A	A	A	A	B	A	B	B	A	A	A	B	A	A	B	B	B	A	B	A	A	A	B	B	A	B	A	A	A	A	A	B	A	A	B	B	B	B	B
Contig294_s_at	5	45	133.331	A	A	A	A	A	A	A	A	A	A	A	B	A	B	B	A	A	A	B	A	A	B	B	B	A	B	A	A	A	B	B	A	B	A	A	A	A	A	B	A	A	B	B	B	B	B
Contig5736_at	5	45	133.331	A	A	A	A	A	A	A	A	A	A	A	B	A	B	B	A	A	A	B	A	A	B	B	B	A	B	A	A	A	B	B	A	B	A	A	A	A	A	B	A	A	B	B	B	B	B
Contig11436_at	5	45	133.331	A	A	A	A	A	A	A	A	A	A	A	B	A	B	B	A	A	A	B	A	A	B	B	B	A	B	A	A	A	B	B	A	B	A	A	A	A	A	B	A	A	B	B	B	B	B
Contig10798_at	5	45	133.331	A	A	A	A	A	A	A	A	A	A	A	B	A	B	B	-	A	A	B	A	A	B	B	B	A	B	A	A	A	B	B	A	B	A	A	A	A	A	B	A	A	B	B	B	B	B
EBpi01_SQ005_B24_at	5	46	141.4	A	A	A	A	A	A	B	B	A	A	A	B	A	B	B	A	-	A	B	A	A	B	B	B	A	B	A	A	A	B	B	A	B	B	A	A	A	A	B	A	A	B	B	B	B	B
Contig1348_at	5	46	141.4	A	A	A	A	A	A	B	B	A	A	A	B	A	B	B	A	-	A	B	A	A	B	B	B	A	B	A	A	A	B	B	A	B	B	A	A	A	A	B	A	A	B	B	B	B	B
Contig4015_at	5	46	141.4	A	A	A	A	A	A	B	B	A	A	A	B	A	B	B	A	B	A	B	A	A	B	B	B	A	B	A	A	A	B	B	A	B	B	A	A	A	A	B	A	A	B	B	B	B	B
HVSMEb0003K10r2_x_at	5	46	141.4	A	A	A	A	A	A	B	B	A	A	A	B	A	B	B	A	B	A	B	A	A	B	B	B	A	B	A	A	A	B	B	A	B	B	A	A	A	A	B	A	A	B	B	B	B	B
Contig8634_at	5	46	141.4	A	A	A	A	A	A	B	B	A	A	A	B	A	B	B	A	B	A	B	A	A	B	B	B	A	B	A	A	A	B	B	A	B	B	A	A	A	A	B	A	A	B	B	B	B	B
Contig9301_at	5	46	141.4	A	A	A	A	A	A	B	B	A	A	A	B	A	B	B	A	B	A	B	A	A	B	B	B	A	B	A	A	A	B	B	A	B	B	A	A	A	A	B	A	A	B	B	B	B	B
Contig7949_s_at	5	46	141.4	A	A	A	A	A	A	B	B	A	A	-	B	A	B	B	A	B	A	B	A	A	B	B	B	A	B	A	A	A	B	B	A	B	-	A	A	A	A	B	A	A	B	B	B	B	B
Contig13119_at	5	46	141.4	A	A	A	A	A	A	B	B	A	A	A	B	-	B	B	A	-	A	B	A	A	B	B	B	A	B	A	A	A	B	B	A	B	B	A	A	A	A	B	A	A	B	B	B	B	B
Contig18500_at	5	46	141.4	A	A	A	A	A	A	B	B	A	A	A	B	A	B	B	A	-	A	B	A	A	B	B	B	A	B	A	A	A	B	B	A	B	B	A	A	A	A	B	A	A	B	B	B	B	B
Contig9148_at	5	46	141.4	A	A	A	A	A	A	B	B	A	A	A	B	A	B	B	A	B	A	B	A	A	B	B	B	A	B	-	A	A	B	B	-	B	B	A	A	A	A	B	A	A	B	B	B	B	B
Contig7166_s_at	5	46	141.4	A	A	A	A	A	A	B	B	A	A	A	B	A	B	B	A	B	A	B	A	A	B	B	B	A	B	A	A	A	B	B	A	B	B	A	A	A	A	B	A	A	B	B	B	B	B
Contig4782_at	5	46	141.4	A	A	A	A	A	A	B	B	A	A	A	B	A	B	B	A	B	A	B	A	A	B	B	B	A	B	A	A	A	B	B	A	B	B	A	A	A	A	-	A	A	B	B	B	B	B
Contig2611_s_at	5	46	141.4	A	A	A	A	A	A	B	B	A	A	A	B	A	B	B	A	B	A	B	A	A	B	B	B	A	B	A	A	A	B	B	A	B	B	A	A	A	A	B	A	A	B	B	B	B	B
Contig5672_at	5	46	141.4	A	A	A	A	A	A	B	B	A	A	A	B	A	B	B	A	B	A	B	A	A	B	B	B	A	B	A	A	A	B	B	A	B	B	A	A	A	A	B	A	A	B	B	B	B	B
Contig7987_at	5	46	141.4	A	A	A	A	A	A	B	B	A	A	A	B	A	B	B	A	B	A	B	A	A	B	B	B	A	B	A	A	A	B	B	A	B	B	A	A	A	A	B	A	A	B	B	B	B	B
Contig16772_at	5	46	141.4	A	A	A	A	A	A	B	B	A	A	A	B	A	B	B	A	B	A	B	A	A	B	B	B	A	B	A	A	A	B	B	A	B	B	A	A	A	A	B	A	A	B	B	B	B	B
Contig15607_at	5	46	141.4	A	A	A	A	A	A	B	B	A	A	A	B	A	B	B	A	B	A	B	A	A	B	B	B	A	B	A	A	A	B	B	A	B	B	A	A	A	A	B	A	A	B	B	B	B	B
Contig12913_s_at	5	47	144.07	A	A	A	A	A	B	B	B	A	A	A	B	A	B	B	A	B	A	B	-	A	B	B	B	A	B	A	A	A	B	B	A	B	B	A	A	A	A	B	A	A	B	B	B	B	B
Contig2375_s_at	5	47	144.07	A	A	A	A	A	B	B	B	A	A	A	B	A	B	B	A	B	A	B	B	A	B	B	B	A	B	A	A	A	B	B	A	B	B	A	A	A	A	B	A	A	B	B	B	B	B
rbaal3d15_x_at	5	47	144.07	A	A	A	A	A	B	B	B	A	A	A	B	A	B	B	A	B	A	B	B	A	B	B	B	A	B	A	A	A	B	B	A	B	B	A	A	A	A	B	A	A	B	B	B	B	B
Contig5267_at	5	47	144.07	A	A	A	A	A	B	B	B	A	A	A	B	A	B	B	A	B	A	B	B	A	B	B	B	A	B	A	A	A	B	B	A	B	B	A	A	A	A	B	A	A	B	B	B	B	-
rbags18k24_s_at	5	47	144.07	A	A	A	A	A	B	B	B	A	A	A	B	A	B	B	A	B	A	B	B	A	B	B	B	A	B	A	A	A	B	B	A	B	B	A	A	A	A	B	A	A	B	B	B	B	B
EBed02_SQ002_H13_x_at	5	47	144.07	A	A	A	A	A	B	B	B	A	A	A	B	A	B	B	A	B	A	B	B	A	B	B	B	A	B	A	A	A	B	B	A	B	B	A	A	A	A	B	A	A	B	B	B	B	B
Contig21904_at	5	47	144.07	A	A	A	A	A	B	B	B	A	A	A	B	A	B	B	A	B	A	B	B	A	B	B	B	A	B	A	A	A	B	B	A	B	B	A	A	A	A	B	A	A	B	B	B	B	B
rbags18k24_x_at	5	47	144.07	A	A	A	A	A	B	B	B	A	A	A	B	A	B	B	A	B	A	B	B	A	B	B	B	A	B	A	A	A	B	B	A	B	B	A	A	A	A	B	A	A	B	B	B	B	B
Contig3235_s_at	5	47	144.07	A	A	A	A	A	B	B	B	A	A	A	B	A	B	B	A	B	A	B	B	A	B	B	B	A	B	A	A	A	B	B	A	B	B	A	A	A	A	B	A	A	B	B	B	B	B
Contig13915_at	5	47	144.07	A	A	A	A	A	B	B	B	A	A	A	B	A	B	B	A	B	A	B	B	A	B	B	B	A	B	-	A	A	B	B	A	B	B	A	A	A	A	B	A	A	B	B	B	B	B
Contig8457_at	5	47	144.07	A	A	A	A	A	B	B	B	A	A	A	B	A	B	B	A	B	A	B	B	A	B	B	B	A	B	-	A	A	B	B	A	B	B	A	A	A	A	B	A	A	B	B	B	B	B
Contig3237_x_at	5	47	144.07	A	A	A	A	A	B	B	B	A	A	A	B	A	B	B	A	B	A	B	B	A	B	B	B	A	B	A	A	A	B	B	A	B	B	A	A	A	A	B	A	A	B	B	B	B	B
Contig13545_at	5	47	144.07	A	A	A	A	A	B	B	B	A	A	A	B	A	B	B	A	B	A	B	B	A	B	B	B	A	B	A	A	A	B	B	A	B	B	A	A	A	A	B	A	A	B	B	B	B	B
Contig1962_at	5	47	144.07	A	A	A	A	A	B	B	B	A	A	A	B	A	B	B	A	B	A	B	B	A	B	B	B	A	B	A	A	A	B	B	-	B	B	A	A	A	A	B	A	A	B	B	B	B	B
Contig23044_at	5	47	144.07	A	A	A	A	A	B	B	B	A	A	A	B	A	B	B	A	B	A	B	B	A	B	B	B	A	B	A	A	A	B	B	-	B	B	A	A	A	A	B	A	A	B	B	B	B	-
HZ58F11r_at	5	48	145.421	B	A	A	A	A	B	B	B	A	A	A	B	A	B	B	A	-	A	B	B	A	B	B	B	A	B	A	A	A	B	B	A	B	B	A	A	A	A	B	A	A	B	B	B	B	B
Contig26580_at	5	49	146.773	B	A	A	A	A	B	B	B	A	A	A	B	A	B	B	A	-	A	B	B	A	B	B	B	A	B	A	A	A	B	B	A	B	B	A	A	A	A	B	A	A	B	B	B	B	B
HV10D05u_x_at	5	49	146.773	B	A	A	A	A	B	B	B	A	A	A	B	A	B	B	A	B	A	B	B	A	B	B	B	A	B	A	A	A	B	B	A	B	B	A	A	A	A	B	A	A	B	B	B	B	B
Contig18288_at	5	49	146.773	B	A	A	A	A	B	B	B	A	A	A	B	A	B	B	A	B	A	B	B	A	B	B	B	A	B	A	A	A	B	B	A	B	B	A	A	A	A	B	A	A	B	B	B	B	B
HVSMEm0005P18r2_at	5	49	146.773	B	A	A	A	A	B	B	B	A	A	A	B	A	B	B	A	B	A	B	B	A	B	B	B	A	B	A	A	A	B	B	A	B	B	A	A	A	A	B	A	A	B	B	B	B	B
Contig950_s_at	5	49	146.773	B	A	A	A	A	B	B	B	A	A	A	B	A	B	B	A	B	A	B	B	A	B	B	B	A	B	A	A	A	B	B	A	B	B	A	A	A	A	B	A	A	B	B	B	B	B
Contig7092_s_at	5	49	146.773	B	A	A	A	A	B	B	B	A	A	A	B	A	B	B	A	B	A	B	B	A	B	B	B	A	B	A	A	A	B	B	A	B	B	A	A	A	A	B	A	A	B	B	B	B	B
Contig18289_at	5	49	146.773	B	A	A	A	A	B	B	B	A	A	A	B	A	B	B	A	B	A	B	B	A	B	B	B	A	B	A	A	A	B	B	A	B	B	A	A	A	A	B	A	A	B	B	B	B	B
Contig18288_s_at	5	49	146.773	B	A	A	A	A	B	B	B	A	A	A	B	A	B	B	A	B	A	B	B	A	B	B	B	A	B	A	A	A	B	B	A	B	B	A	A	A	A	B	A	A	B	B	B	B	-
Contig17228_at	5	50	148.107	B	A	A	A	A	-	B	B	A	A	A	B	A	B	B	A	-	A	B	B	B	B	-	B	A	B	A	A	A	B	B	A	B	B	A	A	A	A	B	A	A	B	B	B	B	B
Contig14198_at	5	50	148.107	B	A	A	A	A	B	B	B	A	A	A	B	A	B	B	A	B	A	B	B	B	B	B	B	A	B	-	A	A	B	B	A	B	B	A	A	A	A	B	A	A	B	B	B	B	B
HV04B24u_at	5	50	148.107	B	A	A	A	A	B	B	B	A	A	A	B	A	B	B	A	B	A	B	B	B	B	B	B	A	B	-	A	A	B	B	A	B	B	A	-	A	A	B	A	A	B	B	B	B	B
Contig10630_at	5	50	148.107	B	A	A	A	A	B	B	B	A	A	A	B	A	B	B	A	-	A	-	B	B	B	B	B	A	B	A	A	A	B	B	A	B	B	A	A	A	A	B	A	A	B	B	B	B	B
Contig22083_at	5	50	148.107	B	A	A	A	A	B	B	B	A	A	A	B	A	B	B	A	-	A	B	B	B	B	B	B	A	B	A	A	A	B	B	A	B	B	A	A	A	A	B	A	A	B	B	B	B	B
Contig25098_at	5	50	148.107	B	A	A	A	A	B	B	B	A	A	A	B	A	B	B	A	-	A	B	B	B	B	B	B	A	B	A	A	A	B	B	A	B	B	A	A	A	A	B	A	A	B	B	B	B	B
HVSMEg0006G02r2_s_at	5	50	148.107	B	A	A	A	A	B	B	B	A	A	A	B	A	B	B	A	B	A	B	B	B	B	B	B	A	B	A	A	A	B	B	A	B	B	A	A	A	A	B	A	A	B	B	B	B	B
Contig8118_at	5	50	148.107	B	A	A	A	A	B	B	B	A	A	A	B	A	B	B	A	B	A	B	B	B	B	B	B	A	B	A	A	A	B	B	A	B	B	A	A	A	A	B	A	A	B	B	B	B	B
HC112E03_T3_s_at	5	50	148.107	B	A	A	A	A	B	B	B	A	A	A	B	A	B	B	A	B	A	B	B	B	B	B	B	A	B	A	A	A	B	B	A	B	B	A	A	A	A	B	A	A	B	B	B	B	B
Contig10718_at	5	50	148.107	B	A	A	A	A	B	B	B	A	A	A	B	A	B	B	A	B	A	B	B	B	B	B	B	A	B	A	A	A	B	B	A	B	B	A	A	A	A	B	A	A	B	B	B	B	B
Contig11179_at	5	50	148.107	B	A	A	A	A	B	B	B	A	A	A	B	A	B	B	A	B	A	B	B	B	B	B	B	A	B	A	A	A	B	B	A	B	B	A	A	A	A	B	A	A	B	B	B	B	B
Contig8701_at	5	50	148.107	B	A	A	A	A	B	B	B	A	A	A	B	A	B	B	A	B	A	B	B	B	B	B	B	A	B	A	A	A	B	B	-	B	B	A	-	A	A	B	A	A	B	B	B	B	B
HVSMEb0007M11r2_s_at	5	50	148.107	B	A	A	-	A	B	B	B	A	A	A	B	A	B	B	A	B	A	B	B	B	B	B	B	A	B	A	A	A	B	B	-	B	B	A	A	A	A	B	-	A	B	B	B	B	B
Contig18404_at	5	50	148.107	B	A	A	A	A	B	B	B	A	A	A	B	A	B	B	A	B	A	B	B	B	B	B	B	A	B	A	A	A	B	B	A	B	B	A	A	A	A	B	-	A	B	B	B	B	B
Contig14291_at	5	50	148.107	B	A	A	A	A	B	B	B	A	A	A	B	A	B	B	A	B	A	B	B	B	B	B	B	A	B	A	A	A	B	B	A	B	B	A	A	A	A	B	A	A	B	B	B	B	B
Contig4391_at	5	50	148.107	B	A	A	A	A	B	B	B	A	A	A	B	A	B	B	A	-	A	B	B	B	B	B	B	A	B	A	A	A	B	B	A	B	B	A	A	A	A	B	A	A	B	B	B	B	B
Contig16847_at	5	50	148.107	B	A	A	A	A	B	B	B	A	A	A	B	A	B	B	A	B	A	B	B	B	B	B	B	A	B	A	A	A	B	B	A	B	B	A	A	A	A	B	A	A	B	B	B	B	B
Contig12513_at	5	50	148.107	B	A	A	A	A	B	B	B	A	A	A	B	A	B	B	A	-	A	B	B	B	B	B	B	A	B	A	A	A	B	B	A	B	B	A	A	A	A	B	A	A	B	B	B	B	B
Contig19387_at	5	50	148.107	B	-	A	A	A	B	B	B	A	A	A	B	A	B	B	A	-	A	B	B	B	B	B	B	A	B	A	A	A	B	B	A	B	B	A	-	A	A	B	A	A	B	B	B	B	B
EBed02_SQ002_O17_at	5	50	148.107	B	-	A	A	A	B	B	B	A	A	A	B	A	B	B	A	-	A	B	B	B	B	B	B	A	B	A	A	A	B	B	A	B	B	A	A	A	A	B	-	A	B	B	B	B	B
HK06N02r_s_at	5	50	148.107	B	-	A	A	A	B	B	B	A	A	-	B	A	B	B	A	-	A	B	B	B	B	B	B	A	B	A	A	A	B	B	A	B	B	A	A	A	A	B	A	A	B	B	B	B	B
Contig8741_at	5	51	153.608	B	B	A	A	A	B	B	B	A	A	A	B	A	B	B	A	-	A	B	B	B	B	B	B	A	B	-	A	A	B	B	A	B	B	A	A	A	A	B	A	A	A	B	B	B	B
Contig5540_at	5	51	153.608	B	B	A	A	A	B	B	B	A	A	A	B	A	B	B	A	B	A	B	B	B	B	B	B	A	B	B	A	A	B	B	A	B	B	A	A	A	A	B	A	A	A	B	B	B	B
Contig9758_s_at	5	52	154.997	B	B	A	A	A	B	B	B	A	A	A	B	A	B	B	A	B	A	B	B	B	B	B	B	A	B	-	A	A	B	B	A	B	B	A	A	A	A	B	A	A	A	B	B	B	B
Contig4242_at	5	53	166.137	B	B	A	A	A	B	B	B	A	A	A	B	A	B	B	A	-	A	B	B	B	B	B	A	A	B	-	A	A	B	B	A	B	B	A	A	B	B	B	A	A	A	B	B	A	B
Contig5161_s_at	5	53	166.137	B	B	A	A	A	B	B	B	A	A	A	B	A	B	B	A	-	A	B	B	B	B	B	A	A	B	B	A	A	B	B	A	B	B	A	A	B	B	B	A	A	A	B	B	A	B
Contig3129_at	5	53	166.137	B	B	A	A	A	B	B	B	A	A	A	B	A	B	B	A	B	A	B	B	B	B	B	A	A	B	B	A	A	B	B	A	B	B	A	A	B	B	B	A	A	A	B	B	A	B
Contig4240_s_at	5	53	166.137	B	B	A	A	A	B	B	B	A	A	A	B	A	B	B	A	B	A	B	B	B	B	B	A	A	B	B	A	A	B	B	A	B	B	A	A	B	B	B	A	A	A	B	B	A	B
Contig21862_at	5	53	166.137	B	B	A	A	A	B	B	B	A	A	A	B	A	B	B	A	B	A	B	B	B	B	B	A	A	B	B	A	A	B	B	A	B	B	A	A	B	B	B	A	A	A	B	B	A	B
Contig18378_s_at	5	53	166.137	B	B	A	A	A	B	B	B	A	A	A	B	A	B	B	A	-	A	B	B	B	B	B	A	A	B	B	A	A	B	B	A	B	B	-	A	B	B	B	A	A	A	B	B	A	B
Contig22519_at	5	54	168.842	B	B	A	A	A	B	B	B	B	A	A	B	A	B	B	B	B	A	B	B	B	B	B	A	A	B	B	A	A	B	B	A	B	B	A	A	B	B	B	A	A	A	B	B	A	B
Contig11418_at	5	54	168.842	B	B	A	A	A	B	B	B	B	A	A	B	A	B	B	B	B	A	B	B	B	B	B	A	A	B	B	A	A	B	B	A	B	B	A	A	B	B	B	A	A	A	B	B	A	B
Contig11925_at	5	54	168.842	B	B	A	A	A	B	B	B	B	A	A	B	A	B	B	B	B	A	B	B	B	B	B	A	A	B	B	A	A	B	B	A	B	B	A	A	B	B	B	A	A	A	B	B	A	B
Contig12340_at	5	54	168.842	B	B	A	A	A	B	B	B	B	A	A	B	A	B	B	B	B	A	B	B	B	B	B	A	A	B	B	A	A	B	B	-	B	B	A	A	B	B	B	A	A	A	B	B	A	B
Contig11015_at	5	55	171.548	B	B	A	A	A	B	B	B	B	A	A	B	A	B	B	B	-	A	B	B	B	B	B	A	A	B	B	B	A	B	B	A	B	B	A	A	B	B	B	A	A	A	B	B	A	B
Contig9087_at	5	55	171.548	B	B	A	A	A	B	B	B	B	A	A	B	A	B	B	B	B	A	B	B	B	B	B	A	A	B	B	B	A	B	B	A	B	B	A	A	B	B	B	A	A	A	B	B	A	B
Contig3928_s_at	5	55	171.548	B	B	A	A	A	B	B	B	B	A	A	B	A	B	B	B	B	A	B	B	B	B	B	A	A	B	B	B	A	B	B	A	B	B	A	A	B	B	B	A	A	A	B	B	A	B
Contig3262_at	5	55	171.548	B	B	A	A	A	B	B	B	B	A	A	B	A	B	B	B	B	A	B	B	B	B	B	A	A	B	B	B	A	B	B	A	B	B	A	A	B	B	-	A	A	A	B	B	A	B
Contig6375_at	5	55	171.548	B	B	A	A	A	B	B	B	B	A	A	B	A	B	B	B	B	A	B	B	B	B	B	A	A	B	B	B	A	B	B	A	B	B	A	A	B	B	B	A	A	A	B	B	A	B
Contig14738_at	5	55	171.548	B	B	A	A	A	B	B	B	B	A	A	B	A	B	B	B	B	A	B	B	B	B	B	A	A	B	B	B	A	B	B	A	B	B	A	A	B	B	B	A	A	A	B	B	A	B
Contig6376_at	5	55	171.548	B	B	A	A	A	B	B	B	B	A	A	B	A	B	B	B	-	A	B	B	B	B	B	A	A	B	B	B	A	B	B	A	B	B	A	A	B	B	B	A	A	A	B	B	A	B
HVSMEb0014E01r2_s_at	5	55	171.548	B	B	A	A	A	B	B	B	B	A	A	B	A	B	B	B	B	A	B	B	B	B	B	A	A	B	B	B	A	B	B	-	B	B	A	A	B	B	B	A	A	A	B	B	A	B
HA09k15r_at	5	55	171.548	B	B	A	A	A	B	B	B	B	A	A	B	A	B	B	B	B	A	B	B	B	B	B	A	A	B	B	B	A	B	B	-	B	B	-	A	B	B	B	A	A	A	B	B	A	B
Contig8230_at	5	56	172.881	B	B	A	A	A	B	B	B	B	A	A	B	A	B	B	B	B	A	B	B	B	B	B	A	A	B	B	B	A	B	B	A	B	B	A	A	B	B	B	A	A	A	B	B	A	B
Contig6258_s_at	5	57	174.215	B	B	A	A	A	B	B	B	B	A	A	B	A	B	B	B	B	A	B	B	B	B	B	A	A	B	-	B	A	B	B	B	B	B	A	A	B	B	B	A	A	A	B	B	A	B
Contig12722_s_at	5	57	174.215	B	B	A	A	A	B	B	B	B	A	A	B	A	B	B	B	B	A	B	B	B	B	B	A	A	B	B	B	A	B	B	B	B	B	A	A	B	B	B	A	A	A	B	B	A	B
Contig24342_at	5	57	174.215	B	B	A	A	A	B	B	B	B	A	A	B	A	B	B	B	B	A	B	B	B	B	B	A	A	B	B	B	A	B	B	B	B	B	A	A	B	B	B	A	A	A	B	B	A	B
HV_CEa0001E19r2_at	5	57	174.215	B	B	A	A	A	B	B	B	B	A	A	B	A	B	B	B	B	A	B	B	B	B	B	A	A	B	B	B	A	B	B	B	B	B	A	A	B	B	B	A	A	A	B	B	A	B
Contig10531_at	5	57	174.215	B	B	A	A	A	B	B	B	B	A	A	B	A	B	B	B	B	A	B	B	B	B	B	A	A	B	-	B	A	B	B	B	B	B	A	A	B	B	B	A	A	A	B	B	A	B
Contig13473_at	5	58	175.567	B	B	B	A	A	B	B	B	B	A	A	B	A	B	B	B	B	A	B	B	B	B	B	A	A	B	B	B	A	B	B	B	B	B	A	-	B	B	B	A	A	A	B	B	A	-
HM08E17r_at	5	58	175.567	B	B	B	A	A	B	B	B	B	A	A	B	A	B	B	B	B	A	B	B	B	B	B	A	A	B	B	B	A	B	B	B	B	B	A	A	B	B	B	A	A	A	B	B	A	B
HVSMEk0004C11r2_s_at	5	58	175.567	B	B	B	A	A	B	B	B	B	A	A	B	A	B	B	B	-	A	B	B	B	B	B	A	A	B	-	B	A	B	B	B	B	B	A	A	B	B	B	A	A	A	B	B	A	B
HT05J04u_s_at	5	59	176.956	B	B	B	A	A	B	B	B	B	A	A	B	A	B	B	B	-	A	B	B	B	B	B	A	A	B	B	B	A	B	B	B	B	B	A	A	B	B	B	A	A	A	B	B	A	-
Contig9603_at	6	1	0	A	B	A	B	B	B	B	A	B	A	B	B	B	B	A	A	A	A	A	A	B	B	B	B	A	B	A	B	A	A	B	B	A	A	A	A	B	A	B	A	B	-	A	B	A	A
Contig2400_at	6	1	0	A	B	A	B	B	B	B	A	B	A	B	B	B	B	A	A	A	A	A	A	B	B	B	B	A	B	A	B	A	A	B	B	A	A	A	A	B	A	B	A	B	A	A	B	A	A
Contig2399_at	6	1	0	A	B	A	B	B	B	B	A	B	A	B	B	B	B	A	A	A	A	A	A	B	B	-	B	A	B	A	B	A	A	B	B	A	A	A	A	B	A	B	A	B	A	A	B	A	A
Contig7192_at	6	1	0	A	B	A	B	B	B	B	A	B	A	B	B	B	B	A	A	-	A	A	A	B	B	B	B	A	B	A	B	A	A	B	B	A	A	A	A	B	A	B	A	B	A	A	B	A	A
Contig9847_s_at	6	2	1.3517	A	B	A	B	B	B	B	A	B	A	B	B	B	B	A	A	A	A	A	A	B	B	B	B	A	B	A	B	A	A	B	B	A	A	A	A	B	A	B	A	B	A	A	B	A	A
Contig13703_at	6	2	1.3517	A	B	A	B	B	B	B	A	B	A	B	B	B	B	A	A	-	A	A	A	B	B	B	B	A	B	A	B	A	A	B	B	A	A	A	A	B	A	B	A	B	A	A	B	A	A
Contig24810_at	6	2	1.3517	A	B	A	B	B	B	B	A	B	A	B	B	B	B	A	A	A	A	A	A	B	B	B	B	A	B	A	B	A	A	B	B	A	A	A	A	B	A	B	A	B	A	A	B	-	A
Contig20224_at	6	2	1.3517	A	B	A	B	B	B	B	A	B	A	B	B	B	B	A	A	A	A	A	A	B	B	B	B	A	B	A	B	A	A	B	B	A	A	A	A	B	A	B	A	B	A	A	B	A	A
Contig12125_at	6	2	1.3517	A	B	A	B	B	B	B	A	B	A	B	B	B	B	A	A	A	A	A	A	B	B	B	B	A	B	A	B	A	A	B	B	A	A	A	A	B	A	B	A	B	A	A	B	A	A
Contig14115_at	6	2	1.3517	A	B	A	-	B	B	B	A	B	A	B	B	B	B	A	A	A	A	A	A	B	B	B	B	A	B	A	B	A	A	B	B	A	A	A	A	B	A	B	A	B	A	A	B	A	A
Contig2278_at	6	3	4.0209	A	B	A	-	B	B	B	A	B	A	B	B	B	B	A	A	A	A	A	A	B	B	B	B	A	B	A	B	A	A	A	B	A	A	A	A	B	A	B	A	B	A	A	B	A	A
Contig7305_at	6	3	4.0209	A	B	A	B	B	B	B	A	B	A	B	B	B	B	A	A	A	A	A	A	B	B	B	B	A	B	A	B	A	A	A	B	A	A	A	A	B	A	B	A	B	A	A	B	A	A
S0000200065A01F1_s_at	6	3	4.0209	A	B	A	B	B	B	B	A	B	A	B	B	B	B	A	A	A	A	A	A	B	B	B	B	A	B	A	B	A	A	A	B	A	A	A	A	B	A	B	A	B	A	A	B	A	A
Contig7304_s_at	6	3	4.0209	A	B	A	B	B	B	B	A	B	A	B	B	B	B	A	A	A	A	A	A	B	B	B	B	A	B	A	B	A	A	A	B	A	A	A	A	B	A	B	A	B	A	A	B	A	A
Contig11891_at	6	4	6.6901	A	B	A	B	B	B	B	A	B	A	B	B	B	B	A	A	A	A	A	A	B	B	-	B	A	B	-	B	A	A	A	B	A	A	A	A	B	A	B	A	B	A	A	B	A	A
Contig12443_at	6	4	6.6901	A	B	A	B	B	B	B	A	B	A	B	B	B	B	A	A	A	A	A	A	B	B	B	B	A	B	B	B	A	A	A	B	A	A	A	A	B	A	B	A	B	A	A	B	A	A
Contig8454_at	6	4	6.6901	A	B	A	B	B	B	B	A	B	A	B	B	B	B	A	A	-	A	A	A	B	B	B	B	A	B	B	B	A	A	A	B	A	A	A	A	B	A	B	A	B	A	A	B	A	A
Contig8091_at	6	4	6.6901	A	B	A	B	B	B	B	A	B	A	B	B	B	B	A	A	A	A	A	A	B	B	B	B	A	B	B	B	A	A	A	B	A	A	A	A	B	A	B	A	B	A	A	B	A	A
Contig12786_at	6	5	8.0603	A	B	A	B	B	B	B	A	B	A	B	B	B	B	A	A	A	A	A	-	B	B	B	B	A	B	-	B	A	A	A	B	A	A	A	A	B	A	B	A	B	A	A	B	A	A
Contig20396_at	6	6	10.8409	A	B	A	B	B	B	-	A	B	A	B	B	A	B	A	A	A	A	A	A	B	B	B	B	A	B	B	B	A	A	A	B	A	A	A	A	B	A	B	A	-	A	A	B	A	A
Contig2602_s_at	6	6	10.8409	A	B	A	B	B	B	B	A	B	A	B	B	A	B	A	A	A	A	A	A	B	B	B	B	A	B	B	B	A	A	A	B	A	A	A	A	B	A	B	A	B	A	A	B	A	A
Contig440_s_at	6	6	10.8409	A	B	A	B	B	B	B	A	B	A	B	B	A	B	A	-	-	A	A	A	B	B	B	B	A	B	B	B	A	A	A	B	A	A	A	A	B	A	B	A	B	A	A	B	A	A
Contig2602_at	6	6	10.8409	A	B	A	B	B	B	B	A	B	A	B	B	A	B	A	A	-	A	A	A	B	B	B	B	A	B	B	B	A	A	A	B	A	A	A	A	B	A	B	A	B	A	A	B	A	A
Contig2630_at	6	6	10.8409	A	B	A	B	B	B	B	A	B	A	B	B	A	B	A	A	-	A	A	A	B	B	B	B	A	B	B	B	-	A	A	B	A	A	A	A	B	A	B	A	B	A	A	B	A	A
Contig6204_at	6	7	12.1926	A	B	A	B	B	B	B	A	B	A	B	B	A	B	A	A	-	A	A	A	B	B	B	B	A	B	B	B	A	A	A	B	A	A	A	A	B	A	B	A	B	A	A	B	B	A
HVSMEm0007K09r2_at	6	7	12.1926	A	B	A	B	B	B	B	A	B	A	B	B	A	B	A	A	A	A	A	A	B	B	B	B	A	B	B	B	A	A	A	B	A	A	A	A	B	A	B	A	B	A	A	B	B	A
Contig8885_s_at	6	7	12.1926	A	B	A	B	B	B	B	A	B	A	B	B	A	B	A	A	A	A	A	A	B	B	B	B	A	B	B	B	A	A	A	B	A	A	A	A	B	A	B	A	B	A	A	B	B	A
Contig3243_x_at	6	7	12.1926	A	B	A	B	B	B	B	A	B	A	B	B	A	B	A	A	A	A	A	A	B	B	B	B	A	B	B	B	A	A	A	B	A	A	A	A	B	A	B	A	B	A	A	B	B	A
Contig24573_at	6	7	12.1926	A	B	A	B	B	B	B	A	B	A	B	B	A	B	A	A	A	A	A	A	B	B	-	B	A	B	B	B	A	A	A	B	A	A	A	A	B	A	B	A	B	A	A	B	B	A
Contig8732_at	6	8	13.5263	A	B	A	B	B	B	B	A	B	A	B	B	A	B	A	A	A	A	A	A	B	B	B	B	A	B	B	B	A	A	A	B	A	A	A	A	B	A	B	A	B	A	A	B	B	A
Contig9928_at	6	9	14.8599	A	B	A	B	B	B	B	A	-	A	B	B	A	B	A	A	-	A	A	A	B	B	B	B	A	B	B	B	A	A	A	B	A	A	A	A	B	A	B	A	B	A	A	B	B	A
Contig12816_at	6	9	14.8599	A	B	A	B	B	B	B	A	B	A	B	B	A	B	A	A	-	A	A	A	B	B	B	B	A	B	B	B	A	A	A	B	A	A	A	A	B	A	B	A	B	A	A	B	B	A
Contig3241_at	6	9	14.8599	A	B	A	B	B	B	B	A	B	A	B	B	A	B	A	A	-	A	A	A	B	B	B	B	A	B	B	B	A	A	A	B	A	A	A	A	B	A	B	A	B	A	A	B	B	A
HF01P16w_at	6	9	14.8599	A	B	A	B	B	B	B	A	B	A	B	B	A	B	A	A	-	A	A	A	B	B	B	B	A	B	B	B	A	A	A	B	A	A	A	A	B	A	B	A	B	A	A	B	B	A
Contig12619_at	6	9	14.8599	A	B	A	B	B	B	B	A	B	A	B	B	A	B	A	A	A	A	A	A	B	B	B	B	A	B	B	B	A	A	A	B	A	A	A	A	B	A	B	A	B	A	A	B	B	A
HVSMEm0002P02r2_x_at	6	9	14.8599	A	B	A	B	B	B	B	A	B	A	B	B	A	B	A	A	A	A	A	A	B	B	B	B	A	B	B	B	A	A	A	B	A	A	A	A	B	A	B	A	B	A	A	B	B	A
Contig3239_at	6	9	14.8599	A	B	A	B	B	B	B	A	B	A	B	B	A	B	A	A	A	A	A	A	B	B	-	B	A	B	B	B	A	A	A	B	A	A	A	A	B	A	B	A	B	A	A	B	B	A
Contig18906_at	6	9	14.8599	A	B	A	B	B	B	B	A	B	A	B	B	A	B	A	A	A	A	A	A	B	B	B	B	A	B	B	B	A	A	A	B	A	A	A	A	B	A	B	A	B	A	A	B	B	A
Contig13517_at	6	9	14.8599	A	B	A	B	B	B	B	A	B	A	B	B	A	B	A	A	-	-	A	A	B	B	B	B	A	B	B	B	A	A	A	B	A	A	A	A	B	A	B	A	B	A	A	B	B	A
Contig8733_at	6	9	14.8599	A	B	A	B	B	B	B	A	B	A	B	B	A	B	A	A	A	A	A	A	B	B	B	B	A	B	B	B	A	A	A	B	A	A	A	A	B	A	B	A	B	A	A	B	B	A
Contig9332_at	6	9	14.8599	A	B	A	B	B	B	B	A	B	A	B	B	A	B	A	A	A	A	A	A	B	B	B	B	A	B	B	B	A	A	A	B	A	A	A	A	B	A	B	A	B	A	A	B	B	A
HV_CEb0011B08r2_at	6	10	21.6582	A	B	A	B	B	B	B	A	B	A	B	B	A	B	A	A	A	A	A	A	B	B	B	B	A	B	B	B	A	A	A	B	A	B	A	A	B	A	B	A	B	A	A	B	B	A
Contig5830_at	6	10	21.6582	A	B	A	B	B	B	B	A	B	A	B	B	A	B	A	A	A	A	A	A	B	B	B	B	A	B	-	B	A	A	A	B	A	B	A	A	B	A	B	A	B	A	A	B	B	A
Contig5529_at	6	11	23.0285	-	B	A	B	B	B	B	A	B	A	B	B	A	B	A	A	A	A	B	A	B	B	B	B	A	B	B	B	A	A	A	B	A	B	A	A	B	A	B	A	B	A	A	B	B	A
Contig15031_at	6	11	23.0285	A	B	A	B	B	B	-	A	B	A	B	B	A	B	A	A	A	A	B	A	B	B	B	B	A	B	B	B	A	A	A	B	A	B	A	A	B	A	B	A	B	A	A	B	B	A
Contig7415_at	6	12	24.3801	A	B	A	B	B	B	B	A	B	A	B	B	A	B	A	A	A	B	B	A	B	B	B	B	A	B	B	B	A	A	A	B	A	B	A	A	B	A	B	A	B	A	A	B	B	A
Contig15981_at	6	13	32.4495	A	B	A	B	B	B	B	A	B	A	B	B	A	B	B	A	-	B	B	A	B	B	B	B	A	B	B	B	B	A	A	B	A	B	B	B	B	A	B	A	B	A	A	B	B	A
Contig14166_at	6	13	32.4495	A	B	A	B	B	B	B	A	B	A	B	B	A	B	B	A	A	B	B	A	B	B	B	B	A	B	B	B	B	A	A	B	A	B	B	B	B	A	B	A	B	A	A	B	B	A
Contig6471_at	6	13	32.4495	A	B	A	B	B	B	B	A	B	A	B	B	A	B	B	A	A	B	B	A	B	B	B	B	A	B	B	B	B	A	A	B	A	B	B	B	B	A	B	A	B	A	A	B	B	A
Contig21937_at	6	14	33.7831	A	B	A	B	B	B	B	A	B	A	B	B	A	B	B	A	A	B	B	A	B	B	B	B	A	B	B	B	B	A	A	B	A	B	B	B	B	A	B	A	B	A	A	A	B	A
Contig15955_at	6	14	33.7831	A	B	A	B	B	B	B	A	B	A	B	B	A	B	B	A	A	B	B	A	B	B	B	B	A	B	B	B	B	A	A	-	A	B	-	B	B	A	B	A	B	A	A	A	B	A
Contig590_s_at	6	15	44.6162	A	B	A	B	B	B	B	B	A	A	B	B	A	B	B	A	A	B	B	B	B	A	B	B	A	B	B	B	B	A	A	A	A	B	B	B	B	A	B	A	B	A	B	A	B	B
Contig15052_at	6	15	44.6162	A	B	A	B	B	B	B	B	A	A	B	B	A	B	B	A	A	B	B	B	B	A	B	B	A	B	B	B	B	A	A	A	A	B	B	B	B	A	B	A	B	A	B	A	B	B
Contig18968_at	6	15	44.6162	A	B	A	B	B	B	B	B	A	A	B	B	A	B	B	A	-	B	B	B	B	A	B	B	A	B	B	B	B	A	A	A	A	B	B	B	B	A	B	A	B	A	B	A	B	B
HV11B04u_x_at	6	15	44.6162	A	B	A	B	B	B	B	B	A	A	B	B	A	B	B	A	-	B	B	B	B	A	B	B	A	B	B	B	B	A	A	A	A	B	B	B	B	A	B	A	B	A	B	A	B	B
Contig11483_at	6	15	44.6162	A	B	A	B	B	B	B	B	A	A	B	B	A	B	B	A	A	B	B	B	B	A	B	B	A	B	B	B	B	A	A	A	A	B	B	B	B	A	B	-	B	A	B	A	B	B
Contig15407_at	6	15	44.6162	A	B	A	-	B	B	B	B	A	A	B	B	A	B	B	A	A	B	B	B	B	A	B	B	A	B	B	B	B	A	A	A	A	B	B	B	B	A	B	A	B	A	B	A	B	B
rbags11l14_s_at	6	15	44.6162	A	B	A	B	B	B	B	B	A	A	B	B	A	B	B	A	A	B	B	B	B	A	B	B	A	B	B	B	B	A	A	A	A	B	B	B	B	A	B	A	B	A	B	A	B	B
Contig4613_at	6	15	44.6162	A	B	A	B	B	B	B	B	A	A	B	B	A	B	B	A	A	B	B	B	B	A	B	B	A	B	B	B	B	A	A	A	A	B	B	B	B	A	B	A	B	A	B	A	B	B
Contig2139_at	6	16	48.6247	A	B	A	B	B	B	B	B	A	A	B	B	A	B	B	A	A	B	B	B	B	A	B	B	A	B	B	B	B	A	A	A	A	B	B	B	B	A	B	A	B	B	B	A	B	B
Contig26452_at	6	17	51.2939	A	B	A	B	B	B	B	B	A	A	B	B	A	B	B	B	A	B	B	B	B	A	B	B	A	B	B	B	B	A	A	A	A	B	B	B	B	B	B	A	B	B	B	A	B	B
Contig2314_at	6	18	52.6276	A	B	A	B	B	B	B	B	A	A	B	B	A	B	B	B	A	B	B	B	B	A	B	B	A	B	-	B	B	A	A	A	A	B	B	B	B	B	B	A	B	B	B	A	B	B
Contig4107_x_at	6	18	52.6276	A	B	A	B	B	B	B	B	A	A	B	B	A	B	B	B	A	B	B	B	B	A	B	B	A	B	B	B	B	A	A	A	A	B	B	B	B	B	B	A	B	B	B	A	B	B
Contig5966_at	6	18	52.6276	A	B	A	B	B	B	B	B	A	A	B	B	A	B	B	B	A	B	B	B	B	A	B	B	A	B	B	B	B	A	A	A	A	B	B	B	B	B	B	A	B	B	B	A	B	B
HV_CEb0015L05r2_at	6	18	52.6276	A	B	A	B	B	B	B	B	A	A	B	B	A	B	B	B	A	B	B	B	B	A	B	B	A	B	B	B	B	A	A	A	A	B	B	B	B	B	B	A	B	B	B	A	B	B
Contig10787_at	6	18	52.6276	A	B	A	B	B	B	B	B	A	A	B	B	A	B	B	B	A	B	B	B	B	A	B	B	A	B	B	B	B	A	A	A	A	B	B	B	B	B	B	A	B	B	B	A	B	B
Contig14843_at	6	18	52.6276	A	B	-	B	B	B	B	B	A	A	B	B	-	B	B	B	-	B	B	B	B	A	B	B	A	B	B	B	B	A	A	A	A	B	B	B	B	B	B	A	B	B	B	A	B	B
Contig21409_at	6	18	52.6276	A	B	A	B	B	B	B	B	A	A	B	B	A	B	B	B	A	B	B	-	B	A	B	B	A	B	B	B	B	A	A	A	A	B	B	B	B	B	B	A	-	B	B	A	B	B
HVSMEa0001B10r2_x_at	6	19	53.9793	A	B	A	B	B	B	B	B	A	B	B	B	A	B	B	B	A	B	-	B	B	A	B	B	A	B	-	B	B	A	A	A	A	-	B	B	B	B	B	A	B	B	B	A	B	B
Contig7285_at	6	19	53.9793	A	B	A	B	B	B	B	B	A	B	B	B	A	B	B	B	A	B	B	B	B	A	B	B	A	B	B	B	B	A	A	A	A	B	B	B	-	B	B	A	B	B	B	A	B	B
Contig12349_at	6	19	53.9793	A	B	A	B	B	B	B	B	A	B	B	B	A	B	B	B	-	B	B	B	B	A	B	B	A	B	B	B	B	A	A	A	A	B	B	B	B	B	B	A	B	B	B	A	B	B
Contig3191_at	6	20	58.0981	B	B	A	B	B	B	B	B	A	B	B	A	A	B	B	B	A	B	B	B	B	A	B	B	A	B	B	B	B	B	A	A	A	B	B	B	B	B	B	A	B	B	B	A	B	B
Contig15659_at	6	21	62.1611	B	B	A	B	B	B	B	B	A	B	B	A	A	B	B	B	A	B	B	B	B	A	A	B	A	B	-	B	B	B	A	A	A	B	B	B	B	B	B	B	B	B	B	A	B	B
Contig11777_at	6	21	62.1611	B	B	A	B	B	B	B	B	A	B	B	A	A	B	B	B	A	B	B	B	B	A	A	B	A	B	B	B	B	B	A	A	A	B	B	B	B	B	B	B	B	B	B	A	B	B
Contig7852_at	6	22	63.5128	B	B	A	B	B	B	B	B	A	B	B	A	A	B	B	B	A	B	B	B	B	A	A	B	A	B	-	B	B	B	A	A	A	B	B	B	B	B	B	B	B	B	B	A	B	B
Contig12648_at	6	23	64.8645	B	B	A	B	A	B	B	B	A	B	B	A	A	B	B	B	A	B	B	B	B	A	A	B	A	B	B	B	B	B	A	A	A	B	B	B	B	B	B	B	B	B	B	A	B	B
Contig10431_at	6	23	64.8645	B	B	A	B	A	B	B	B	A	B	B	A	A	B	B	B	A	B	B	B	B	A	A	B	A	B	B	B	B	B	A	A	A	B	B	B	B	B	B	B	B	B	B	A	B	B
Contig1042_x_at	6	23	64.8645	B	B	A	B	A	B	B	B	A	B	B	A	A	B	B	B	A	B	B	B	B	A	A	B	A	B	B	B	B	B	A	A	A	B	B	B	B	B	B	B	B	B	B	A	B	B
Contig13150_at	6	23	64.8645	B	B	A	B	A	B	B	B	A	B	B	A	A	B	B	B	A	B	B	B	B	A	A	B	A	B	B	B	B	B	A	-	A	B	B	B	B	B	B	B	B	B	B	A	B	B
HVSMEg0016A12r2_s_at	6	23	64.8645	B	B	A	B	A	B	B	B	A	B	B	A	A	B	B	B	A	B	B	B	B	A	A	B	A	B	B	B	B	B	A	-	A	B	B	B	B	B	B	B	B	B	B	A	B	B
Contig6821_at	6	24	67.5698	B	B	A	B	A	B	B	B	A	B	B	A	A	B	B	B	A	B	B	B	B	A	A	B	A	B	B	B	B	A	A	A	A	B	B	B	B	B	B	B	B	B	B	A	B	B
Contig20646_at	6	25	68.9215	B	B	A	B	A	B	B	B	A	B	B	A	A	B	B	B	A	B	B	B	B	A	A	B	A	B	-	B	B	A	A	-	A	B	B	B	B	B	B	B	B	B	B	A	B	B
EBpi01_SQ001_I04_s_at	6	25	68.9215	B	B	A	B	A	B	B	B	A	B	B	A	A	B	B	B	A	B	B	B	B	A	A	B	A	B	B	B	B	A	A	A	A	B	B	B	B	B	B	B	B	B	B	A	B	B
Contig8433_at	6	26	72.9301	B	B	A	B	A	B	B	B	A	B	B	A	A	B	A	B	A	B	B	B	B	A	A	B	A	B	-	B	B	A	A	-	A	B	B	B	B	B	B	B	B	B	B	A	B	B
Contig7217_x_at	6	26	72.9301	B	B	A	B	A	B	B	B	A	B	B	A	A	B	A	B	-	B	B	B	B	A	A	B	A	B	B	B	B	A	A	B	A	B	B	B	B	B	B	B	B	B	B	-	B	B
Contig11866_at	6	26	72.9301	B	B	A	B	A	B	B	B	A	B	B	A	A	B	A	B	-	B	B	B	B	A	A	B	A	B	B	B	B	A	A	B	A	B	B	B	B	B	B	B	B	B	B	A	B	B
Contig6203_at	6	26	72.9301	B	B	A	B	A	B	B	B	A	B	B	A	A	B	A	B	A	B	B	B	B	A	A	B	A	B	B	B	B	A	A	B	A	B	B	B	B	B	B	B	B	B	B	A	B	B
HVSMEn0022N15r2_s_at	6	26	72.9301	B	B	A	B	A	B	B	B	A	B	B	A	A	B	A	B	A	B	B	-	B	A	A	B	A	B	B	B	B	A	A	B	A	B	B	B	B	B	B	B	B	B	B	A	B	B
HVSMEn0022N15r2_at	6	26	72.9301	B	B	A	B	A	B	B	B	A	B	B	A	A	B	A	B	A	B	B	B	B	A	A	B	A	B	-	B	B	A	A	B	A	B	B	B	B	B	B	B	B	B	B	A	B	B
Contig11872_at	6	26	72.9301	B	B	A	B	A	B	B	B	A	B	B	A	A	B	A	B	A	B	B	B	B	A	A	B	A	B	B	B	B	A	A	B	A	B	B	B	B	B	B	B	B	B	B	A	B	B
Contig18436_s_at	6	26	72.9301	B	B	A	B	A	B	B	B	A	B	B	A	A	B	A	B	A	B	B	B	B	A	A	B	A	B	B	B	B	A	A	B	A	B	B	B	B	B	B	B	B	B	B	A	B	B
Contig6206_s_at	6	26	72.9301	B	B	A	B	A	B	B	B	A	B	B	A	A	B	A	B	A	B	B	B	B	A	A	B	A	B	B	B	B	A	A	B	A	B	B	B	B	B	B	B	B	B	B	A	B	B
Contig26180_at	6	26	72.9301	B	B	A	B	A	B	B	B	A	B	B	A	A	B	A	B	A	B	B	B	B	A	-	B	A	B	B	B	B	A	A	B	A	B	B	B	B	B	B	B	B	B	B	A	B	B
Contig18435_at	6	26	72.9301	B	B	A	B	A	B	B	B	A	B	B	A	-	B	A	B	A	B	B	B	B	A	-	B	A	B	B	B	B	A	A	B	A	B	B	B	B	B	B	B	B	B	B	A	B	B
Contig4666_at	6	26	72.9301	B	B	A	B	A	B	B	B	A	B	B	A	A	B	A	B	A	B	B	B	B	A	A	B	A	B	B	B	B	A	A	B	A	B	B	B	B	B	B	B	B	B	B	A	B	B
Contig6101_at	6	26	72.9301	B	B	A	B	A	B	B	B	A	B	B	A	A	B	A	B	-	B	B	B	B	A	A	B	A	B	B	B	B	A	A	B	A	B	B	B	B	B	B	B	B	B	B	A	B	B
Contig26250_at	6	26	72.9301	B	B	A	B	A	B	B	B	A	B	B	A	A	B	A	B	A	B	B	B	B	A	A	B	-	B	B	B	B	A	A	B	A	B	B	B	B	B	B	B	B	B	B	A	B	B
Contig25086_at	6	26	72.9301	B	B	A	B	A	B	B	B	A	B	B	A	A	B	A	B	A	B	B	B	B	A	A	B	A	B	-	B	B	A	A	B	A	B	B	B	B	B	B	B	B	B	B	A	B	B
Contig5662_at	6	26	72.9301	B	B	A	B	A	B	B	B	A	B	B	A	A	B	A	B	A	B	B	B	B	A	A	B	A	B	B	B	B	A	A	B	A	B	B	B	B	B	B	B	B	B	B	A	B	B
rbaal9i05_at	6	26	72.9301	B	B	A	B	A	B	B	B	A	B	B	A	A	B	A	B	A	B	B	B	B	A	A	B	A	B	B	B	B	A	A	B	A	B	B	B	B	B	B	B	B	B	B	A	B	B
Contig14824_at	6	26	72.9301	B	B	A	B	A	B	B	B	A	B	B	A	A	B	A	B	A	B	B	B	B	A	-	B	A	B	B	B	B	A	A	B	A	B	B	B	B	B	B	B	B	B	B	A	B	B
EBro05_SQ003_D01_s_at	6	26	72.9301	B	B	A	B	A	B	B	B	A	B	B	A	A	B	A	B	A	B	B	B	B	A	A	B	A	B	B	B	B	A	A	B	A	B	B	B	B	B	B	B	B	B	B	A	B	B
Contig20036_at	6	26	72.9301	B	B	A	B	A	B	B	B	A	B	B	A	A	B	A	B	A	B	B	-	B	A	A	B	A	B	B	B	B	A	A	B	A	B	B	B	B	B	B	B	B	B	B	A	B	B
Contig23781_at	6	27	74.2637	B	B	A	B	A	B	B	B	A	B	B	A	A	B	A	B	-	B	B	B	B	A	A	B	A	B	B	B	B	A	A	B	A	B	B	B	B	B	B	B	B	B	B	A	B	B
EBed02_SQ002_E18_s_at	6	27	74.2637	B	B	A	B	A	B	B	B	A	B	B	A	A	B	A	B	A	B	B	B	B	A	A	B	A	B	B	B	B	A	A	B	A	B	B	B	B	B	B	B	B	B	B	A	B	B
Contig7733_at	6	27	74.2637	B	B	A	B	A	B	B	B	A	B	B	A	A	B	A	B	A	B	B	B	B	A	A	B	A	B	B	B	B	A	A	B	A	B	B	B	B	B	B	B	B	B	B	A	B	B
rbaal31c07_s_at	6	27	74.2637	B	B	A	B	A	B	B	B	A	B	B	A	A	B	A	B	A	B	B	B	B	A	A	B	A	B	B	B	B	A	A	B	A	B	B	B	B	B	B	B	B	B	B	A	B	B
Contig2187_at	6	27	74.2637	B	B	A	B	A	B	B	B	A	B	B	A	A	B	A	B	A	B	B	B	B	A	A	B	A	B	B	B	B	A	A	B	A	B	B	B	B	B	B	B	B	B	B	A	B	B
Contig14562_at	6	27	74.2637	B	B	A	B	A	B	B	B	A	B	B	A	A	B	A	B	A	B	B	B	B	A	A	B	A	B	B	B	B	A	A	B	A	B	B	B	B	B	B	B	B	B	B	A	B	B
Contig24885_at	6	27	74.2637	B	B	A	B	A	B	B	B	A	B	B	A	A	B	A	B	A	B	B	B	B	A	A	B	A	B	-	B	B	A	A	-	A	B	B	B	B	B	B	B	B	B	B	A	B	B
HU09A06u_at	6	27	74.2637	B	B	A	B	A	B	B	B	A	B	B	A	A	B	A	B	A	B	B	B	B	A	A	B	A	B	-	B	B	A	A	-	A	B	B	B	B	B	B	B	B	B	B	A	B	-
Contig10062_at	6	28	79.6174	B	B	A	B	A	B	B	B	A	B	B	A	A	B	A	B	A	B	B	B	B	A	A	B	A	B	B	B	B	A	A	A	A	B	B	B	B	B	B	B	B	B	B	A	B	B
Contig11479_s_at	6	29	80.9511	B	B	A	B	A	B	B	B	A	B	B	A	A	B	A	B	A	B	B	B	B	A	A	B	A	B	B	B	B	A	A	A	A	B	B	B	B	B	B	B	B	B	B	A	B	B
Contig11608_s_at	6	29	80.9511	B	B	A	B	A	B	B	B	A	B	B	A	A	B	A	B	-	B	B	B	B	A	A	B	A	B	B	B	B	A	A	A	A	B	B	B	B	B	B	B	B	B	B	A	B	B
HVSMEc0009B07r2_s_at	6	29	80.9511	B	B	A	B	A	B	B	B	A	B	B	A	A	B	A	B	-	B	B	B	B	A	A	B	A	B	B	B	B	A	A	-	A	B	B	B	B	B	B	B	B	B	B	A	B	B
Contig11074_at	6	29	80.9511	B	B	A	B	A	B	B	B	A	B	B	A	A	B	A	B	-	B	B	B	B	A	A	B	A	B	B	B	B	A	A	A	A	B	B	B	B	B	B	B	B	B	B	A	B	B
Contig12460_at	6	29	80.9511	B	B	A	B	A	B	B	B	A	B	B	A	A	B	A	B	A	B	B	B	B	A	A	B	A	B	B	B	B	A	A	A	A	B	B	B	B	B	B	B	B	B	B	A	B	B
HW04C15u_x_at	6	29	80.9511	B	B	A	B	A	B	B	B	A	B	B	A	A	B	A	B	A	B	B	B	B	A	A	B	A	B	-	B	B	A	A	A	A	B	B	B	B	B	B	B	B	B	B	A	B	B
Contig5890_at	6	30	83.6203	B	B	A	B	A	B	B	B	A	B	B	B	A	B	A	B	-	B	B	B	B	A	A	B	A	B	B	B	B	A	A	A	B	B	B	B	B	B	B	B	B	B	B	A	B	B
EBro04_SQ004_L16a_at	6	30	83.6203	B	B	A	B	A	B	B	B	A	B	B	B	A	B	A	B	A	B	B	B	B	A	A	B	A	B	B	B	B	A	A	A	B	B	B	B	B	B	B	B	B	B	B	A	B	B
Contig477_at	6	30	83.6203	B	B	A	B	A	B	B	B	A	B	B	B	A	B	A	B	A	B	B	B	B	A	A	B	A	B	B	B	B	A	A	A	B	B	B	B	B	B	B	B	B	B	B	A	B	B
Contig20795_at	6	30	83.6203	B	B	A	B	A	B	B	B	A	B	B	B	A	B	A	B	A	B	B	B	B	A	A	B	A	B	B	B	B	A	A	A	B	B	B	B	B	B	B	B	B	B	B	A	B	B
Contig15318_at	6	30	83.6203	B	B	A	B	A	B	B	B	A	B	B	B	A	B	A	B	A	B	B	B	B	A	A	B	A	B	-	B	B	A	A	A	B	B	B	B	B	B	B	B	B	B	B	A	B	B
Contig13668_at	6	31	84.9539	B	B	B	B	A	B	B	B	A	B	B	B	A	B	A	B	A	B	B	B	B	A	A	B	A	B	B	B	B	A	A	A	B	B	B	B	B	B	B	B	B	B	B	A	B	B
Contig7623_at	6	32	87.6231	B	B	B	B	A	B	B	B	-	B	B	B	A	B	A	B	-	B	B	A	B	A	A	B	A	B	B	B	B	A	A	A	B	B	B	B	B	B	B	B	B	B	B	A	A	B
Contig9954_at	6	32	87.6231	B	B	B	B	A	B	B	B	A	B	B	B	A	B	A	B	A	B	B	A	B	A	A	B	A	B	B	B	B	A	A	A	B	B	B	B	B	B	B	B	B	B	B	A	A	B
Contig18524_at	6	32	87.6231	B	B	B	B	A	B	B	B	A	B	B	B	A	B	A	B	A	B	B	A	B	A	A	B	A	B	B	B	B	A	A	A	B	B	B	B	B	B	B	B	B	B	B	A	A	B
HVSMEn0024I06r2_s_at	6	32	87.6231	B	B	B	B	A	B	B	B	A	B	B	B	A	B	A	B	A	B	B	A	B	A	A	B	A	B	B	B	B	A	A	A	B	B	B	B	B	B	B	B	B	B	B	A	A	B
Contig8181_at	6	32	87.6231	B	B	B	B	A	B	B	B	A	B	B	B	A	B	A	B	A	B	B	A	B	A	A	B	A	B	B	B	B	A	A	-	-	B	B	B	B	B	B	B	B	B	B	A	A	B
Contig1698_at	6	33	88.9933	B	B	B	B	A	B	B	B	-	B	B	B	A	B	A	B	A	B	B	A	B	A	A	B	A	B	B	B	B	A	A	A	B	B	B	B	B	B	B	B	B	B	B	A	A	B
Contig5801_at	6	33	88.9933	B	B	B	B	A	B	B	B	A	B	B	B	A	B	A	B	-	B	B	A	B	A	A	B	A	B	B	B	B	A	A	A	B	B	B	B	B	B	B	B	B	B	B	A	A	B
Contig14430_at	6	34	90.3635	B	B	B	B	A	A	B	B	A	B	B	B	A	B	A	B	A	B	B	A	B	A	-	B	A	B	-	B	B	A	A	-	B	B	B	B	B	B	B	B	B	B	B	A	A	B
Contig14150_at	6	34	90.3635	B	B	B	B	A	A	B	B	A	B	B	B	A	B	A	B	A	B	B	A	B	A	A	B	A	B	-	B	B	A	A	A	B	B	B	B	B	B	B	B	B	B	B	A	A	B
Contig6013_at	6	34	90.3635	B	B	B	B	A	A	B	B	A	B	B	B	A	B	A	B	A	B	B	A	B	A	A	B	A	B	B	B	B	A	A	A	B	B	B	B	B	B	B	B	B	B	B	A	A	B
HV11N12u_at	6	34	90.3635	B	B	B	B	A	A	B	B	A	B	-	B	A	B	A	B	-	B	B	A	B	A	A	B	A	B	B	B	B	A	A	A	B	B	B	B	B	B	B	B	B	B	B	A	A	B
Contig3950_at	6	34	90.3635	B	B	B	B	A	A	B	B	A	B	B	B	A	B	A	B	A	B	B	A	B	A	A	B	A	B	B	B	B	A	A	A	B	B	B	B	B	B	B	B	B	B	B	A	A	B
HV11N12u_x_at	6	34	90.3635	B	B	B	B	A	A	B	B	A	B	B	B	A	B	A	B	A	B	B	A	B	A	A	B	A	B	B	B	B	A	A	A	B	B	B	B	B	B	B	B	B	B	B	A	A	B
Contig3951_at	6	34	90.3635	B	B	B	B	A	A	B	B	A	B	B	B	A	B	A	B	A	B	B	A	B	A	A	B	A	B	B	B	B	A	A	A	B	B	B	B	B	B	B	B	B	B	B	A	A	B
rbaal11e19_x_at	6	34	90.3635	B	B	B	B	A	A	B	B	A	B	B	B	A	B	A	B	A	B	B	A	B	A	A	B	A	B	B	B	B	A	A	A	B	B	B	B	B	B	B	B	B	B	B	A	A	B
Contig5897_at	6	35	91.6972	B	B	B	B	A	A	B	B	A	B	B	B	A	B	A	B	A	B	B	A	B	A	A	B	A	B	B	B	B	A	A	A	B	B	B	B	B	B	B	B	B	B	B	A	A	B
Contig2885_at	6	36	93.0308	B	B	B	B	A	A	B	B	A	B	B	B	A	B	A	B	A	B	B	A	B	A	A	B	A	B	B	B	B	A	A	A	B	B	B	B	B	B	B	B	B	B	B	A	A	B
Contig14608_at	6	36	93.0308	B	B	B	B	A	A	B	B	A	B	B	B	A	B	A	B	A	B	B	A	B	A	A	B	A	B	B	B	B	A	A	A	B	B	B	B	B	B	B	B	B	B	B	A	A	B
Contig7725_at	6	36	93.0308	B	B	B	B	A	A	B	B	A	B	B	B	A	B	A	B	A	B	B	A	B	A	A	B	A	B	B	B	B	A	A	-	B	B	B	B	B	B	B	B	B	B	B	A	A	B
HVSMEn0016F09r2_s_at	6	36	93.0308	B	B	B	B	A	A	B	B	A	B	B	B	A	B	A	B	A	B	B	A	B	A	A	B	A	B	B	B	B	A	A	A	B	B	B	B	B	B	B	B	B	B	B	A	A	B
Contig8435_at	6	36	93.0308	B	B	B	B	A	A	B	B	A	B	B	B	A	B	A	B	A	B	B	A	B	A	A	B	A	B	-	B	B	A	A	A	B	B	B	B	B	B	B	B	B	B	B	A	A	B
Contig17043_at	6	36	93.0308	B	B	B	B	A	A	B	B	A	B	B	B	A	B	A	B	A	B	B	A	B	A	A	B	A	B	-	B	B	A	A	A	B	B	B	B	B	B	B	B	B	B	B	A	A	B
Contig11582_at	6	37	98.4574	B	B	B	B	A	A	B	B	A	B	A	B	A	B	A	B	-	B	B	A	B	A	A	B	A	B	B	B	B	A	A	A	B	A	B	B	B	B	A	B	B	B	B	B	A	B
Contig5770_at	6	37	98.4574	B	B	B	B	A	A	B	B	A	B	A	B	A	B	A	B	-	B	B	A	B	A	A	B	A	B	B	B	B	A	A	A	B	A	B	B	B	B	A	B	B	B	B	B	A	B
HZ62C10r_at	6	38	103.884	B	B	B	B	A	A	B	B	A	B	A	B	A	A	A	B	-	B	B	A	B	A	A	B	A	B	-	B	B	A	A	A	B	A	B	B	A	B	A	B	A	B	B	B	A	B
rbags16k21_s_at	6	38	103.884	B	B	B	B	A	A	B	B	A	B	A	B	A	A	A	B	B	B	B	A	B	A	A	B	A	B	B	B	B	A	A	A	B	A	B	B	A	B	A	B	A	B	B	B	A	B
Contig6408_at	6	38	103.884	B	B	B	B	A	A	B	B	A	B	A	B	A	A	A	B	B	B	B	A	B	A	A	B	A	B	B	B	B	A	A	-	B	A	B	B	A	B	A	B	A	B	B	B	A	B
Contig26142_at	6	38	103.884	B	B	-	B	A	A	B	B	A	B	A	B	A	A	A	B	B	B	B	A	B	A	A	B	A	B	B	B	B	A	A	A	B	A	B	B	A	B	A	B	A	B	B	B	A	B
Contig16766_at	6	39	106.553	B	B	B	B	A	A	B	B	A	B	A	B	A	A	A	B	B	B	B	A	B	A	A	A	A	B	B	B	B	A	A	A	B	A	A	B	A	B	A	B	A	B	B	B	A	B
Contig7326_at	6	40	107.887	B	B	B	B	A	A	B	B	B	B	A	B	A	A	A	B	B	B	B	A	B	A	A	A	A	B	B	B	B	A	A	A	B	A	A	B	A	B	A	B	A	B	B	B	A	B
Contig3867_at	6	40	107.887	B	B	B	B	A	A	B	B	B	B	A	B	A	A	A	B	B	B	B	A	B	A	A	A	A	B	B	B	B	A	A	A	B	A	A	B	A	B	A	B	A	B	B	B	A	B
Contig10269_at	6	41	118.871	B	B	B	B	A	A	B	B	B	B	A	B	A	A	A	A	B	A	B	A	B	A	A	A	A	A	B	B	B	A	A	A	B	A	A	B	A	B	A	B	A	B	B	B	A	A
EBpi01_SQ005_A03_at	6	42	120.223	B	B	B	B	A	A	B	B	B	B	A	B	A	A	A	A	B	A	B	A	B	A	A	A	A	A	B	B	B	A	A	A	B	A	A	B	A	B	A	B	A	B	B	B	B	A
Contig13145_at	6	42	120.223	B	B	B	B	A	A	B	B	B	B	A	B	A	A	A	A	B	A	B	A	B	A	A	A	A	A	B	B	B	A	A	A	B	A	A	B	A	B	A	B	-	B	B	B	B	A
rbaal34e03_at	6	43	129.798	B	B	B	B	A	B	B	B	B	B	A	B	A	A	A	B	B	A	B	A	B	A	A	B	A	A	B	B	B	A	A	A	B	A	A	B	A	B	A	B	A	B	B	B	B	A
HA03O05u_s_at	6	44	133.916	B	B	B	B	B	B	B	B	B	B	A	B	A	A	A	B	B	A	B	A	B	A	A	B	A	A	B	B	B	A	A	B	B	A	A	B	A	B	A	B	A	B	B	B	B	A
Contig3707_at	6	45	135.268	B	B	B	B	B	B	B	B	B	B	A	B	A	A	A	B	B	A	B	A	B	A	A	B	A	A	B	B	B	A	A	A	B	A	A	B	A	B	A	B	A	B	B	B	B	A
Contig3149_at	6	46	140.695	B	B	B	B	B	B	B	B	B	B	A	B	A	A	A	B	-	A	B	A	B	A	A	B	A	A	B	B	B	A	A	A	B	A	A	B	A	B	A	B	A	B	A	B	B	A
Contig12882_at	6	46	140.695	B	B	B	B	B	B	B	B	B	B	A	B	A	A	A	B	B	A	B	A	B	A	A	B	A	A	B	B	B	A	A	-	B	A	A	B	A	B	A	B	A	B	A	B	B	A
Contig4135_at	6	47	163.839	B	B	B	B	A	B	B	B	B	A	A	B	A	A	A	B	B	A	B	A	B	B	A	A	A	A	B	B	B	A	A	A	B	A	A	B	A	B	A	B	A	B	A	B	B	A
Contig20388_at	6	47	163.839	B	B	B	B	A	B	B	B	B	A	A	B	A	A	A	B	B	A	B	A	B	B	A	A	A	A	B	B	B	A	A	A	B	A	A	B	A	B	A	B	A	B	A	B	B	A
Contig8319_at	6	48	165.173	B	B	B	B	A	B	B	B	B	A	A	B	A	A	A	B	B	A	B	A	B	B	A	A	A	A	B	B	B	A	A	A	B	A	A	B	A	B	A	B	A	B	A	B	B	A
HVSMEi0015L07r2_at	7	1	0	A	B	B	A	A	A	B	A	B	B	B	B	B	B	B	A	A	B	A	B	B	B	B	B	B	B	A	A	B	B	A	A	A	B	B	B	B	A	A	B	B	A	B	B	B	A
Contig16761_at	7	1	0	A	B	B	A	A	A	B	A	B	B	B	B	B	B	B	A	A	B	A	B	B	B	B	B	B	B	A	A	B	B	A	A	A	B	B	B	B	A	A	B	B	A	B	B	B	A
Contig6643_s_at	7	2	1.3336	A	B	B	A	A	A	B	A	B	B	B	B	B	B	B	A	A	B	A	B	B	B	B	B	B	B	A	A	B	B	A	A	A	B	B	B	B	A	A	B	B	A	B	B	B	-
Contig2493_s_at	7	2	1.3336	A	B	B	A	A	A	B	A	B	B	B	B	B	B	B	A	A	B	A	B	B	B	B	B	B	B	A	A	B	B	A	A	A	B	B	B	B	A	A	B	B	A	B	B	B	A
Contig14185_at	7	2	1.3336	A	B	B	A	A	A	B	A	B	B	B	B	B	B	B	A	A	B	A	B	B	B	B	B	B	B	A	A	B	B	A	A	A	B	B	B	B	A	A	B	B	A	B	B	B	A
Contig14594_at	7	2	1.3336	A	B	B	A	A	A	B	A	B	B	B	B	B	B	B	A	A	B	A	B	B	B	B	B	B	B	A	A	B	B	A	A	A	B	B	B	B	A	A	B	B	A	B	B	B	A
HO06I09S_at	7	2	1.3336	A	B	B	A	A	A	B	A	B	B	B	B	B	B	B	A	-	B	A	B	B	B	B	B	B	B	A	A	B	B	A	A	A	B	B	B	B	A	A	B	B	A	B	B	B	A
Contig3141_at	7	2	1.3336	A	B	B	A	A	A	B	A	B	B	B	B	B	B	B	A	-	B	A	B	B	B	B	B	B	B	A	A	B	B	A	A	A	B	B	B	B	A	A	B	B	A	B	B	B	A
HO12E21S_x_at	7	2	1.3336	A	B	B	A	A	A	B	A	B	B	B	B	B	B	B	A	A	B	A	B	B	B	B	B	B	B	A	A	B	B	A	A	A	B	B	B	B	A	A	B	B	A	B	B	B	A
Contig14826_at	7	2	1.3336	A	B	B	A	A	A	B	A	B	B	-	B	B	B	B	A	A	B	A	B	B	B	-	B	B	B	A	A	B	B	A	A	A	B	B	B	B	A	A	B	B	A	B	B	B	A
AF509747.1_at	7	2	1.3336	A	B	B	A	A	A	B	A	B	B	B	B	B	B	B	A	A	B	A	B	B	B	B	B	B	B	A	A	B	B	A	A	A	B	B	B	B	A	A	B	B	A	B	B	B	A
Contig3140_at	7	2	1.3336	A	B	B	A	A	A	B	A	B	B	B	B	B	B	B	A	A	B	A	B	B	B	B	B	B	B	A	A	B	B	A	A	A	B	B	B	B	A	A	B	B	A	B	B	B	A
Contig11156_at	7	2	1.3336	A	B	B	A	A	A	B	A	B	B	B	B	B	B	B	A	A	B	A	B	B	B	B	B	B	B	A	A	B	B	A	A	A	B	B	B	B	A	A	B	B	A	B	B	B	A
Contig9996_at	7	2	1.3336	A	B	B	A	A	A	B	A	B	B	B	B	B	B	B	A	A	B	A	B	B	B	B	B	B	B	A	A	B	B	A	A	A	B	B	B	B	A	A	B	B	A	B	B	B	A
Contig22704_at	7	2	1.3336	A	B	B	A	A	A	B	A	B	B	B	B	B	B	B	A	A	B	A	B	B	B	B	B	B	B	A	A	B	B	A	-	A	B	B	B	B	A	A	B	B	A	B	B	B	A
Contig72_s_at	7	2	1.3336	A	B	B	A	A	A	B	A	B	B	B	B	B	B	B	A	A	B	A	B	B	B	B	B	B	B	-	A	B	B	A	A	A	B	B	B	B	A	A	B	B	A	B	B	B	A
HVSMEl0003E22r2_at	7	3	4.2355	A	B	A	-	A	A	B	A	B	B	B	B	B	B	B	A	-	B	A	B	B	B	B	B	B	B	A	A	B	B	B	A	A	B	B	B	B	A	A	B	B	-	B	B	B	A
Contig4694_s_at	7	4	7.1373	A	B	A	A	A	A	B	A	B	B	B	B	B	B	B	A	A	B	A	B	A	B	B	B	B	B	A	A	B	B	B	A	A	B	B	B	A	A	A	B	B	A	B	B	B	A
Contig12448_at	7	5	8.4709	A	B	A	A	A	A	B	A	B	B	B	B	B	B	B	A	A	B	A	B	A	B	B	B	B	B	A	A	B	B	B	A	A	B	B	B	A	A	A	B	B	A	B	B	B	A
rbasd15h01_s_at	7	5	8.4709	A	B	A	A	A	A	B	A	B	B	B	B	B	B	B	A	-	B	A	B	A	B	B	B	B	B	A	A	B	B	B	A	A	B	B	B	A	A	A	B	B	A	B	B	B	A
HVSMEa0011H12r2_x_at	7	6	9.8226	A	B	A	A	B	A	B	A	B	B	B	B	B	B	B	A	A	B	A	B	A	B	B	B	B	B	A	A	B	B	B	-	A	B	B	B	A	A	A	B	B	A	B	B	B	A
Contig807_at	7	6	9.8226	A	B	A	A	B	A	B	A	B	B	B	B	B	B	B	A	A	B	A	B	A	B	B	B	B	B	A	A	B	B	B	A	A	B	B	B	A	A	A	B	B	A	B	B	B	A
Contig3131_at	7	7	11.1743	A	B	A	A	B	-	B	A	B	B	B	B	B	B	B	A	-	B	A	B	A	B	B	B	B	B	A	A	B	A	B	A	A	B	B	B	A	A	A	B	B	A	B	B	B	A
HW03M24u_at	7	7	11.1743	A	B	A	A	B	A	B	A	B	B	B	B	B	B	B	A	-	B	A	B	A	B	B	B	B	B	-	A	B	A	B	A	A	B	B	B	A	A	A	B	B	A	B	B	B	A
Contig24881_s_at	7	7	11.1743	A	B	A	A	B	A	B	A	B	B	B	B	B	B	B	A	A	B	A	B	A	B	B	B	B	B	A	A	B	A	B	A	A	B	B	B	A	A	A	B	B	A	B	B	B	A
Contig12058_at	7	7	11.1743	A	B	A	A	B	A	B	A	B	B	B	B	B	B	B	A	A	B	A	B	A	B	B	B	B	B	A	A	B	A	B	A	A	B	B	B	A	A	A	B	B	A	B	B	B	A
HU08C07u_at	7	7	11.1743	A	B	A	A	B	A	B	A	B	B	B	B	B	B	B	A	A	B	A	B	A	B	B	B	B	B	A	A	B	A	B	A	A	B	B	B	A	A	A	B	B	A	B	B	B	A
HW03B09u_x_at	7	7	11.1743	A	B	A	A	B	A	B	A	B	B	B	B	B	B	B	A	A	B	A	B	A	B	B	B	B	B	A	A	B	A	B	A	A	B	B	B	A	A	A	B	B	A	B	B	B	A
Contig20397_at	7	7	11.1743	A	B	A	A	B	A	B	A	B	B	B	B	B	B	B	A	A	B	A	B	A	B	B	B	B	B	A	A	B	A	B	A	A	B	B	B	A	A	A	B	B	A	B	B	B	A
Contig13253_at	7	7	11.1743	A	B	A	A	B	A	B	A	B	B	B	B	B	B	B	A	A	B	A	B	A	B	B	B	B	B	A	A	B	A	B	A	A	B	B	B	A	A	A	B	B	A	B	B	B	A
Contig14103_at	7	7	11.1743	A	B	A	A	B	A	B	A	B	B	B	B	B	B	B	A	A	B	A	B	A	B	B	B	B	B	A	A	B	A	B	A	A	B	B	B	A	A	A	B	B	A	B	B	B	A
Contig15877_at	7	7	11.1743	A	B	A	A	B	A	B	A	B	B	B	B	B	B	B	A	A	B	A	B	A	B	B	B	B	B	A	A	B	A	B	A	A	B	B	B	A	A	A	B	B	A	B	B	B	A
Contig3132_at	7	7	11.1743	A	B	A	A	B	A	B	A	B	B	B	B	B	B	B	A	A	B	A	B	A	B	B	B	B	B	A	A	B	A	B	A	A	B	B	B	A	A	A	B	B	A	B	B	B	A
HS16L14r_x_at	7	8	12.5079	A	B	A	A	B	A	B	A	B	B	B	B	B	B	B	A	-	B	A	B	A	B	B	B	B	B	A	A	B	A	B	A	A	B	B	B	A	A	A	B	B	A	B	B	B	A
HS16L14r_s_at	7	8	12.5079	A	B	A	A	B	A	B	A	B	B	B	B	B	B	B	A	A	B	A	B	A	B	B	B	B	B	A	A	B	A	B	A	A	B	B	B	A	A	A	B	B	A	B	B	B	A
Contig11397_s_at	7	8	12.5079	A	B	A	A	B	A	B	A	B	B	B	B	B	B	B	A	A	B	A	B	A	B	B	B	B	B	A	A	B	A	B	A	A	B	B	B	A	A	A	B	B	A	B	B	B	A
Contig11396_at	7	8	12.5079	A	B	A	A	B	A	B	A	B	B	B	B	B	B	B	A	A	B	A	B	A	B	B	B	B	B	A	A	B	A	B	A	A	B	B	B	A	A	A	B	B	A	B	B	B	A
Contig7593_at	7	8	12.5079	A	B	A	A	B	A	B	A	B	B	-	B	B	B	B	A	A	B	A	B	A	B	B	B	B	B	A	A	B	A	B	-	A	B	B	B	A	A	A	B	B	A	B	B	B	A
Contig8746_at	7	9	13.8416	A	B	A	A	B	A	B	A	B	B	B	B	B	B	B	A	A	B	A	B	A	B	B	B	B	B	A	A	B	A	B	A	A	B	B	B	A	A	A	B	B	A	B	B	B	A
Contig6470_at	7	9	13.8416	A	B	A	A	B	A	B	A	B	B	B	B	B	B	B	A	A	B	A	B	A	B	B	B	B	B	A	A	B	A	B	A	A	B	B	B	A	A	A	B	B	A	B	B	B	A
Contig8413_s_at	7	9	13.8416	A	B	A	A	B	A	B	A	B	B	B	B	B	B	B	A	A	B	A	B	A	B	B	B	B	B	A	A	B	A	B	A	A	B	B	B	A	A	A	B	B	A	B	B	B	A
HVSMEc0014G08r2_at	7	10	15.1752	A	B	A	A	B	A	B	A	B	B	B	B	B	B	B	A	A	B	A	B	A	B	B	B	B	B	A	A	B	A	A	A	A	B	B	B	A	A	A	B	B	A	B	B	B	A
EBro03_SQ007_M15_at	7	11	32.2475	A	B	A	A	B	A	A	A	B	B	B	A	B	B	B	A	-	B	B	B	A	B	B	B	B	B	A	A	B	A	A	A	A	A	B	B	A	B	B	B	B	A	B	B	B	B
Contig4541_at	7	12	34.99	A	B	A	A	B	A	A	A	B	B	B	A	B	A	B	A	-	B	B	B	A	B	-	A	B	B	A	A	B	A	A	A	A	A	B	B	A	B	B	B	B	A	B	B	B	B
HVSMEf0016E23r2_s_at	7	12	34.99	A	B	A	A	B	A	A	A	B	B	B	A	B	A	B	A	B	B	B	B	A	B	B	A	B	B	A	A	B	A	A	A	A	A	B	B	A	B	B	B	B	A	B	B	B	B
HV_CEb0004J18r2_at	7	12	34.99	A	B	A	A	B	A	A	A	B	B	B	A	B	A	B	A	-	B	B	B	A	B	B	A	B	B	A	A	B	A	A	A	A	A	B	B	A	B	B	B	B	A	B	B	B	B
Contig9064_at	7	12	34.99	A	B	A	A	B	A	A	A	B	B	B	A	B	A	B	A	-	B	B	B	A	B	B	A	B	B	A	A	B	A	A	A	A	A	B	B	A	B	B	B	B	A	B	B	B	B
Contig9789_s_at	7	12	34.99	A	B	A	A	B	A	A	A	B	B	B	A	B	A	B	A	-	B	B	B	A	B	B	A	B	B	A	A	B	A	A	A	A	A	B	B	A	B	B	B	B	A	B	B	B	B
Contig10573_s_at	7	12	34.99	A	B	A	A	B	A	A	A	B	B	B	A	B	A	B	A	B	B	B	B	A	B	B	A	B	B	A	A	B	A	A	-	A	A	B	B	A	B	B	B	B	A	B	B	B	B
Contig20455_at	7	12	34.99	A	B	A	A	B	A	A	A	B	B	B	A	B	A	B	A	B	B	B	B	A	B	B	A	B	B	A	A	B	A	A	-	A	A	B	B	A	B	B	B	B	A	B	B	B	B
Contig12276_at	7	12	34.99	A	B	A	A	B	A	A	A	B	B	B	A	B	A	B	A	B	B	B	B	A	B	B	A	B	B	A	A	B	A	A	A	A	A	B	B	A	B	B	B	B	A	B	B	B	B
Contig5588_at	7	12	34.99	A	B	A	A	B	A	A	A	B	B	B	A	B	A	B	A	B	B	B	B	A	B	B	A	B	B	A	A	B	A	A	A	A	A	B	B	A	B	B	B	B	A	B	B	B	B
Contig4543_at	7	12	34.99	A	B	A	A	B	A	A	A	B	B	B	A	B	A	B	A	B	B	B	B	A	B	B	A	B	B	-	A	B	A	A	A	A	A	B	B	A	B	B	B	B	A	B	B	B	B
Contig21035_at	7	12	34.99	A	B	-	A	B	A	A	A	B	B	B	A	B	A	B	A	B	B	B	B	A	B	B	A	B	B	-	A	B	A	A	A	A	A	B	B	A	B	B	B	B	A	B	B	B	B
Contig7809_at	7	13	36.3236	A	B	A	-	B	A	A	A	B	B	B	A	B	A	B	A	B	B	B	B	A	B	B	A	B	B	-	A	B	A	A	A	A	A	B	B	A	B	B	B	B	A	B	B	B	B
HVSMEi0012J12r2_at	7	13	36.3236	A	B	A	A	B	A	A	A	B	B	B	A	B	A	B	A	-	B	B	B	A	B	B	A	B	B	A	A	B	A	A	A	A	A	B	B	A	B	B	B	B	A	B	B	B	B
Contig15062_at	7	13	36.3236	A	B	A	A	B	A	A	A	B	B	B	A	B	A	B	A	B	B	B	B	A	B	B	A	B	B	A	A	B	A	A	A	A	A	B	B	A	B	B	B	B	A	B	B	B	B
Contig8176_at	7	13	36.3236	A	B	A	A	B	A	A	A	B	B	B	A	B	A	B	A	B	B	B	B	A	B	B	A	B	B	A	A	B	A	A	A	A	A	B	B	A	B	B	B	B	A	B	B	B	B
Contig18068_at	7	13	36.3236	A	B	A	A	B	A	A	A	B	B	B	A	B	A	B	A	B	B	B	B	A	B	B	A	B	B	A	A	B	A	A	A	A	A	B	B	A	B	B	B	B	A	B	B	B	B
Contig12410_at	7	14	44.3929	A	B	A	A	B	A	A	A	B	B	B	A	B	A	B	A	B	B	B	B	A	A	B	A	B	B	A	A	B	A	A	A	A	A	B	B	A	B	B	B	B	B	B	B	A	B
Contig13249_at	7	15	47.0983	A	B	A	A	-	A	A	A	B	B	B	A	B	A	B	A	B	B	B	B	A	A	B	A	B	B	A	A	B	A	A	B	A	A	B	B	A	B	B	B	B	B	B	B	A	B
Contig21343_at	7	16	51.1613	A	B	A	A	B	A	A	A	B	B	B	A	B	A	B	A	B	B	B	B	A	A	B	B	B	A	A	A	B	A	A	B	A	A	B	B	A	B	B	B	B	B	B	B	A	B
Contig7635_s_at	7	17	53.8666	A	B	A	B	B	A	A	A	B	B	A	A	B	A	B	A	B	B	B	B	A	A	B	B	B	A	-	A	B	A	A	B	A	A	B	B	A	B	B	B	B	B	B	B	A	B
EBpi07_SQ002_L11_s_at	7	18	56.5719	A	B	A	B	B	A	A	B	B	B	A	A	B	A	B	A	B	B	B	B	A	A	B	B	B	A	A	A	B	A	A	B	A	A	B	B	A	B	B	B	B	B	B	B	A	B
Contig21095_at	7	19	57.9236	A	B	A	B	B	A	A	B	B	B	A	A	B	A	B	A	-	B	B	B	A	A	B	B	B	A	A	A	B	A	A	B	A	B	B	B	A	B	B	B	B	B	B	B	A	B
Contig689_s_at	7	19	57.9236	A	B	A	B	B	A	A	B	B	B	A	A	B	A	B	A	B	B	B	B	A	A	B	-	B	A	A	A	B	A	A	B	A	B	B	B	A	B	B	B	B	-	B	B	A	B
Contig16006_at	7	20	59.2753	A	B	A	B	B	A	A	B	B	B	A	A	B	A	B	A	B	B	B	B	A	A	B	B	B	A	A	A	B	A	A	B	A	B	B	B	A	B	B	B	B	B	B	B	A	B
Contig4315_at	7	20	59.2753	A	B	A	B	B	A	A	B	B	B	A	A	B	A	B	A	B	B	B	B	A	A	B	B	B	A	A	A	B	A	A	B	A	B	B	B	A	-	B	B	B	B	B	B	A	B
Contig18530_at	7	21	60.627	A	B	A	B	B	A	A	B	B	B	A	A	B	A	B	A	B	B	B	B	A	A	B	B	B	A	A	A	B	A	A	B	A	B	B	B	A	B	B	B	B	B	B	B	A	B
Contig13694_at	7	21	60.627	A	B	A	B	B	A	A	B	B	B	A	A	B	A	B	A	B	B	B	B	A	A	B	B	B	A	A	A	B	A	A	B	A	B	B	B	A	B	B	B	B	B	B	B	A	B
Contig18530_s_at	7	21	60.627	A	B	A	B	B	A	A	B	B	B	A	A	B	A	B	A	B	B	B	B	A	-	B	B	B	A	A	A	B	A	A	B	A	B	B	B	A	B	B	B	B	B	B	B	A	B
Contig11942_at	7	22	61.9972	A	B	A	B	B	A	A	B	B	B	A	A	B	A	B	A	B	B	B	B	A	A	B	B	B	A	A	A	B	A	A	-	A	B	B	B	A	A	B	B	B	B	B	B	A	B
Contig13311_at	7	22	61.9972	A	B	A	B	B	A	A	B	B	B	A	A	B	A	B	A	B	B	B	B	A	A	B	B	B	A	A	A	B	A	A	B	A	B	B	-	A	A	B	B	B	B	B	B	A	B
Contig7544_at	7	23	63.3489	A	B	A	B	B	A	A	B	B	B	A	A	B	A	B	A	B	B	B	B	A	A	B	B	B	A	A	A	B	A	A	B	A	B	B	A	A	A	B	B	B	B	B	B	A	B
Contig11510_at	7	24	64.6825	A	B	A	B	B	A	A	B	B	B	A	A	B	A	B	A	B	B	B	B	A	A	B	B	B	A	A	A	B	A	A	B	A	B	B	A	A	A	B	B	B	B	B	B	A	B
HS07O10u_at	7	24	64.6825	A	B	A	B	B	A	A	B	B	B	A	A	B	A	B	A	B	B	B	B	A	A	B	B	B	A	A	A	B	A	A	B	A	B	B	A	A	A	B	B	B	B	B	B	A	B
Contig14364_s_at	7	24	64.6825	A	B	A	B	B	A	A	B	B	B	A	A	B	A	B	A	-	B	B	B	A	A	B	B	B	A	A	A	B	A	A	-	A	B	B	A	A	A	B	B	B	B	B	B	A	B
Contig5714_s_at	7	25	67.3517	A	B	A	B	B	A	A	B	B	B	A	A	A	A	B	A	B	B	B	B	A	A	B	B	B	A	A	A	B	A	A	-	A	B	B	A	A	A	B	B	B	B	B	B	A	B
Contig8286_at	7	25	67.3517	A	B	A	B	B	A	A	B	B	B	A	A	A	A	B	A	B	B	B	B	A	A	B	B	B	A	A	A	B	A	A	B	A	B	B	A	A	A	B	B	B	B	B	B	A	B
Contig13416_at	7	25	67.3517	A	B	A	B	B	A	A	B	B	B	A	A	A	A	B	A	B	B	B	B	A	A	B	B	B	A	A	A	B	A	A	B	A	B	B	A	A	A	B	B	B	B	B	B	A	B
Contig13939_at	7	25	67.3517	A	B	A	B	B	A	A	B	B	B	A	A	A	A	B	A	B	B	B	B	A	A	B	B	B	A	A	A	B	A	A	B	A	B	B	A	A	A	B	B	B	B	B	B	A	B
Contig6860_at	7	25	67.3517	A	B	A	B	B	A	A	B	B	B	A	A	A	A	B	A	B	B	B	B	A	A	B	B	B	A	A	A	B	A	A	B	A	B	B	A	A	A	B	B	B	B	B	B	A	B
Contig18315_at	7	25	67.3517	A	B	A	B	B	A	A	B	B	B	A	A	A	A	B	A	B	B	B	B	A	A	B	B	B	A	-	A	B	A	A	B	A	B	B	A	A	A	B	B	B	B	B	B	A	B
Contig4502_at	7	25	67.3517	A	B	A	B	B	A	A	B	B	B	A	A	A	A	B	A	B	B	B	B	A	A	B	B	B	A	A	A	B	A	A	B	A	B	B	A	A	A	B	B	B	B	B	B	A	B
Contig9193_at	7	25	67.3517	A	B	A	B	B	A	A	B	B	B	A	A	A	A	B	A	B	B	B	B	A	A	B	B	B	A	A	A	B	A	A	B	A	B	B	A	A	A	B	B	B	B	B	B	A	B
Contig5990_at	7	25	67.3517	A	B	A	B	B	A	A	B	B	B	A	A	A	A	B	A	-	B	B	B	A	A	B	B	B	A	A	A	B	A	A	B	A	B	B	A	A	A	B	B	B	B	B	B	A	B
Contig22316_at	7	25	67.3517	A	B	A	B	B	A	A	B	B	B	A	A	A	A	B	A	-	B	B	B	A	A	B	B	B	A	A	A	B	A	A	B	A	B	B	A	A	A	B	B	B	B	B	B	A	B
Contig26368_at	7	25	67.3517	A	B	A	B	B	A	A	B	B	B	A	A	A	A	B	A	-	B	B	B	A	A	B	B	B	A	A	A	B	A	A	B	A	B	B	A	A	A	B	B	B	B	B	B	A	B
HVSMEb0011B17r2_s_at	7	25	67.3517	A	B	A	B	B	A	A	B	B	B	A	A	A	A	B	A	B	B	B	B	A	A	B	B	B	A	A	A	B	A	A	B	A	B	B	A	A	A	B	B	B	B	B	B	A	B
Contig5715_at	7	25	67.3517	A	B	A	B	B	A	A	B	B	B	A	A	A	A	B	A	-	B	B	B	A	A	B	B	B	A	A	A	B	A	A	B	A	-	B	A	A	A	B	B	B	B	B	B	A	B
Contig2208_at	7	26	68.6853	A	B	A	B	B	A	A	B	B	B	A	A	A	A	B	A	B	B	B	B	A	A	B	B	B	A	A	A	B	A	A	B	A	B	B	A	A	A	B	B	B	B	B	B	A	B
Contig12250_at	7	27	70.037	A	B	A	B	B	A	A	B	B	B	A	A	A	A	B	A	-	B	B	B	A	A	B	B	B	A	A	A	B	A	A	B	A	B	B	A	A	A	B	B	B	B	B	B	A	B
Contig7278_at	7	27	70.037	A	B	A	B	B	A	A	B	B	B	A	A	A	A	B	A	B	B	B	B	A	A	B	B	B	A	A	A	B	A	A	B	A	B	B	A	A	A	B	B	-	B	B	B	A	B
Contig22734_at	7	28	71.3887	A	A	A	B	B	A	A	B	B	B	A	A	A	A	B	A	-	B	B	B	A	A	B	B	B	A	A	A	B	A	A	B	A	B	B	A	A	A	B	B	B	B	B	B	A	B
HV_CEa0014N02r2_at	7	28	71.3887	A	A	A	B	B	A	A	B	B	B	A	A	A	A	B	A	B	B	B	B	A	A	B	B	B	A	A	A	B	A	A	B	A	B	B	A	A	A	B	B	B	B	B	B	A	B
Contig20839_at	7	28	71.3887	A	A	A	B	B	A	A	B	B	B	A	A	A	A	B	A	B	B	B	B	A	A	B	B	B	A	A	A	B	A	A	B	A	B	B	A	A	A	B	B	B	B	B	B	A	B
Contig24409_at	7	28	71.3887	A	A	A	B	B	A	A	B	B	B	A	A	A	A	B	A	B	B	B	B	A	A	-	B	B	A	A	A	B	A	A	-	A	B	B	A	A	A	B	B	B	B	B	B	A	B
Contig9921_at	7	29	72.7404	A	A	A	B	B	A	A	B	B	B	A	A	A	A	B	A	B	B	B	B	A	A	B	B	B	A	A	A	B	A	A	-	A	B	B	A	A	A	B	B	B	B	B	B	A	B
HW02I13u_x_at	7	29	72.7404	A	A	A	B	B	A	A	B	B	B	A	A	A	A	B	A	B	B	B	B	A	A	B	B	B	A	A	A	B	A	A	B	A	B	B	A	A	A	B	B	B	B	B	B	A	B
Contig8668_at	7	30	74.0921	A	A	A	B	B	A	A	B	B	B	A	A	A	A	B	A	-	B	B	B	B	A	B	B	B	A	A	A	B	A	A	B	A	B	B	A	A	A	B	B	B	B	B	B	A	B
HVSMEg0006E16f2_at	7	30	74.0921	A	A	A	B	B	A	A	B	B	B	A	A	A	A	B	A	B	B	B	B	B	A	B	B	B	A	-	A	B	A	A	B	A	B	B	A	A	A	B	B	B	B	B	B	A	B
Contig11540_at	7	30	74.0921	A	A	A	B	B	A	A	B	B	B	A	A	A	A	B	A	B	B	B	B	B	A	B	B	B	A	A	A	B	A	A	B	A	B	B	A	A	A	B	B	B	B	B	B	A	B
Contig660_s_at	7	30	74.0921	A	A	A	B	B	A	A	B	B	B	A	A	A	A	B	A	-	B	B	B	B	A	B	B	B	A	A	A	B	A	A	B	A	B	B	A	A	A	B	B	B	B	B	B	A	B
Contig11540_s_at	7	30	74.0921	A	A	A	B	B	A	A	B	B	B	A	A	A	A	B	A	B	B	B	B	B	A	B	B	B	A	A	A	B	A	A	B	A	B	B	A	A	A	B	B	B	B	B	B	A	B
Contig16410_at	7	30	74.0921	A	A	A	B	B	A	A	B	B	B	A	A	A	A	B	A	B	B	B	B	B	A	B	B	B	A	-	A	B	A	A	B	A	B	B	A	A	A	B	B	B	B	B	B	A	B
Contig660_x_at	7	30	74.0921	A	A	A	B	B	A	A	B	B	B	A	A	A	A	B	A	-	B	B	B	B	A	B	B	B	A	A	A	B	A	A	B	A	B	B	A	A	A	B	B	B	B	B	B	A	B
Contig10599_at	7	31	75.4257	A	A	A	B	B	A	A	B	B	B	A	A	A	A	B	A	B	B	B	B	B	A	B	B	B	A	A	A	B	A	A	B	A	B	B	A	A	A	B	B	B	B	B	B	A	B
Contig15588_at	7	31	75.4257	A	A	A	B	B	A	A	B	B	B	A	A	A	A	B	A	-	B	B	B	B	A	B	B	B	A	A	A	B	A	A	-	A	B	B	A	A	A	B	B	B	B	B	B	A	B
Contig16237_at	7	31	75.4257	A	A	A	B	B	A	A	B	B	B	A	A	A	A	B	A	-	B	B	B	B	A	B	B	B	A	A	A	B	A	A	-	A	B	B	A	A	A	B	B	B	B	B	B	A	B
Contig15057_at	7	31	75.4257	A	A	A	B	B	A	A	B	B	B	A	A	A	A	B	A	-	B	B	B	B	A	B	B	B	A	A	A	B	A	A	B	A	B	B	A	A	A	B	B	-	B	B	B	A	B
Contig1207_at	7	32	76.7774	A	A	A	B	B	A	A	B	B	B	A	A	A	A	B	A	-	B	B	B	B	A	B	B	B	B	A	A	B	A	A	B	A	B	B	A	A	A	B	B	B	B	B	B	A	B
Contig876_at	7	32	76.7774	A	A	A	B	B	A	A	B	B	B	A	A	A	A	B	A	B	B	B	B	B	A	B	B	B	B	A	A	B	A	A	B	A	B	B	A	A	A	B	B	B	B	B	B	A	B
Contig20698_at	7	32	76.7774	A	A	A	B	B	A	A	B	B	B	A	A	A	A	B	A	B	B	B	B	B	A	B	B	B	B	-	A	B	A	A	B	A	B	B	A	A	A	B	B	B	B	B	B	A	B
Contig1692_at	7	33	80.8404	A	A	A	B	B	A	A	B	B	B	A	A	A	A	B	A	-	B	B	B	B	A	B	B	B	B	A	A	B	A	B	B	A	B	B	A	A	A	B	B	B	B	B	B	A	A
Contig16049_at	7	33	80.8404	A	A	A	B	B	A	A	B	B	B	A	A	A	A	B	A	-	B	B	B	B	A	B	B	B	B	A	A	B	A	B	B	A	B	B	A	A	A	B	B	B	B	B	B	A	A
Contig1690_s_at	7	33	80.8404	A	A	A	B	B	A	A	B	B	B	A	A	A	A	B	A	B	B	B	B	B	A	B	B	B	B	A	A	B	A	B	B	A	B	B	A	A	A	B	B	B	B	B	B	A	A
Contig5758_at	7	33	80.8404	A	A	A	B	B	A	A	B	B	B	A	A	A	A	B	A	B	B	B	B	B	A	B	B	B	B	A	A	B	A	B	B	A	B	B	A	A	A	B	B	B	B	B	B	A	A
Contig1913_s_at	7	34	82.174	A	A	A	B	B	A	A	B	B	B	A	A	A	A	B	A	B	B	B	B	B	A	B	B	B	B	A	A	B	A	B	B	A	B	B	A	A	A	B	B	B	B	B	B	A	A
Contig6502_at	7	34	82.174	A	A	A	B	B	A	A	B	B	B	A	A	A	A	B	A	B	B	B	B	B	A	B	B	B	B	A	A	B	A	B	B	A	B	B	A	A	A	B	B	B	B	B	B	A	A
Contig8818_at	7	34	82.174	A	A	A	B	B	A	A	B	B	B	A	A	A	A	B	A	B	B	B	B	B	A	B	B	B	B	A	A	B	A	B	B	A	B	B	A	A	A	B	B	B	B	B	B	A	A
HVSMEk0018A11r2_at	7	34	82.174	A	A	A	B	B	A	A	B	B	B	A	A	A	A	B	A	B	B	B	B	B	A	B	B	B	B	A	A	B	A	B	B	A	B	B	A	A	A	B	B	B	B	B	B	A	A
Contig11538_at	7	34	82.174	A	A	A	B	B	A	A	B	B	B	A	A	A	-	B	A	B	B	B	B	B	A	B	B	B	B	A	A	B	A	B	B	A	B	B	A	A	A	B	B	B	B	B	B	A	A
Contig3118_at	7	34	82.174	A	A	A	B	B	A	A	B	B	B	A	A	A	A	B	A	B	B	B	B	B	A	B	B	B	B	A	A	B	A	B	B	A	B	B	A	A	A	B	B	B	B	B	B	A	A
Contig16243_at	7	34	82.174	A	A	A	B	B	A	A	B	B	B	A	A	A	A	B	A	B	B	B	B	B	A	B	B	B	B	A	A	B	A	B	B	A	B	B	A	A	A	B	B	B	B	B	B	A	A
Contig17160_at	7	34	82.174	A	A	A	B	B	A	A	B	B	B	A	A	A	A	B	A	B	B	B	B	B	A	B	B	B	B	A	A	B	A	B	B	A	B	B	A	A	A	B	B	B	B	B	B	A	A
Contig20066_at	7	34	82.174	A	A	A	B	B	A	A	B	B	B	A	A	A	A	B	A	B	B	B	B	B	A	B	B	B	B	A	A	B	A	B	B	A	B	B	A	A	A	B	B	B	B	B	B	A	A
HK03G15r_at	7	35	83.5077	A	A	A	B	B	A	A	B	B	B	A	A	A	A	B	A	B	B	B	B	B	A	B	B	B	B	A	A	B	A	B	B	A	B	B	A	A	A	B	B	B	B	B	B	A	A
Contig4572_at	7	35	83.5077	A	A	A	B	B	A	A	B	B	B	A	A	A	A	B	A	B	B	B	B	B	A	B	B	B	B	A	A	B	A	B	B	A	B	B	A	A	A	B	B	B	B	B	B	A	A
HK05G21r_s_at	7	35	83.5077	A	A	A	B	B	A	A	B	B	B	A	A	A	A	B	A	B	B	B	B	B	A	B	B	B	B	A	A	B	A	B	B	A	B	B	A	A	A	B	B	B	B	B	B	A	A
Contig10499_at	7	35	83.5077	A	A	A	B	B	A	A	B	B	B	A	A	A	A	B	A	B	B	B	B	B	A	B	B	B	B	A	A	B	A	B	B	A	B	B	A	A	A	B	B	B	B	B	B	A	A
Contig20723_at	7	35	83.5077	A	A	A	B	B	A	A	B	B	B	A	A	A	A	B	A	B	B	B	B	B	A	B	B	B	B	A	A	B	A	B	B	A	B	B	A	A	A	B	B	B	B	B	B	A	A
Contig17403_at	7	35	83.5077	A	A	A	B	B	A	A	B	B	B	A	A	A	A	B	A	B	B	B	B	B	A	B	B	B	B	A	A	B	A	B	B	A	B	B	A	A	A	B	B	B	B	B	B	A	A
Contig3894_at	7	35	83.5077	A	A	A	B	B	A	A	B	B	B	A	A	A	A	B	A	B	B	B	B	B	A	B	B	B	B	A	A	B	A	B	B	A	B	B	A	A	A	B	B	B	B	B	B	A	A
Contig13062_at	7	35	83.5077	A	A	A	B	B	A	A	B	B	B	A	A	A	A	B	A	-	B	B	B	B	A	B	B	B	B	A	A	B	A	B	B	A	B	B	A	A	A	B	B	B	B	B	B	A	A
HVSMEn0003K24f2_x_at	7	35	83.5077	A	A	A	B	B	A	A	B	B	B	A	A	A	A	B	A	-	B	B	B	B	A	B	B	B	B	A	A	B	A	B	B	A	B	B	A	A	A	B	B	B	B	B	B	A	A
Contig2539_x_at	7	35	83.5077	A	A	A	B	B	A	A	B	B	B	A	A	A	A	B	A	B	B	B	B	B	A	B	B	B	B	A	A	B	A	B	B	A	B	B	A	A	A	B	B	B	B	B	B	A	A
Contig9215_at	7	35	83.5077	A	A	A	B	B	A	A	B	B	B	A	A	A	A	B	-	-	B	B	B	B	A	B	B	B	B	A	A	B	A	B	B	A	B	B	A	A	A	B	B	B	B	B	B	A	A
Contig7183_at	7	35	83.5077	A	A	A	B	B	A	A	B	B	B	A	A	A	A	B	A	B	B	B	B	B	A	B	B	B	B	A	A	B	A	B	B	A	B	B	A	A	A	B	B	B	B	B	B	A	A
Contig2163_at	7	35	83.5077	A	A	A	B	B	A	A	B	B	B	A	A	A	A	B	A	B	B	B	B	B	A	B	B	B	B	A	A	B	A	B	B	A	B	B	A	A	A	B	B	B	B	B	B	A	A
Contig4337_at	7	35	83.5077	A	A	A	B	B	A	A	B	B	B	A	A	A	A	B	A	B	B	B	B	B	A	B	B	B	B	A	A	B	A	B	B	A	B	B	A	A	A	B	B	B	B	B	B	A	A
Contig19394_at	7	35	83.5077	A	A	A	B	B	A	A	B	B	B	A	A	A	A	B	A	-	B	B	B	B	A	B	B	B	B	A	A	B	A	B	B	A	B	B	A	A	A	B	B	B	B	B	B	A	A
Contig2170_at	7	35	83.5077	A	A	A	B	B	A	A	B	B	B	A	A	A	A	B	A	B	B	B	B	B	A	B	B	B	B	A	A	B	A	B	B	A	B	B	A	A	A	B	B	B	B	B	B	A	A
Contig5835_at	7	35	83.5077	A	A	A	B	B	A	A	B	B	B	A	A	A	A	B	A	B	B	B	B	B	A	B	B	B	B	A	A	B	A	B	B	A	B	B	A	A	A	B	B	B	B	B	B	A	A
Contig9717_at	7	35	83.5077	A	A	A	B	B	A	A	B	B	B	A	A	A	A	B	A	B	B	B	B	B	A	B	B	B	B	-	A	B	A	B	-	A	B	B	A	A	A	B	B	B	B	B	B	A	A
Contig1064_at	7	35	83.5077	A	A	A	B	B	A	A	B	B	B	A	A	A	A	B	A	B	B	B	B	B	A	B	B	B	B	-	A	B	A	B	B	A	B	B	A	A	A	B	B	B	B	B	B	A	A
HVSMEn0022J01r2_at	7	35	83.5077	A	A	A	B	B	A	A	B	B	B	-	A	A	A	B	A	B	B	B	B	B	A	B	B	B	B	-	A	B	A	B	B	A	B	B	A	A	A	B	B	B	B	B	B	A	A
Contig2539_s_at	7	35	83.5077	A	A	A	B	B	A	A	B	B	B	A	A	A	A	B	A	B	B	B	B	B	A	B	B	B	B	A	A	B	A	B	B	A	B	B	A	A	A	B	B	B	B	B	B	A	A
Contig24976_at	7	35	83.5077	A	A	A	B	B	A	A	B	B	B	A	A	A	A	B	A	B	B	B	B	B	A	B	B	B	B	A	A	B	A	B	B	A	B	B	A	A	A	B	B	B	B	B	B	A	A
rbaal9p16_x_at	7	35	83.5077	A	A	A	B	B	A	A	B	B	B	A	A	A	A	B	A	B	B	B	B	B	A	B	B	B	B	A	A	B	A	B	B	A	B	B	A	A	A	B	B	B	B	B	B	A	A
Contig12733_at	7	35	83.5077	A	A	A	B	B	A	A	B	B	B	A	A	A	A	B	A	B	B	B	B	B	A	-	B	B	B	A	A	B	A	B	B	A	B	B	A	A	A	B	B	B	B	B	B	A	A
HW02F14u_at	7	35	83.5077	A	A	A	B	-	A	A	B	B	B	A	A	A	A	B	A	B	B	B	B	B	A	-	B	B	B	A	A	B	A	B	B	A	-	B	A	A	A	B	B	B	B	B	B	A	A
Contig2528_x_at	7	35	83.5077	A	A	A	B	B	A	A	B	B	B	A	A	A	A	B	A	B	B	B	B	B	A	B	B	B	B	A	A	B	A	B	B	A	B	B	A	A	A	B	B	B	B	B	B	A	A
Contig10720_at	7	35	83.5077	A	A	A	B	B	A	A	B	B	B	A	A	A	A	B	A	B	B	B	B	B	A	B	B	B	B	A	A	B	A	B	B	A	B	B	A	A	A	B	B	B	B	B	B	A	A
Contig5251_at	7	35	83.5077	A	A	A	B	B	A	A	B	B	B	A	A	A	A	B	A	B	B	B	B	B	A	B	B	B	B	A	A	B	A	B	B	A	B	B	A	A	A	B	B	B	B	B	B	A	A
EBma03_SQ003_L08_at	7	35	83.5077	A	A	A	B	B	A	A	B	B	B	A	A	A	A	B	A	-	B	B	B	B	A	B	B	B	B	A	A	-	A	B	B	A	B	B	A	A	A	B	B	B	B	B	B	A	A
EBma03_SQ003_L08_s_at	7	35	83.5077	A	A	A	B	B	A	A	B	B	B	A	A	A	A	B	A	B	B	B	B	B	A	B	B	B	B	A	A	B	A	B	B	A	B	B	A	A	A	B	B	-	B	B	B	A	A
Contig16795_at	7	36	84.8779	A	A	A	B	B	A	A	B	B	B	A	A	A	A	B	A	B	B	B	B	B	A	B	B	B	B	A	A	B	A	B	B	A	B	B	A	A	-	B	B	B	B	B	B	A	A
Contig20588_at	7	37	87.6203	A	A	A	B	B	A	A	B	B	B	A	A	A	A	B	A	B	B	B	B	B	A	B	B	B	B	A	A	B	A	A	B	A	B	B	A	A	A	B	B	B	B	B	B	B	A
Contig2275_s_at	7	37	87.6203	A	A	A	B	B	A	A	B	B	B	A	A	A	A	B	A	B	B	B	B	B	A	B	B	B	B	A	A	B	A	A	B	A	B	B	A	A	A	B	B	B	B	B	B	B	A
Contig10256_at	7	38	90.2895	A	A	A	B	B	A	A	B	B	B	A	A	A	A	B	A	B	B	B	B	B	A	-	B	B	B	A	A	B	A	A	B	A	B	B	A	A	A	B	B	B	B	B	B	B	A
Contig14255_at	7	38	90.2895	A	A	A	B	B	A	A	B	B	B	A	A	A	A	B	A	B	B	B	B	B	A	B	B	B	B	A	A	B	A	A	B	A	B	B	A	A	A	B	B	B	B	B	B	B	A
Contig4300_at	7	38	90.2895	A	A	A	B	B	A	A	B	B	B	A	A	A	A	B	A	B	B	B	B	B	A	B	B	B	B	A	A	B	A	A	B	A	B	B	A	A	A	B	B	B	B	B	B	B	A
Contig10092_s_at	7	38	90.2895	A	A	A	B	B	A	A	B	B	B	A	A	A	A	B	A	-	B	B	B	B	A	B	B	B	B	A	A	B	A	A	B	A	B	B	A	A	A	B	B	B	B	B	B	B	A
Contig13479_at	7	39	91.6412	A	A	A	B	B	A	A	B	B	B	A	A	A	A	B	A	B	B	B	B	B	A	B	B	B	B	A	A	-	A	A	B	A	B	B	A	A	A	B	B	B	B	B	B	B	A
Contig18605_at	7	39	91.6412	A	A	A	B	B	A	A	B	B	B	-	A	A	A	B	A	B	B	B	B	B	A	B	B	B	B	A	A	B	-	A	-	A	B	B	-	A	A	B	B	B	B	B	B	B	A
Contig17418_at	7	40	95.7042	A	A	A	B	B	A	A	A	B	B	A	A	A	A	B	A	-	B	-	B	B	A	B	B	B	B	A	A	B	A	A	-	A	B	B	A	A	A	B	B	B	B	B	B	B	A
Contig17452_at	7	40	95.7042	A	A	A	B	B	A	A	A	B	B	A	A	A	A	B	A	B	B	B	B	B	A	B	B	B	B	A	A	B	A	A	B	A	B	B	A	A	A	B	B	B	B	B	B	B	A
HY07D01u_at	7	41	98.3734	A	A	A	B	B	A	A	A	B	A	A	A	A	A	B	A	-	B	B	B	B	A	B	B	B	B	A	A	B	A	A	B	A	B	B	A	A	A	B	B	B	B	B	B	B	A
Contig7734_at	7	41	98.3734	A	A	A	B	B	A	A	A	B	A	A	A	A	A	B	A	-	B	B	B	B	A	B	B	B	B	A	A	B	A	A	B	A	B	B	A	A	A	B	B	B	B	B	B	B	A
Contig186_x_at	7	41	98.3734	A	A	A	B	B	A	A	A	B	A	A	A	A	A	B	A	B	B	B	B	B	A	B	B	B	B	A	A	B	A	A	B	A	B	B	A	A	A	B	B	B	B	B	B	B	A
Contig14342_at	7	41	98.3734	A	A	A	B	B	A	A	A	B	A	A	A	A	A	B	A	B	B	B	B	B	A	B	B	B	B	A	A	B	A	A	B	A	B	B	A	A	A	B	B	B	B	B	B	B	A
Contig13111_at	7	42	99.707	A	A	A	B	B	A	A	A	B	A	A	A	A	B	B	A	B	B	B	B	B	A	B	B	B	B	-	A	B	A	A	B	A	B	B	A	A	A	B	B	B	B	B	B	B	A
Contig9369_s_at	7	42	99.707	A	A	A	B	B	A	A	A	B	A	A	A	A	B	B	A	B	B	B	B	B	A	B	B	B	B	A	A	B	A	A	B	A	B	B	A	A	A	B	B	B	B	B	B	B	A
Contig9446_at	7	42	99.707	A	A	A	B	B	A	A	A	B	A	A	A	A	B	B	A	B	B	B	B	B	A	B	B	B	B	A	A	B	A	A	B	A	B	B	A	A	A	B	B	B	B	B	B	B	A
Contig11092_at	7	42	99.707	A	A	A	B	B	A	A	A	B	A	A	A	A	B	B	A	B	B	B	B	B	A	B	B	B	B	A	A	B	A	A	B	A	B	B	A	A	A	B	B	B	B	B	B	B	A
Contig12597_at	7	43	101.041	A	A	A	B	B	A	A	A	B	A	A	A	A	B	B	A	B	B	B	B	B	A	B	B	B	B	A	A	B	B	A	B	A	B	B	A	A	A	B	B	B	B	B	B	B	A
Contig4951_at	7	43	101.041	A	A	A	B	B	A	A	A	B	A	A	A	A	B	B	A	B	B	B	B	B	A	B	B	B	B	A	A	B	B	A	B	A	B	B	A	A	A	B	B	B	B	B	B	B	A
Contig5772_at	7	43	101.041	A	A	A	B	B	A	A	A	B	A	A	A	A	B	B	A	B	B	B	B	B	A	B	B	B	B	-	A	B	B	A	B	A	B	B	A	A	A	B	B	B	B	B	B	B	A
HR01I06u_at	7	43	101.041	A	A	A	B	B	A	A	A	B	A	A	A	A	-	B	A	-	B	B	B	B	A	B	B	-	B	A	A	B	B	A	B	A	B	B	A	A	A	B	B	B	B	B	B	B	A
Contig3535_at	7	44	105.049	A	A	A	A	B	A	A	A	B	A	A	A	B	B	B	A	B	B	B	B	B	A	A	B	B	B	-	A	B	B	A	B	A	B	B	A	A	A	B	B	B	B	B	B	B	A
Contig3535_s_at	7	44	105.049	A	A	A	A	B	A	A	A	B	A	A	A	B	B	B	A	B	B	B	B	B	A	A	B	B	B	A	A	B	B	A	B	A	B	B	A	A	A	B	B	B	B	B	B	B	A
Contig2932_at	7	45	106.383	A	A	A	A	B	A	A	A	B	A	A	A	B	B	B	A	B	B	B	B	B	A	A	B	B	B	A	A	B	B	A	B	A	B	B	A	A	A	B	B	B	B	B	B	B	A
rbaal15p09_s_at	7	45	106.383	A	A	A	A	B	A	A	A	B	A	A	A	B	B	B	-	B	B	B	B	B	A	A	B	B	B	A	A	B	B	A	B	A	B	B	A	A	A	B	B	B	B	B	B	B	A
Contig13362_s_at	7	45	106.383	A	A	A	A	B	A	A	A	B	A	A	A	B	B	B	A	-	B	B	B	B	A	A	B	B	B	A	A	B	B	A	B	A	B	B	A	A	A	B	B	B	B	B	B	B	A
Contig6837_at	7	46	107.735	A	A	A	A	B	A	A	A	B	A	A	A	B	B	B	A	B	B	B	B	B	A	A	B	B	B	-	A	B	B	A	B	A	B	B	A	A	A	B	B	B	B	B	A	B	A
Contig2672_at	7	47	109.086	A	A	A	A	B	A	A	A	B	A	A	A	B	B	B	A	B	B	B	B	B	A	A	B	B	B	A	A	B	B	A	B	A	B	B	A	A	A	B	A	B	B	B	A	B	A
Contig10166_at	7	47	109.086	A	A	A	A	B	A	A	A	B	A	A	A	B	B	B	A	B	B	B	B	B	A	A	B	B	B	A	A	B	B	A	B	A	B	B	A	A	A	B	A	B	B	B	A	B	A
HVSMEb0004L16r2_at	7	47	109.086	A	A	A	-	B	A	A	A	B	A	A	A	B	B	B	A	B	B	B	B	B	A	A	B	B	-	A	A	B	B	A	B	A	B	B	A	A	A	B	A	B	B	B	A	B	A
Contig13719_at	7	48	115.793	A	B	A	A	B	A	A	A	B	A	A	A	B	B	B	A	B	B	B	B	B	A	A	B	A	B	A	A	B	B	A	B	A	B	B	A	A	A	B	A	B	B	B	A	B	A
Contig12056_s_at	7	48	115.793	A	B	A	A	B	A	A	A	B	A	A	A	B	B	B	A	B	B	B	B	B	A	A	B	A	B	A	A	B	B	A	B	A	B	B	A	A	A	B	A	B	B	B	A	B	A
Contig10950_at	7	49	117.126	A	B	A	B	B	A	A	A	B	A	A	A	B	B	B	A	B	B	B	B	B	A	A	B	A	B	A	A	B	B	A	B	A	B	B	A	A	A	B	A	B	B	B	A	B	A
Contig9776_at	7	49	117.126	A	B	A	B	B	A	A	A	B	A	A	A	B	B	B	A	B	B	B	B	B	A	A	B	A	B	A	A	B	B	A	B	A	B	B	A	A	A	B	A	B	B	B	A	B	A
Contig13498_at	7	49	117.126	A	B	A	B	B	A	A	A	B	A	A	A	B	B	B	A	B	B	B	B	B	A	A	B	A	B	A	A	B	B	A	B	A	-	B	A	A	A	B	A	B	B	B	A	B	A
Contig1048_at	7	50	123.833	A	A	A	B	B	A	A	A	B	A	A	A	B	B	B	A	B	B	B	B	B	A	A	B	A	B	A	A	B	B	A	A	A	B	B	A	A	A	B	A	A	B	B	A	B	A
Contig2627_at	7	51	125.167	A	A	A	B	B	A	A	A	B	A	A	A	B	B	B	A	B	B	B	B	B	A	A	B	A	B	A	A	B	B	A	A	A	B	B	A	A	A	B	A	A	A	B	A	B	A
Contig24709_at	7	51	125.167	A	A	A	B	B	A	A	A	B	A	A	A	B	B	B	A	B	B	B	B	B	A	A	B	A	B	A	A	B	B	A	A	A	B	B	A	A	A	B	A	A	A	B	A	B	A
Contig10022_at	7	51	125.167	A	A	A	B	B	A	A	A	B	A	A	A	B	B	B	A	-	B	B	B	B	A	A	B	A	-	A	A	B	B	A	A	A	B	B	A	A	A	B	A	A	A	B	A	B	A
Contig297_s_at	7	52	126.518	A	A	A	B	B	A	A	A	B	A	A	A	B	B	B	A	B	B	B	B	B	-	A	B	A	B	A	A	B	B	A	A	A	B	B	A	A	A	B	A	A	A	B	A	B	A
Contig11081_at	7	52	126.518	A	A	A	B	B	A	A	A	B	A	A	A	B	B	B	A	B	B	B	B	B	A	A	B	A	B	-	A	B	B	A	A	A	B	B	A	A	A	B	A	A	A	B	A	B	A
HU05J18u_at	7	52	126.518	A	A	A	B	B	A	A	A	B	A	A	A	B	B	B	A	-	B	B	B	B	A	A	B	A	B	A	A	B	B	A	A	A	B	B	A	A	A	B	A	A	A	B	A	B	A
Contig14248_at	7	53	127.87	A	A	A	B	B	A	A	A	B	A	A	A	B	B	B	A	-	B	B	B	B	A	A	B	A	B	A	A	B	A	A	A	A	B	B	A	A	A	B	A	A	A	B	A	B	A
HZ59M20r_at	7	53	127.87	A	A	A	B	B	A	A	A	B	A	A	A	B	B	B	A	B	B	B	B	B	A	A	B	A	B	A	A	B	A	A	A	A	B	B	A	A	A	B	A	A	A	B	A	B	A
HVSMEm0012J18r2_at	7	54	131.933	A	A	A	B	B	A	A	A	B	B	A	A	B	B	B	B	B	B	B	A	B	A	A	B	A	B	A	A	B	A	A	A	A	B	B	A	A	A	B	A	A	A	B	A	B	A
Contig17820_at	7	55	134.638	A	A	A	B	B	A	A	A	B	B	A	A	B	B	B	B	B	B	B	A	B	A	A	B	A	B	-	A	B	A	A	A	A	B	B	A	A	A	B	A	A	A	B	A	B	A
HV_CEa0004A08r2_at	7	55	134.638	A	A	A	B	B	A	A	A	B	B	A	A	B	B	-	B	B	B	B	A	B	A	A	B	A	B	A	A	B	A	A	A	A	B	B	A	A	A	B	A	A	A	B	A	B	A
Contig10197_at	7	55	134.638	A	A	A	B	B	A	A	A	B	B	A	A	B	B	B	B	B	B	B	A	B	A	A	B	A	B	A	A	B	A	A	A	A	B	B	A	A	A	B	A	A	A	B	A	B	A
Contig10662_at	7	55	134.638	A	A	A	B	B	A	A	A	B	B	A	A	B	B	B	B	B	B	B	A	B	A	A	B	A	B	A	A	B	A	A	A	A	B	B	A	A	A	B	A	A	A	B	A	B	A
Contig21801_at	7	55	134.638	A	A	A	B	B	A	A	A	B	B	A	A	B	B	B	B	B	B	B	A	B	A	A	B	A	B	A	A	B	A	A	A	A	B	B	A	A	A	B	A	A	A	B	A	B	A
Contig8926_at	7	55	134.638	A	A	A	B	B	A	A	A	B	B	A	A	B	B	B	B	B	B	B	A	B	A	A	B	A	B	A	A	B	A	A	A	A	B	B	A	A	A	B	A	A	A	B	A	B	A
Contig14245_at	7	55	134.638	A	A	A	B	B	A	A	A	B	B	A	A	B	B	B	B	B	B	B	A	B	A	A	B	A	B	A	A	B	A	A	A	A	B	B	A	A	A	B	A	A	A	B	A	B	A
Contig3456_s_at	7	56	135.972	A	A	A	B	B	A	A	A	B	B	A	A	B	B	B	B	B	B	A	A	B	A	A	B	A	B	-	A	B	A	A	A	A	B	B	A	A	A	B	A	A	A	B	A	B	A
Contig18427_s_at	7	56	135.972	A	A	A	B	B	A	A	A	B	B	A	A	B	B	B	B	B	B	A	A	B	A	A	B	A	B	A	A	B	A	A	A	A	B	B	A	A	A	B	A	A	A	B	A	B	A
Contig13647_at	7	56	135.972	A	A	A	B	B	A	A	A	B	B	A	A	B	B	B	B	B	B	A	A	B	A	A	B	A	B	A	A	B	A	A	A	A	B	B	A	A	A	B	A	A	A	B	A	B	A
Contig3720_s_at	7	56	135.972	A	A	A	B	B	A	A	A	B	B	A	A	B	B	B	B	-	B	A	A	B	A	A	B	A	B	A	A	B	A	A	A	A	B	B	A	A	A	B	A	A	A	B	A	B	A
HVSMEk0005F11r2_at	7	57	139.981	A	A	A	B	B	A	A	A	B	B	A	A	B	B	B	B	-	B	A	A	B	A	A	A	A	A	A	A	A	A	A	A	A	-	B	A	A	A	B	A	A	A	B	A	B	A
Contig17834_at	7	57	139.981	A	A	A	B	B	A	A	A	B	B	A	A	B	B	B	B	-	B	A	A	B	A	A	A	A	A	A	A	A	A	A	A	A	B	B	A	A	A	B	A	A	A	B	A	B	A
HW08N11u_s_at	7	57	139.981	A	A	A	B	B	A	A	A	B	B	A	A	B	B	B	B	B	B	A	A	B	A	A	A	A	A	A	A	A	A	A	A	A	B	B	A	A	A	B	A	A	A	B	A	B	A
Contig13689_at	7	57	139.981	A	A	A	B	B	A	A	A	B	B	A	A	B	B	B	B	B	B	A	A	B	A	A	A	A	A	A	A	A	A	A	A	A	B	B	A	A	-	B	A	A	A	B	A	B	A
Contig20735_at	7	57	139.981	A	A	A	B	B	A	A	A	B	B	A	A	B	B	B	B	B	B	A	A	B	A	A	A	A	A	A	-	A	A	A	A	A	B	B	A	A	A	B	A	A	A	B	A	B	A
HF21P16r_at	7	57	139.981	A	A	A	B	B	A	A	A	B	B	A	A	-	B	B	B	B	B	A	A	B	A	A	A	A	A	-	A	A	A	A	-	A	B	B	A	A	A	B	A	-	A	B	A	B	A
HA08e19r_at	7	58	146.687	B	A	A	B	B	A	A	A	B	B	A	A	B	B	B	B	B	B	A	B	B	A	A	A	A	A	A	A	A	A	A	A	A	B	B	A	A	A	A	A	A	A	B	A	B	A
Contig3679_x_at	7	58	146.687	B	A	A	B	B	A	A	A	B	B	A	A	B	B	B	B	B	B	A	B	B	A	A	A	A	A	A	A	A	A	A	A	A	B	B	A	A	A	A	A	A	A	B	A	B	A
Contig3681_x_at	7	58	146.687	B	A	A	B	B	A	A	A	B	B	A	A	B	B	B	B	-	B	A	B	B	A	A	A	A	A	A	A	A	A	A	A	A	B	B	A	A	A	A	A	A	A	B	A	B	A
Contig1030_s_at	7	59	148.021	B	A	A	B	B	A	A	A	B	B	A	A	B	B	B	B	B	B	A	B	B	A	A	A	A	A	A	A	A	A	A	A	A	B	B	A	A	A	A	A	A	A	B	A	B	A
Contig13565_at	7	59	148.021	B	A	A	B	B	A	A	A	B	B	A	A	B	B	B	B	B	B	A	B	B	A	A	A	A	A	A	A	A	A	A	A	A	B	B	A	A	A	A	A	A	A	B	A	B	A
Contig18460_at	7	59	148.021	B	A	A	B	B	A	A	A	B	B	A	A	B	B	B	B	B	B	A	B	B	A	A	A	A	A	A	A	A	A	A	A	A	B	B	A	A	A	A	A	A	A	B	A	B	A
HU03G13u_at	7	59	148.021	B	A	A	B	-	A	A	A	B	-	A	A	B	B	B	B	B	B	A	B	B	A	A	A	A	A	A	A	A	A	A	A	A	B	B	A	A	A	A	A	A	A	B	A	B	A
Contig6407_s_at	7	59	148.021	B	A	A	B	B	A	A	A	B	B	A	A	B	B	B	B	B	B	A	B	B	A	A	A	A	A	A	A	A	A	A	A	A	B	B	A	A	A	A	A	A	A	B	A	B	A
Contig15463_at	7	59	148.021	B	A	A	B	B	A	A	A	B	B	A	A	B	B	B	B	-	B	A	B	B	A	A	A	A	A	A	A	A	A	A	A	A	B	B	A	A	A	A	A	A	A	B	A	B	A
HV_CEa0009O11f2_x_at	7	59	148.021	B	A	A	B	B	A	A	-	B	B	A	A	B	B	B	B	-	B	A	B	B	A	A	A	A	A	A	A	-	A	A	A	A	B	B	A	A	A	A	A	A	A	B	A	B	A
Contig26386_at	7	60	149.355	B	A	A	B	B	A	A	A	B	B	A	A	B	B	B	B	-	B	A	B	B	A	B	A	A	A	A	A	A	A	A	A	A	B	B	A	A	A	A	A	A	A	B	A	B	A
Contig12527_at	7	60	149.355	B	A	A	B	B	A	A	A	B	B	A	A	B	B	B	B	-	B	A	B	B	A	B	A	A	A	A	A	A	A	A	A	A	B	B	A	A	A	A	A	A	A	B	A	B	A
Contig3956_at	7	60	149.355	B	A	A	B	B	A	A	A	B	B	A	A	B	B	B	B	-	B	A	B	B	A	B	A	A	A	A	A	A	A	A	A	A	B	B	A	A	A	A	A	A	A	B	A	B	A
Contig6269_at	7	60	149.355	B	A	A	B	B	A	A	A	B	B	A	A	B	B	B	B	B	B	A	B	B	A	B	A	A	A	A	A	A	A	A	A	A	B	B	A	A	A	A	A	A	A	B	A	B	A
Contig25162_at	7	60	149.355	B	A	A	B	B	A	A	A	B	B	A	A	B	B	B	B	B	B	A	B	B	A	B	A	A	A	A	A	A	A	A	A	A	B	B	A	A	A	A	A	A	A	B	A	B	A
Contig15571_at	7	60	149.355	B	A	A	B	B	A	A	A	B	B	A	A	B	B	B	B	B	B	A	B	B	A	B	A	A	A	A	A	A	A	A	A	A	B	B	A	A	A	A	A	A	A	B	A	B	A
Contig416_x_at	7	61	152.024	B	A	A	A	B	A	A	A	B	B	A	A	B	B	B	B	-	B	A	-	B	A	B	A	B	A	-	A	A	A	A	A	A	B	B	A	A	A	A	A	A	A	B	A	B	A
HVSMEh0086M12r2_s_at	7	61	152.024	B	A	A	A	B	A	A	A	B	B	A	A	B	B	B	B	B	B	A	B	B	A	B	A	B	A	A	A	A	A	A	A	A	B	B	A	A	A	A	A	A	A	B	A	B	A
Contig15439_at	7	61	152.024	B	A	A	A	B	A	A	A	B	B	A	A	B	B	B	B	-	B	A	B	B	A	B	A	B	A	A	A	A	A	A	A	A	B	B	A	A	A	A	A	A	A	B	A	B	A
Contig8573_at	7	61	152.024	B	A	A	A	B	A	A	A	B	B	A	A	B	B	B	B	-	B	A	B	B	A	B	A	B	A	A	A	A	A	A	A	A	B	B	A	A	A	A	A	A	A	B	A	B	A
Contig24078_at	7	61	152.024	B	A	-	A	B	A	A	A	B	B	A	A	B	B	B	B	-	B	A	B	B	A	B	A	B	A	A	A	A	A	A	A	A	B	B	A	A	A	A	A	A	A	B	A	B	A
Contig7254_s_at	7	61	152.024	B	A	A	A	B	A	A	A	B	B	A	A	B	B	B	B	B	B	A	B	B	A	B	A	B	A	A	A	A	A	A	A	A	B	B	A	A	A	A	A	A	A	B	A	B	A
Contig17582_at	7	61	152.024	B	A	A	A	B	A	A	A	B	B	A	A	B	B	B	B	B	B	A	B	B	A	B	A	B	A	A	A	A	A	A	-	A	B	B	A	A	A	A	A	A	A	B	A	B	A
Contig9442_at	7	61	152.024	B	A	A	A	B	A	A	A	B	B	A	A	B	B	B	B	B	B	A	B	B	A	B	A	B	A	A	A	A	A	A	A	A	B	B	A	A	A	A	A	A	A	B	A	B	A
Contig7255_at	7	61	152.024	B	A	A	A	B	A	A	A	B	B	A	A	B	B	B	B	B	B	A	B	B	A	B	A	B	A	A	A	A	A	A	A	A	B	B	A	A	A	A	A	A	A	B	A	B	A
EBro08_SQ007_F12_at	7	62	154.693	B	A	A	A	B	A	A	A	B	B	A	A	B	B	B	B	-	B	A	B	B	A	B	A	B	A	A	A	A	A	A	A	A	B	B	A	A	A	A	A	A	A	B	A	B	B
EBem05_SQ004_D02_s_at	7	62	154.693	B	A	A	A	B	A	A	A	B	B	A	A	B	B	B	B	B	B	A	B	B	A	B	A	B	A	A	A	A	A	A	A	A	B	B	A	A	A	A	A	A	A	B	A	B	B
Contig19172_at	7	62	154.693	B	A	A	A	B	A	A	A	B	B	A	A	B	B	B	B	B	B	A	B	B	A	B	A	B	A	A	A	A	A	A	A	A	B	B	A	A	A	A	A	A	A	B	A	B	B
Contig15259_at	7	62	154.693	B	A	A	A	B	A	A	A	B	B	A	A	B	B	B	B	B	B	A	B	B	A	B	A	B	A	A	A	A	A	A	A	A	B	B	A	A	A	A	A	A	A	B	A	B	B
Contig22898_at	7	62	154.693	B	A	A	A	B	A	A	A	B	B	A	A	B	B	B	B	B	B	A	B	B	A	B	A	B	A	A	A	A	A	A	A	A	B	B	A	A	A	A	A	A	A	B	A	B	B
HV03I17u_at	7	63	164.268	B	A	A	A	B	A	A	A	B	B	A	A	B	B	B	B	B	A	A	B	B	A	B	A	B	A	A	A	A	A	A	A	A	B	B	A	B	A	A	A	A	A	B	A	B	B
Contig19669_at	7	63	164.268	B	A	A	A	B	A	-	A	B	B	-	A	B	B	B	B	B	A	A	B	B	A	B	A	B	A	A	A	A	A	A	A	A	B	B	A	B	A	A	A	A	A	B	A	B	B
[truncated: 29 more columns]
