# Supplementary material for: Quantitative and Qualitative Stem Rust Resistance Factors in Barley Are Associated with Transcriptional Suppression of Defense Regulons
Source: PLoS Genet. 2011 Jul 28;7(7):e1002208. doi: 10.1371/journal.pgen.1002208 (PMC3145622; doi:10.1371/journal.pgen.1002208)
Supplement: Dataset S2 — Excel spreadsheet of the eQTL identified in the MOCK experiment. eQTL determined to be significant based on individual EWT in the MOCK experiment as described in the Materials and Methods. (XLS) [file pgen.1002208.s002.xls]

## Sheet: MOCK_eQTL_analysis
Supplemental Dataset 2. Excel spreadsheet of the eQTL identified in the MOCK experiment.
Probe Set	LOD	EWT	r2	a	Allele	Chromosome	Bin	cM
Contig11228_at	3.99663	3.15435	0.123097	-0.0561851	SM	1	1	0.01
Contig15396_at	3.28874	3.05366	0.12113	-0.329584	SM	1	1	0.01
Contig16447_at	4.7658	3.23821	0.131234	-0.0618739	SM	1	1	0.01
Contig17354_at	3.59518	3.30229	0.138035	0.253934	Q	1	1	0.01
Contig18053_at	10.1116	2.89936	0.30133	-0.337996	SM	1	1	0.01
Contig194_s_at	5.13236	3.1158	0.175938	0.134038	Q	1	1	0.01
Contig19680_at	3.79707	2.94493	0.158966	-0.229718	SM	1	1	0.01
Contig21659_s_at	4.26859	3.19646	0.170666	-0.342835	SM	1	1	0.01
Contig22703_at	6.6308	3.24628	0.269495	-0.401305	SM	1	1	0.01
Contig23443_at	3.67707	3.05328	0.15355	-0.226051	SM	1	1	0.01
Contig24364_at	4.32307	3.20257	0.148897	0.0750435	Q	1	1	0.01
Contig2495_s_at	6.04455	3.14153	0.214507	-0.107984	SM	1	1	0.01
Contig5260_s_at	5.09357	3.16127	0.193773	0.104807	Q	1	1	0.01
Contig7001_at	3.46753	3.1954	0.152316	-0.298658	SM	1	1	0.01
Contig7461_s_at	6.88167	3.23397	0.232014	-0.0955129	SM	1	1	0.01
Contig8244_s_at	5.0624	3.01186	0.206146	-0.117766	SM	1	1	0.01
Contig8552_at	3.56231	3.05816	0.125694	-0.116323	SM	1	1	0.01
Contig9402_at	22.0724	3.15436	0.677769	-0.214582	SM	1	1	0.01
HB30E05r_at	5.30199	3.03975	0.169502	-0.0909524	SM	1	1	0.01
HD01C09w_s_at	3.58735	3.26962	0.144691	-0.32033	SM	1	1	0.01
HI12N03r_x_at	4.4815	3.16705	0.170833	-0.338566	SM	1	1	0.01
HM02A18u_at	4.57419	3.113	0.183007	0.259517	Q	1	1	0.01
HM02B09u_at	5.27348	3.29711	0.236158	-0.524116	SM	1	1	0.01
HVSMEa0014K13r2_s_at	3.33003	3.2009	0.143769	0.0739377	Q	1	1	0.01
HY09E16u_at	3.36335	3.10637	0.131844	0.123089	Q	1	1	0.01
Contig10250_s_at	10.753	3.03219	0.414875	-0.151634	SM	1	2	1.4
Contig11765_s_at	6.78328	3.23238	0.257371	-0.088186	SM	1	2	1.4
Contig12447_at	4.36267	3.18704	0.189867	-0.121129	SM	1	2	1.4
Contig12776_at	4.26169	3.20936	0.133847	-0.148991	SM	1	2	1.4
Contig12867_at	5.52571	2.91919	0.170908	0.0879991	Q	1	2	1.4
Contig14350_at	3.30899	3.06896	0.116016	-0.106472	SM	1	2	1.4
Contig16071_at	29.5604	3.25811	0.804476	-0.649596	SM	1	2	1.4
Contig16253_at	3.28624	2.94215	0.147699	-0.223432	SM	1	2	1.4
Contig16415_at	3.56681	2.97652	0.158746	0.213155	Q	1	2	1.4
Contig1660_at	3.79684	3.25066	0.131245	-0.0537154	SM	1	2	1.4
Contig20471_at	3.77307	3.13978	0.0810888	-0.12949	SM	1	2	1.4
Contig24936_at	15.181	3.22679	0.537029	-0.254136	SM	1	2	1.4
Contig25632_at	3.31927	2.9705	0.112702	-0.14119	SM	1	2	1.4
Contig25949_at	5.34173	3.12383	0.209091	0.389105	Q	1	2	1.4
Contig4537_at	8.13525	3.24717	0.335111	0.166719	Q	1	2	1.4
Contig6734_at	3.2894	3.17338	0.144183	0.16192	Q	1	2	1.4
Contig8210_at	3.55363	3.16076	0.139084	-0.0700469	SM	1	2	1.4
Contig8437_at	3.71619	3.11763	0.108897	0.18135	Q	1	2	1.4
Contig8750_at	3.2723	3.09744	0.138205	-0.112379	SM	1	2	1.4
Contig8815_at	4.68871	2.98168	0.198525	-0.11756	SM	1	2	1.4
HVSMEm0013I03r2_at	4.69053	3.11843	0.179187	0.108824	Q	1	2	1.4
rbaal30i24_at	3.71067	2.83356	0.130809	-0.166842	SM	1	2	1.4
Contig13022_s_at	5.98195	3.031	0.127177	-0.249273	SM	1	3	2.79
Contig16599_at	3.23286	3.04162	0.156981	-0.074846	SM	1	3	2.79
Contig23275_at	12.8667	3.16099	0.404506	-0.752702	SM	1	3	2.79
Contig2811_at	4.91338	3.15878	0.192706	-0.169501	SM	1	3	2.79
Contig8812_s_at	7.35073	2.87963	0.247152	-0.22137	SM	1	3	2.79
HV10M19u_at	4.54973	3.19374	0.179222	0.451147	Q	1	3	2.79
HVSMEk0019C04r2_at	4.22986	3.19051	0.169658	0.391738	Q	1	3	2.79
AF085165_at	12.9138	3.07236	0.504066	-0.697681	SM	1	4	4.14
AF427791_CDS-14_at	4.80208	2.98079	0.198478	0.247892	Q	1	4	4.14
Contig10020_at	3.72313	3.1232	0.126405	0.0734593	Q	1	4	4.14
Contig12112_at	4.04395	3.21269	0.174376	0.254281	Q	1	4	4.14
Contig12676_at	3.88172	3.006	0.184909	-0.246655	SM	1	4	4.14
Contig13428_at	33.1626	3.33136	0.780741	-1.45393	SM	1	4	4.14
Contig13692_x_at	26.4856	3.27332	0.680641	-1.22472	SM	1	4	4.14
Contig13693_at	25.2863	3.22113	0.669568	-0.856821	SM	1	4	4.14
Contig13693_x_at	23.3005	3.17531	0.690394	-0.970816	SM	1	4	4.14
Contig2160_at	3.9437	3.00637	0.126222	-0.0449093	SM	1	4	4.14
Contig2160_s_at	18.981	3.1083	0.498521	-0.153906	SM	1	4	4.14
Contig22848_at	48.2921	3.32729	0.935266	-2.07119	SM	1	4	4.14
Contig23746_at	3.33562	3.06989	0.124089	0.108469	Q	1	4	4.14
Contig3167_s_at	14.5535	3.21267	0.494079	0.381604	Q	1	4	4.14
Contig4419_at	15.831	3.23009	0.468931	-0.284985	SM	1	4	4.14
Contig7009_at	3.61636	3.1971	0.109622	0.0569922	Q	1	4	4.14
Contig8186_at	6.082	3.23881	0.230966	-0.0956446	SM	1	4	4.14
EBro08_SQ007_F12_at	3.81561	3.16385	0.150711	-0.360279	SM	1	4	4.14
HA28D21r_at	3.3435	3.31227	0.159058	-0.417839	SM	1	4	4.14
HD08L01r_x_at	4.16935	3.18264	0.164909	-0.177689	SM	1	4	4.14
HU10F14u_at	3.26133	3.18121	0.13211	0.269287	Q	1	4	4.14
HVSMEg0001I10f_s_at	14.4486	3.23939	0.428422	-0.26619	SM	1	4	4.14
HVSMEg0001I20f_at	17.5177	3.10814	0.57965	-0.590391	SM	1	4	4.14
Contig17028_at	4.55763	3.2084	0.185999	0.339406	Q	1	4	6.14
Contig21330_at	5.22672	3.24375	0.239656	0.448486	Q	1	4	6.14
Contig12204_s_at	4.0906	3.22285	0.18539	0.388481	Q	1	4	8.14
Contig19265_at	3.22161	3.16172	0.123976	-0.131025	SM	1	4	8.14
Contig3685_at	3.86657	3.28021	0.153946	-0.352284	SM	1	4	8.14
Contig9246_at	5.94328	3.18086	0.197178	0.15321	Q	1	4	8.14
HVSMEg0001I20f_x_at	21.0599	3.18015	0.702447	-0.375468	SM	1	4	8.14
AY009939_CDS-2_s_at	26.9426	3.13533	0.749927	0.897328	Q	1	5	9.49
Contig10288_at	4.56324	2.96795	0.207065	0.223984	Q	1	5	9.49
Contig18094_at	41.5508	3.27894	0.758344	-0.506141	SM	1	5	9.49
Contig18779_at	3.96749	3.15029	0.194275	0.421808	Q	1	5	9.49
Contig26181_at	3.83863	2.97926	0.159729	0.207832	Q	1	5	9.49
Contig2943_s_at	3.297	3.18418	0.153882	-0.0895546	SM	1	5	9.49
Contig3345_at	3.58169	3.27419	0.150639	0.111647	Q	1	5	9.49
Contig5985_at	3.96346	3.23233	0.16201	-0.0923306	SM	1	5	9.49
Contig7129_at	3.27026	3.17474	0.137447	0.063138	Q	1	5	9.49
Contig7943_at	30.3218	3.18722	0.703907	1.3823	Q	1	5	9.49
Contig929_s_at	3.40297	3.06316	0.159582	0.108876	Q	1	5	9.49
HA10E21u_x_at	3.28283	3.20338	0.162397	0.112418	Q	1	5	9.49
HA11E24u_at	3.58456	3.10504	0.146126	0.307931	Q	1	5	9.49
HA30O21r_at	3.93112	3.16622	0.171771	0.126412	Q	1	5	9.49
HD13L20r_s_at	3.27117	3.15378	0.135305	0.58845	Q	1	5	9.49
HVSMEg0007I08f_s_at	3.62721	3.21593	0.15911	0.302815	Q	1	5	9.49
HVSMEi0011K22r2_at	10.4564	3.26016	0.424786	0.326094	Q	1	5	9.49
HVSMEi0011K22r2_s_at	3.73024	3.18655	0.123316	0.0908473	Q	1	5	9.49
Mla1_orf_3pri12_at	14.802	3.15978	0.52638	0.801508	Q	1	5	9.49
Mla1_orf_3pri12_s_at	28.8033	3.42579	0.740501	0.813757	Q	1	5	9.49
Contig11077_at	4.3798	3.35433	0.197569	0.108389	Q	1	5	11.49
Contig18762_at	4.01751	3.32257	0.175296	0.17751	Q	1	5	11.49
Contig4690_at	3.39994	3.01607	0.142488	0.159454	Q	1	5	11.49
Contig7590_at	4.19021	3.03948	0.157863	0.278783	Q	1	5	11.49
HVSMEa0009I06r2_at	3.63143	3.24128	0.145564	-0.449786	SM	1	5	11.49
Contig10608_at	3.46229	2.95809	0.123346	0.0788852	Q	1	6	12.16
Contig13292_at	3.56401	3.04874	0.148908	0.284798	Q	1	6	12.16
Contig16123_at	3.89871	3.32751	0.166671	0.332369	Q	1	6	12.16
Contig20013_at	4.30967	3.15689	0.149424	0.131572	Q	1	6	12.16
Contig23884_at	3.169	2.83498	0.120236	-0.173989	SM	1	6	12.16
Contig24216_at	3.28213	3.0661	0.122856	-0.186846	SM	1	6	12.16
Contig306_s_at	5.03171	3.18344	0.218727	-0.107173	SM	1	6	12.16
Contig334_at	4.07574	3.2282	0.146226	0.353581	Q	1	6	12.16
Contig5320_at	3.25041	3.162	0.133483	-0.109006	SM	1	6	12.16
Contig7289_at	3.35686	3.09591	0.136929	-0.058283	SM	1	6	12.16
Contig9223_at	3.08261	2.85056	0.0791768	0.109033	Q	1	6	12.16
HM11K07r_at	27.6048	3.18282	0.781304	0.560064	Q	1	6	12.16
HV10J12u_at	3.33644	3.26488	0.142224	0.399744	Q	1	6	12.16
HX01L04w_at	3.58147	3.16326	0.143439	0.570329	Q	1	6	12.16
rbaal38e14_x_at	4.52298	3.11751	0.176473	-0.0986977	SM	1	6	12.16
Contig10951_at	3.76688	3.27003	0.182343	-0.0962741	SM	1	6	14.16
Contig13022_s_at	12.6313	3.031	0.459994	-0.383058	SM	1	6	14.16
Contig14737_at	3.29489	3.27297	0.152429	0.515095	Q	1	6	14.16
Contig15193_at	3.89531	3.05127	0.138038	-0.175941	SM	1	6	14.16
Contig16327_at	4.90591	3.1467	0.223467	0.566779	Q	1	6	14.16
Contig18094_at	32.6747	3.27894	0.758344	-0.50614	SM	1	6	14.16
Contig9276_at	4.49658	3.26929	0.221887	0.0942519	Q	1	6	14.16
EBem05_SQ002_E11_at	4.63882	3.42163	0.213539	-0.396298	SM	1	6	14.16
HVSMEb0013I22f_s_at	10.6276	3.28182	0.396219	0.213365	Q	1	6	14.16
Contig11757_at	3.07783	3.02676	0.137163	-0.295312	SM	1	7	14.87
Contig13892_at	3.31459	3.17511	0.0438412	0.045703	Q	1	7	14.87
Contig16314_at	4.64683	3.21339	0.225509	0.127712	Q	1	7	14.87
Contig18795_at	3.94498	3.18201	0.161134	-0.315813	SM	1	7	14.87
Contig19672_at	3.54853	3.31127	0.0519139	0.141896	Q	1	7	14.87
Contig2414_s_at	6.27748	3.25743	0.235344	-0.0751751	SM	1	7	14.87
Contig3787_at	10.8588	3.0839	0.328825	-0.212182	SM	1	7	14.87
Contig3789_s_at	16.989	3.14464	0.581757	0.368075	Q	1	7	14.87
Contig4760_s_at	3.46168	3.18451	0.143675	-0.152657	SM	1	7	14.87
Contig8639_at	3.96382	3.08317	0.16996	0.039618	Q	1	7	14.87
HM05B14r_at	4.77859	3.14122	0.194146	0.29275	Q	1	7	14.87
HVSMEl0002I24r2_at	4.04818	3.20544	0.168456	0.346625	Q	1	7	14.87
HVSMEl0014J07r2_at	4.27695	3.12133	0.169383	0.387114	Q	1	7	14.87
S0000800150H08F1_x_at	3.33382	2.92545	0.152164	0.415943	Q	1	7	14.87
Contig10309_at	3.33146	3.10461	0.152056	0.116006	Q	1	7	16.87
Contig1240_at	3.3673	3.04193	0.158693	0.100744	Q	1	7	16.87
Contig20892_at	4.60048	3.33513	0.208087	-0.572856	SM	1	7	16.87
Contig23070_at	4.02086	3.17142	0.15011	0.108216	Q	1	7	16.87
Contig5398_s_at	3.3919	3.29191	0.148259	0.0904124	Q	1	7	16.87
HS07P07u_at	9.16339	3.15698	0.350103	-0.179349	SM	1	7	16.87
baak19c18_at	4.03678	3.29653	0.194041	0.767278	Q	1	8	19.1
Contig10649_at	3.9537	3.19586	0.107106	-0.081753	SM	1	8	19.1
Contig11004_at	3.58216	3.12437	0.162609	0.217826	Q	1	8	19.1
Contig14798_at	3.84932	2.62501	0.15967	0.191885	Q	1	8	19.1
Contig1497_s_at	3.40979	3.25997	0.110977	-0.0623008	SM	1	8	19.1
Contig16098_at	4.02781	3.09584	0.152386	0.11703	Q	1	8	19.1
Contig17762_s_at	3.84991	3.20514	0.173556	0.0992596	Q	1	8	19.1
Contig19265_at	3.93729	3.16172	0.139617	-0.139211	SM	1	8	19.1
Contig19839_at	4.02597	3.20184	0.189542	0.435154	Q	1	8	19.1
Contig20481_at	3.3696	3.06975	0.101899	-0.0491544	SM	1	8	19.1
Contig21170_at	4.46118	3.16939	0.195234	0.346719	Q	1	8	19.1
Contig24078_at	4.85626	3.28069	0.0453127	0.3006	Q	1	8	19.1
Contig25371_at	4.41369	3.21094	0.20422	0.376775	Q	1	8	19.1
Contig5310_at	3.43184	3.21287	0.13702	0.0574107	Q	1	8	19.1
Contig5857_s_at	3.51428	3.15413	0.118108	-0.0678185	SM	1	8	19.1
Contig5872_at	3.59102	3.27763	0.146803	0.0659034	Q	1	8	19.1
Contig6238_s_at	3.4677	3.04044	0.136469	0.131287	Q	1	8	19.1
Contig665_s_at	3.31869	2.97834	0.130286	0.134278	Q	1	8	19.1
Contig9476_at	3.43009	3.13441	0.048085	-0.10623	SM	1	8	19.1
HA03G12r_at	4.37335	3.12198	0.183159	0.375712	Q	1	8	19.1
HA27O17r_at	4.25535	3.16696	0.214729	0.643974	Q	1	8	19.1
HU08C09u_at	3.10801	3.07497	0.11989	0.0771721	Q	1	8	19.1
HVSMEf0014D09r2_at	3.27256	3.22015	0.116717	-0.0676341	SM	1	8	19.1
HVSMEg0005D19r2_at	3.44062	3.12584	0.139437	0.449579	Q	1	8	19.1
HVSMEm0004N07r2_s_at	5.60683	3.18788	0.190774	0.120284	Q	1	8	19.1
HY05A12T_at	3.19501	2.97174	0.124006	0.234496	Q	1	8	19.1
Contig11227_at	4.23642	3.15756	0.161914	-0.115213	SM	1	8	21.1
Contig15278_at	21.0599	3.24845	0.63986	0.394334	Q	1	8	21.1
Contig17447_at	4.00722	3.13163	0.179521	0.247295	Q	1	8	21.1
Contig1830_at	5.70817	3.04583	0.251553	0.355043	Q	1	8	21.1
Contig22909_at	4.5109	3.19747	0.209922	0.39345	Q	1	8	21.1
Contig3389_at	3.58658	3.23016	0.130696	-0.0800493	SM	1	8	21.1
Contig5133_at	4.12507	3.22411	0.155047	0.144412	Q	1	8	21.1
Contig9601_s_at	5.61585	3.3337	0.244127	0.551614	Q	1	8	21.1
HD06J19r_at	5.65961	3.14653	0.102853	0.516088	Q	1	8	21.1
HVSMEf0013H13r2_at	4.48779	3.22217	0.157028	0.224807	Q	1	8	21.1
Contig25106_at	3.93254	3.09886	0.169286	-0.133473	SM	1	8	23.1
Contig3858_at	3.24335	3.15944	0.168026	0.514738	Q	1	8	23.1
baak33c23_at	3.21406	3.05447	0.12109	0.215946	Q	1	9	23.28
Contig13115_at	14.6476	3.17873	0.502531	-0.785387	SM	1	9	23.28
Contig14644_at	4.62654	3.16556	0.179843	0.131365	Q	1	9	23.28
Contig15047_at	3.37346	3.09657	0.117382	0.0877244	Q	1	9	23.28
Contig15191_at	3.30014	3.26241	0.130278	-0.136933	SM	1	9	23.28
Contig16859_at	3.08645	3.08385	0.136764	0.0506962	Q	1	9	23.28
Contig18001_at	4.00356	3.12731	0.142308	0.0615344	Q	1	9	23.28
Contig18296_at	3.99332	3.30092	0.163251	0.092146	Q	1	9	23.28
Contig22516_at	28.8907	3.13846	0.822992	-1.29818	SM	1	9	23.28
Contig2358_at	3.59077	3.09901	0.141626	-0.0717186	SM	1	9	23.28
Contig2495_s_at	4.713	3.14153	0.160072	0.0979074	Q	1	9	23.28
Contig299_at	3.2752	2.44653	0.137208	-0.177343	SM	1	9	23.28
Contig4232_s_at	4.39214	3.19584	0.173322	0.341794	Q	1	9	23.28
Contig5003_at	3.55944	3.23243	0.114373	-0.0864818	SM	1	9	23.28
Contig5226_at	5.50335	3.34679	0.100181	-0.131173	SM	1	9	23.28
Contig6142_s_at	3.60973	3.19819	0.0311575	0.0768088	Q	1	9	23.28
Contig7082_at	3.57042	3.16837	0.154214	0.415722	Q	1	9	23.28
Contig7666_at	3.1173	2.77965	0.11662	0.133519	Q	1	9	23.28
Contig8018_at	3.86675	3.09726	0.0951971	0.0592272	Q	1	9	23.28
Contig8389_s_at	3.30812	3.25042	0.120046	0.113109	Q	1	9	23.28
Contig8950_at	3.19497	3.16322	0.123613	0.302153	Q	1	9	23.28
Contig8961_at	5.24674	3.18419	0.0800656	0.151143	Q	1	9	23.28
Contig9305_at	4.06998	3.08967	0.13533	0.0918461	Q	1	9	23.28
Contig9544_at	13.1584	3.16695	0.492508	0.259171	Q	1	9	23.28
HB04F17r_at	3.58751	3.15779	0.14689	0.408391	Q	1	9	23.28
HB25G16r_at	3.28198	3.2579	0.124704	0.302429	Q	1	9	23.28
HM02C19r_at	3.38602	3.17028	0.15369	0.274043	Q	1	9	23.28
HS09B02u_s_at	3.38988	3.30074	0.108759	-0.0572718	SM	1	9	23.28
HW06N09u_x_at	3.62477	3.00835	0.165778	0.172607	Q	1	9	23.28
Contig1078_x_at	4.25949	3.17222	0.178663	-0.0690209	SM	1	9	25.28
Contig20608_at	4.48067	3.14614	0.202609	0.170177	Q	1	9	25.28
Contig7087_at	3.50019	3.07433	0.156962	0.32766	Q	1	9	25.28
Contig8075_at	5.70272	3.2061	0.218954	0.0988521	Q	1	9	25.28
Contig8258_s_at	3.74316	3.24328	0.155003	0.422644	Q	1	9	25.28
Contig11320_s_at	3.75964	3.07515	0.167663	0.275852	Q	1	9	27.28
Contig12098_at	3.59241	3.1331	0.154389	-0.0730986	SM	1	9	27.28
Contig14167_at	4.84091	3.34057	0.211214	0.404994	Q	1	9	27.28
Contig17064_s_at	3.30112	3.0736	0.131588	0.143637	Q	1	9	27.28
Contig2044_at	3.50838	3.06608	0.170519	-0.228933	SM	1	9	27.28
Contig20971_at	3.88522	3.24558	0.154008	-0.142866	SM	1	9	27.28
Contig23800_at	3.72385	3.1197	0.179382	0.238413	Q	1	9	27.28
HVSMEi0005B04r2_x_at	4.16152	3.23149	0.210041	0.222938	Q	1	9	27.28
HVSMEl0002B17r2_at	3.28817	2.94662	0.146437	0.201365	Q	1	9	27.28
Contig22535_at	4.66747	3.19189	0.24648	-0.671627	SM	1	9	29.28
Contig7359_at	3.5013	3.19638	0.110336	-0.0673779	SM	1	9	29.28
EBpi01_SQ003_E16_s_at	19.4532	3.16563	0.698643	-0.216285	SM	1	9	29.28
HK05M22r_at	3.38458	3.18317	0.131808	0.0870899	Q	1	9	29.28
HV08L20u_x_at	3.90396	2.96834	0.161116	0.220335	Q	1	9	29.28
Contig10085_at	3.83085	3.13633	0.170638	-0.10762	SM	1	9	31.28
Contig19189_at	10.2849	2.99874	0.421735	-0.311151	SM	1	9	31.28
Contig20872_at	3.90098	3.1747	0.157486	-0.108124	SM	1	9	31.28
Contig22732_at	3.70925	3.16228	0.168206	0.551812	Q	1	9	31.28
Contig24782_at	4.79047	2.8529	0.242956	-0.450611	SM	1	9	31.28
Contig3496_at	5.17173	2.93516	0.233884	-0.14199	SM	1	9	31.28
Contig5962_at	5.81913	3.10044	0.261143	0.111907	Q	1	9	31.28
Contig7098_at	3.17272	3.05243	0.135813	0.106776	Q	1	9	31.28
EBro01_SQ002_F02_at	3.52107	3.16861	0.144053	0.0770695	Q	1	9	31.28
HVSMEf0003B06r2_at	3.27172	3.03	0.160376	0.249303	Q	1	9	31.28
HVSMEi0001B07r2_at	3.62873	3.16654	0.148445	0.447803	Q	1	9	31.28
HVSMEm0001O16r2_at	5.42995	3.09776	0.245141	-0.115054	SM	1	9	31.28
HW06F04u_s_at	3.8242	3.21385	0.186268	0.446565	Q	1	9	31.28
baak3f15_at	4.32281	3.12117	0.139969	0.35663	Q	1	10	32.86
Contig10586_at	4.19109	3.15395	0.147545	0.0724453	Q	1	10	32.86
Contig10791_s_at	4.31727	3.04379	0.15226	0.102055	Q	1	10	32.86
Contig11000_at	5.1981	3.3548	0.021392	-0.43623	SM	1	10	32.86
Contig12716_at	3.92624	3.18983	0.149569	-0.104591	SM	1	10	32.86
Contig14657_at	3.06992	2.86647	0.0924497	0.19458	Q	1	10	32.86
Contig15041_at	3.5578	3.0863	0.13588	0.269282	Q	1	10	32.86
Contig17156_at	3.37991	3.08514	0.127221	-0.084031	SM	1	10	32.86
Contig17929_at	4.82773	3.18291	0.21977	0.450739	Q	1	10	32.86
Contig18518_at	4.69452	2.99683	0.170072	0.322187	Q	1	10	32.86
Contig20504_at	3.23972	3.11243	0.144389	0.107863	Q	1	10	32.86
Contig20512_s_at	8.81553	2.92539	0.319434	-0.22658	SM	1	10	32.86
Contig2476_at	3.6604	3.10195	0.15059	0.306935	Q	1	10	32.86
Contig3054_at	3.44088	3.15264	0.152313	0.198955	Q	1	10	32.86
Contig4148_s_at	6.78591	3.21698	0.174922	-0.138889	SM	1	10	32.86
Contig6384_at	11.901	3.23165	0.439805	-0.120538	SM	1	10	32.86
Contig6775_at	2.99826	2.89632	0.10649	-0.107656	SM	1	10	32.86
Contig7353_at	31.6105	3.20945	0.768432	0.628518	Q	1	10	32.86
Contig8648_at	3.75044	3.09975	0.14697	0.181668	Q	1	10	32.86
Contig9030_at	3.21094	3.00919	0.113332	-0.084297	SM	1	10	32.86
EBro02_SQ007_I24_at	3.25036	3.13932	0.144947	0.648415	Q	1	10	32.86
HC107F06_SK_x_at	3.36257	3.06244	0.104192	0.0493784	Q	1	10	32.86
HI15L07r_s_at	6.02231	3.32463	0.216158	0.106961	Q	1	10	32.86
HM09B02r_x_at	3.29292	2.90501	0.135084	0.219751	Q	1	10	32.86
HU05P18u_at	6.06904	3.09378	0.271053	0.529579	Q	1	10	32.86
HU12L19u_at	4.50408	3.06811	0.175239	-0.174549	SM	1	10	32.86
HU14N01u_at	4.83271	3.07861	0.202549	0.328817	Q	1	10	32.86
HV_CEb0012I09r2_x_at	3.70036	3.339	0.0981035	0.408515	Q	1	10	32.86
HVSMEa0005F07r2_at	3.84387	3.15531	0.161745	0.364935	Q	1	10	32.86
HVSMEg0009E19r2_s_at	3.28224	3.18598	0.129913	-0.0603995	SM	1	10	32.86
HVSMEg0010G22r2_at	3.42069	3.15856	0.150471	0.297773	Q	1	10	32.86
HVSMEh0088E17r2_x_at	2.95628	2.86499	0.126693	0.13178	Q	1	10	32.86
rbaal9c03_at	3.13267	3.0777	0.145366	0.118835	Q	1	10	32.86
Contig12425_at	3.83197	3.17639	0.0090833	0.0600627	Q	1	10	34.86
Contig2756_at	3.45238	3.15461	0.158257	-0.0766989	SM	1	10	34.86
Contig3612_at	4.77572	3.17453	0.191256	-0.1376	SM	1	10	34.86
Contig3797_at	3.64018	2.86363	0.195406	0.497843	Q	1	10	34.86
Contig9182_x_at	3.49669	3.32686	0.150351	-0.061657	SM	1	10	34.86
HVSMEf0011L03r2_s_at	4.61681	2.89768	0.202463	-0.404078	SM	1	10	34.86
Contig10427_at	4.72476	3.18039	0.207475	-0.128721	SM	1	10	36.86
Contig13948_at	18.5902	3.22221	0.636236	-0.40522	SM	1	10	36.86
Contig20048_at	3.69109	2.82411	0.178188	-0.181198	SM	1	10	36.86
Contig20973_at	4.41717	3.11239	0.195026	-0.16665	SM	1	10	36.86
Contig21330_at	3.69348	3.24375	0.175617	-0.351726	SM	1	10	36.86
Contig22504_at	5.09753	3.14307	0.231128	0.410276	Q	1	10	36.86
HS09P03u_s_at	5.01075	3.26105	0.270371	-0.187068	SM	1	10	36.86
HT08H02u_x_at	3.39218	3.1738	0.174808	0.279633	Q	1	10	36.86
HW09C21u_x_at	3.17884	3.0363	0.152365	0.373596	Q	1	10	36.86
Contig10685_at	3.47379	2.94441	0.192214	-0.177389	SM	1	10	38.86
Contig16048_at	3.15822	2.89569	0.161873	0.146507	Q	1	10	38.86
Contig20512_at	6.91336	3.01225	0.296737	-0.256532	SM	1	10	38.86
Contig22174_at	4.12597	3.08881	0.227946	0.0721738	Q	1	10	38.86
Contig3646_at	3.89565	3.24474	0.0732641	0.0597129	Q	1	10	38.86
Contig5171_at	4.71054	3.18759	0.26311	0.381299	Q	1	10	38.86
Contig6205_at	3.87773	3.17634	0.21396	-0.353574	SM	1	10	38.86
HU05P18u_x_at	3.49103	3.02368	0.177275	0.399226	Q	1	10	38.86
HV_CEb0001P07r2_at	4.06435	3.11191	0.215464	0.278317	Q	1	10	38.86
HVSMEm0003G18r2_at	4.67017	3.10878	0.246346	0.464102	Q	1	10	38.86
HY02J15u_at	3.12075	2.97624	0.162423	0.238539	Q	1	10	38.86
S0000800205F04F1_at	3.80324	3.21336	0.220262	0.381959	Q	1	10	38.86
Contig12170_at	5.18165	3.2318	0.0617284	-0.125155	SM	1	10	40.86
Contig12510_at	3.65589	2.9237	0.150697	0.169309	Q	1	10	40.86
Contig1501_at	3.53163	3.07988	0.201542	0.37489	Q	1	10	40.86
Contig24735_at	5.11789	2.82461	0.250987	-0.207601	SM	1	10	40.86
Contig2958_at	3.16549	3.08171	0.161878	0.153672	Q	1	10	40.86
Contig6951_at	3.39571	3.09666	0.158685	0.136048	Q	1	10	40.86
Contig10054_at	3.09187	2.85562	0.138528	-0.17964	SM	1	10	42.86
Contig13153_at	4.33785	3.00178	0.240534	0.10806	Q	1	10	42.86
Contig25831_at	3.4322	3.16929	0.174081	0.355908	Q	1	10	42.86
Contig2910_at	3.25265	3.20785	0.130911	0.108319	Q	1	10	42.86
Contig2967_at	3.28707	2.90341	0.184285	0.266737	Q	1	10	42.86
Contig7956_at	3.72836	3.19246	0.158914	-0.0852167	SM	1	10	42.86
HW02P01u_x_at	3.23782	3.19456	0.117829	-0.368591	SM	1	10	42.86
Contig12672_at	4.67388	3.09614	0.184368	0.0791417	Q	1	10	44.86
Contig20642_at	4.15978	3.09922	0.196585	-0.102342	SM	1	10	44.86
Contig3372_s_at	3.32499	3.09523	0.156857	0.211648	Q	1	10	44.86
HS16H11u_at	5.02729	3.09794	0.265948	-0.357409	SM	1	10	44.86
HV10E15u_at	4.39296	3.26704	0.263749	-0.509652	SM	1	10	44.86
Contig15187_at	4.26514	3.24504	0.192513	-0.143025	SM	1	10	46.86
Contig7185_at	21.6656	3.25824	0.762406	-0.333419	SM	1	10	46.86
Contig8656_at	4.63025	3.10008	0.22399	-0.123864	SM	1	10	46.86
Contig8815_at	3.46377	2.98168	0.17022	0.124486	Q	1	10	46.86
HVSMEf0021D24f_at	4.26224	3.06356	0.217101	0.401194	Q	1	10	46.86
HW01N09u_at	3.3362	3.07796	0.173157	0.356607	Q	1	10	46.86
Contig10443_at	4.20667	3.15953	0.193399	-0.0757006	SM	1	10	48.86
Contig12150_at	4.282	2.97113	0.198779	0.20766	Q	1	10	48.86
Contig17131_at	4.02472	3.07167	0.104725	-0.0737885	SM	1	10	48.86
Contig24742_at	4.04119	2.93739	0.189432	-0.21732	SM	1	10	48.86
Contig25891_at	12.8801	3.08326	0.446463	-0.602908	SM	1	10	48.86
Contig26215_at	3.05032	3.03527	0.162645	-0.102654	SM	1	10	48.86
HV10M03u_at	4.54797	3.21058	0.246949	0.53343	Q	1	10	48.86
HVSMEc0012C14r2_at	7.23603	3.07509	0.326023	-0.618457	SM	1	10	48.86
Contig14644_at	3.21869	3.16556	0.132247	0.116054	Q	1	10	50.86
Contig16556_at	12.0789	3.0893	0.491491	-0.46102	SM	1	10	50.86
Contig17715_at	4.09951	3.25173	0.204138	-0.364214	SM	1	10	50.86
Contig17855_at	3.6286	3.1333	0.141671	0.279437	Q	1	10	50.86
Contig22319_at	3.42258	2.96295	0.153118	0.0950087	Q	1	10	50.86
Contig10747_at	22.9726	3.28815	0.668761	-0.275503	SM	1	11	51.48
Contig11217_at	3.18695	2.93706	0.144319	0.294848	Q	1	11	51.48
Contig11579_at	3.14393	3.10258	0.0903151	0.0414686	Q	1	11	51.48
Contig15080_at	5.53993	3.2701	0.194108	-0.0733408	SM	1	11	51.48
Contig16881_at	6.12246	3.13905	0.256251	0.213218	Q	1	11	51.48
Contig17080_at	3.90686	3.30142	0.187341	-0.478946	SM	1	11	51.48
Contig17968_at	3.87714	2.99751	0.148488	-0.113514	SM	1	11	51.48
Contig19511_at	7.94662	2.95019	0.33116	-0.312287	SM	1	11	51.48
Contig19788_at	4.58191	3.11062	0.216996	-0.637235	SM	1	11	51.48
Contig20231_at	3.4042	3.23792	0.140924	0.041662	Q	1	11	51.48
Contig2931_at	3.72128	3.2155	0.153291	0.110504	Q	1	11	51.48
Contig3157_at	3.63789	3.05575	0.0990469	-0.187439	SM	1	11	51.48
Contig3390_at	5.28932	3.04057	0.237973	0.354988	Q	1	11	51.48
Contig3622_at	3.46261	3.28798	0.149631	-0.336813	SM	1	11	51.48
Contig4027_at	3.2181	3.17207	0.137053	0.419548	Q	1	11	51.48
Contig5766_at	3.66616	3.32155	0.0959043	0.0816457	Q	1	11	51.48
Contig6206_s_at	3.27598	3.17057	0.0213154	0.414182	Q	1	11	51.48
Contig6762_at	5.07329	3.24091	0.194045	0.0865997	Q	1	11	51.48
Contig7533_at	3.74431	3.14642	0.163738	0.0765466	Q	1	11	51.48
Contig7574_at	3.99883	3.16839	0.163629	0.0747783	Q	1	11	51.48
Contig7861_at	3.5576	3.03297	0.138651	0.057789	Q	1	11	51.48
Contig8641_at	3.53738	3.08829	0.145246	0.0669287	Q	1	11	51.48
EBca01_SQ004_P03_at	4.1303	2.9827	0.153784	-0.132967	SM	1	11	51.48
HA24G18r_at	4.2573	3.27856	0.205086	-0.58435	SM	1	11	51.48
HF08D05r_at	5.57562	3.3092	0.241871	-0.642364	SM	1	11	51.48
HT11M09u_at	4.77278	2.93933	0.182326	-0.368031	SM	1	11	51.48
HV_CEb0017C17r2_at	3.71594	3.09377	0.162572	0.0627972	Q	1	11	51.48
HV14C20u_x_at	10.9678	3.28878	0.376414	-0.350156	SM	1	11	51.48
HVSMEa0003G10r2_at	4.39901	2.82398	0.163787	-0.245545	SM	1	11	51.48
HW01M18u_s_at	4.17996	2.97624	0.111517	0.0476754	Q	1	11	51.48
HW06C04u_s_at	6.40838	3.10564	0.284819	0.111604	Q	1	11	51.48
rbags22p05_at	2.8523	2.80851	0.105813	-0.0861397	SM	1	11	51.48
AF427791_CDS-25_at	6.16496	3.40397	0.263095	-0.439142	SM	1	11	53.48
Contig12217_at	3.82731	3.12735	0.141666	0.087538	Q	1	11	53.48
Contig15715_at	3.3269	3.19357	0.11602	-0.2127	SM	1	11	53.48
Contig16035_at	4.30795	2.9636	0.197739	-0.270266	SM	1	11	53.48
Contig17341_at	3.34981	3.08434	0.157815	-0.090569	SM	1	11	53.48
Contig18586_at	3.63203	3.15436	0.164916	-0.181417	SM	1	11	53.48
HVSMEn0005G15f_x_at	3.89247	3.26409	0.174213	-0.405256	SM	1	11	53.48
rbaal10b23_at	4.57122	3.13111	0.197224	0.591569	Q	1	11	53.48
AF032680_at	4.13032	2.96077	0.188182	0.676888	Q	1	12	54.26
Contig10370_at	5.41024	3.15955	0.0932575	0.0621968	Q	1	12	54.26
Contig10781_at	3.66385	3.17802	0.14694	-0.059799	SM	1	12	54.26
Contig10846_at	4.75411	3.17588	0.207644	-0.117556	SM	1	12	54.26
Contig11032_at	3.85879	3.0096	0.142803	-0.0675662	SM	1	12	54.26
Contig11227_at	4.13417	3.15756	0.151653	0.109111	Q	1	12	54.26
Contig12023_at	3.19239	2.93943	0.0952965	-0.0797573	SM	1	12	54.26
Contig1247_at	3.66693	3.10743	0.127683	0.238761	Q	1	12	54.26
Contig13056_at	6.01042	2.97311	0.207556	0.335599	Q	1	12	54.26
Contig13804_at	4.1204	3.07015	0.1494	-0.102788	SM	1	12	54.26
Contig14742_x_at	7.65651	3.10093	0.288895	-0.239078	SM	1	12	54.26
Contig16555_at	3.13222	3.02498	0.123019	0.104885	Q	1	12	54.26
Contig16980_at	3.53083	3.18186	0.146635	-0.482208	SM	1	12	54.26
Contig17133_at	3.08125	2.99832	0.123456	-0.207789	SM	1	12	54.26
Contig17943_at	3.66678	3.24718	0.130264	0.352974	Q	1	12	54.26
Contig19031_at	3.59836	3.20055	0.131047	-0.065932	SM	1	12	54.26
Contig19429_at	3.50654	3.1555	0.149041	0.0889163	Q	1	12	54.26
Contig20754_at	3.686	3.19752	0.12646	0.153454	Q	1	12	54.26
Contig21263_at	3.38491	3.01728	0.0747166	-0.269962	SM	1	12	54.26
Contig2132_at	3.71991	3.09498	0.148863	-0.103638	SM	1	12	54.26
Contig22141_at	3.32989	3.1165	0.123234	0.151584	Q	1	12	54.26
Contig22650_at	10.5317	3.24477	0.330405	-0.158192	SM	1	12	54.26
Contig23072_at	3.7108	3.16027	0.137369	-0.0654994	SM	1	12	54.26
Contig25568_at	3.46706	3.14675	0.136914	0.115537	Q	1	12	54.26
Contig2908_at	6.2429	3.05487	0.263915	-0.16559	SM	1	12	54.26
Contig5083_at	3.67286	3.01609	0.109068	-0.0602512	SM	1	12	54.26
Contig5196_at	5.65198	3.0188	0.171937	0.195263	Q	1	12	54.26
Contig5555_at	3.3543	3.09851	0.0632787	-0.112156	SM	1	12	54.26
Contig6581_at	3.87193	3.17272	0.17307	0.283625	Q	1	12	54.26
Contig7139_at	3.37601	2.98264	0.137852	-0.0564651	SM	1	12	54.26
Contig7224_s_at	37.2721	3.29913	0.863409	0.815762	Q	1	12	54.26
Contig7265_s_at	3.05718	2.96936	0.107746	0.061846	Q	1	12	54.26
Contig7294_at	8.86229	3.14695	0.377048	0.20138	Q	1	12	54.26
Contig7299_at	16.0757	3.25519	0.515215	0.195309	Q	1	12	54.26
Contig847_at	8.29248	2.89975	0.304421	1.16192	Q	1	12	54.26
Contig8526_at	3.4069	2.98979	0.0683526	0.372058	Q	1	12	54.26
Contig8747_at	3.81565	3.23568	0.157795	-0.120491	SM	1	12	54.26
Contig9333_s_at	4.4399	3.15349	0.169317	-0.119463	SM	1	12	54.26
Contig9641_at	3.82614	2.855	0.173256	-0.0655549	SM	1	12	54.26
EBro04_SQ003_B10_s_at	4.13998	3.07117	0.188867	0.263	Q	1	12	54.26
Franka_b_3pri7_s_at	26.011	3.20051	0.684848	0.965488	Q	1	12	54.26
HM13N19r_at	4.17731	3.20361	0.190437	0.55879	Q	1	12	54.26
HS06C19u_s_at	3.54443	3.13525	0.166936	0.1775	Q	1	12	54.26
HS07J15u_at	4.83705	2.87976	0.213454	0.13193	Q	1	12	54.26
HT11A18u_s_at	3.46031	3.29526	0.129853	-0.104655	SM	1	12	54.26
HV_CEa0011E24r2_s_at	4.13934	2.51229	0.16041	0.227326	Q	1	12	54.26
HVSMEf0010N18r2_s_at	4.7104	3.06134	0.162557	0.0434376	Q	1	12	54.26
HVSMEh0080E23r2_s_at	4.24588	3.14703	0.185776	-0.131367	SM	1	12	54.26
HY08C12u_at	3.79103	3.0277	0.197925	0.265065	Q	1	12	54.26
Mla_5pri_UTR_intron1_s_at	26.8143	3.11011	0.681964	0.958119	Q	1	12	54.26
Mla_consrvd_5pri_end_x_at	13.155	3.26692	0.384936	0.721987	Q	1	12	54.26
rbags29h17_at	4.35553	3.0901	0.176074	0.160626	Q	1	12	54.26
S0000800041F09F1_at	4.42842	3.18567	0.188848	0.369021	Q	1	12	54.26
S0001000055C04F1_at	3.35459	3.15267	0.139981	0.421384	Q	1	12	54.26
baak12b08_s_at	4.78645	3.14737	0.189085	-0.128096	SM	1	13	55.69
Contig10374_at	4.31766	3.04782	0.182926	-0.10054	SM	1	13	55.69
Contig11187_at	4.40384	3.06209	0.16768	-0.117102	SM	1	13	55.69
Contig11272_at	3.9876	3.20113	0.169159	-0.125565	SM	1	13	55.69
Contig11293_at	3.09123	3.06146	0.119037	-0.250338	SM	1	13	55.69
Contig11742_at	3.70604	3.13829	0.155029	-0.109044	SM	1	13	55.69
Contig12141_s_at	3.64347	3.03519	0.152025	-0.0774363	SM	1	13	55.69
Contig13952_at	3.38507	3.06997	0.150169	0.337898	Q	1	13	55.69
Contig14574_at	3.61503	3.09496	0.124988	-0.102569	SM	1	13	55.69
Contig15444_at	3.44395	3.13765	0.146663	0.379098	Q	1	13	55.69
Contig15467_at	4.42128	3.08394	0.189075	-0.21299	SM	1	13	55.69
Contig1551_s_at	3.8662	3.19614	0.175086	-0.121638	SM	1	13	55.69
Contig15698_at	3.80508	3.15966	0.145774	-0.0780007	SM	1	13	55.69
Contig16309_at	4.76393	3.09455	0.158975	-0.190263	SM	1	13	55.69
Contig16412_at	3.39772	3.12996	0.152692	-0.0885371	SM	1	13	55.69
Contig16581_at	4.16254	3.36007	0.19067	0.310816	Q	1	13	55.69
Contig1696_at	3.58945	3.17938	0.164547	-0.11272	SM	1	13	55.69
Contig17940_at	3.87919	3.15036	0.147688	-0.125478	SM	1	13	55.69
Contig197_at	4.32502	3.20353	0.156174	0.218324	Q	1	13	55.69
Contig20425_at	3.8632	3.18275	0.142933	-0.0774244	SM	1	13	55.69
Contig20499_at	3.18537	3.15905	0.126834	0.084763	Q	1	13	55.69
Contig21517_at	4.5322	3.30526	0.161593	-0.0847542	SM	1	13	55.69
Contig23257_at	3.78055	2.80174	0.0968098	-0.0631694	SM	1	13	55.69
Contig24062_at	4.81762	3.00741	0.203498	-0.112016	SM	1	13	55.69
Contig24228_at	4.90687	2.94054	0.193921	-0.135156	SM	1	13	55.69
Contig24256_at	5.21816	3.27464	0.16375	0.0853098	Q	1	13	55.69
Contig24338_at	6.1549	3.14223	0.279667	-0.170877	SM	1	13	55.69
Contig24862_at	4.00671	3.2523	0.146283	0.383238	Q	1	13	55.69
Contig2747_s_at	4.24547	3.13036	0.167868	0.0857276	Q	1	13	55.69
Contig2810_at	3.4943	3.03596	0.137594	-0.189097	SM	1	13	55.69
Contig3433_at	3.22803	2.85769	0.124074	0.181429	Q	1	13	55.69
Contig4188_at	4.49757	2.98686	0.182218	-0.0859582	SM	1	13	55.69
Contig4836_s_at	4.92781	3.12157	0.178183	-0.14584	SM	1	13	55.69
Contig4985_at	3.22998	3.16143	0.133471	-0.0984484	SM	1	13	55.69
Contig5805_at	3.2371	3.21583	0.126858	0.0664529	Q	1	13	55.69
Contig6211_at	4.22352	3.2144	0.160469	0.0461147	Q	1	13	55.69
Contig7093_at	3.83895	3.21221	0.158509	0.244845	Q	1	13	55.69
Contig7491_at	3.85152	3.17144	0.146283	-0.135984	SM	1	13	55.69
Contig7817_at	4.03119	2.98984	0.158342	-0.153349	SM	1	13	55.69
Contig8132_s_at	5.30565	3.18727	0.162705	-0.0966678	SM	1	13	55.69
Contig8818_at	3.03407	2.95436	0.130356	0.0446851	Q	1	13	55.69
Contig8839_at	4.05689	3.01265	0.140906	-0.0980978	SM	1	13	55.69
Contig9029_at	5.27642	3.17849	0.212319	-0.241028	SM	1	13	55.69
Contig9595_at	4.64382	3.18321	0.18841	-0.408845	SM	1	13	55.69
Contig9946_at	3.98263	3.01478	0.143129	0.260109	Q	1	13	55.69
HA11I04u_s_at	4.82659	3.15664	0.213067	0.095617	Q	1	13	55.69
HO12E21S_x_at	4.03556	3.2323	0.177255	0.429443	Q	1	13	55.69
HS02P08u_s_at	5.47692	3.00959	0.205411	-0.12741	SM	1	13	55.69
HT05P07u_s_at	3.81438	3.28394	0.134979	-0.0932134	SM	1	13	55.69
HU06P06r_at	6.87707	3.11503	0.25993	-0.500699	SM	1	13	55.69
HV_CEa0002D05f_s_at	3.94754	3.10716	0.178993	0.0852471	Q	1	13	55.69
HV11B08u_at	3.67119	3.09787	0.154833	0.399209	Q	1	13	55.69
HVSMEa0002C03r2_x_at	3.9169	3.07845	0.163718	0.389854	Q	1	13	55.69
HVSMEf0013D07r2_at	7.6164	3.20398	0.272141	0.431319	Q	1	13	55.69
HY09E16u_s_at	4.28975	3.3395	0.136926	-0.0519395	SM	1	13	55.69
Mla_5pri-UTR_intron2_s_at	9.59236	3.23698	0.379177	0.657142	Q	1	13	55.69
rbags20j15_s_at	3.66326	3.07309	0.108055	-0.0991059	SM	1	13	55.69
Contig10110_s_at	3.32417	3.1192	0.167186	-0.135121	SM	1	13	57.69
Contig11416_at	3.43135	3.06823	0.140725	0.111244	Q	1	13	57.69
Contig12355_at	5.07711	3.09372	0.212002	-0.0684017	SM	1	13	57.69
Contig1269_s_at	5.49683	3.25616	0.252806	0.0768448	Q	1	13	57.69
Contig12888_s_at	3.70705	3.22681	0.153253	-0.118723	SM	1	13	57.69
Contig13125_at	3.48629	3.07022	0.131978	-0.051582	SM	1	13	57.69
Contig14003_at	3.09977	3.04776	0.150543	-0.17373	SM	1	13	57.69
Contig14304_at	6.32079	3.05065	0.272924	0.399181	Q	1	13	57.69
Contig15193_at	5.84615	3.05127	0.228299	0.240961	Q	1	13	57.69
Contig1607_at	4.21744	2.86994	0.164744	0.0468296	Q	1	13	57.69
Contig1900_at	3.48355	3.04237	0.14694	0.0746804	Q	1	13	57.69
Contig20776_at	5.79545	3.03781	0.241919	-0.121693	SM	1	13	57.69
Contig2822_s_at	3.49746	3.17839	0.139929	0.0569686	Q	1	13	57.69
Contig3198_x_at	4.04494	3.14781	0.108314	-0.265047	SM	1	13	57.69
Contig5836_s_at	4.67708	3.27111	0.180872	0.0643585	Q	1	13	57.69
Contig6226_at	5.49731	3.05319	0.250377	-0.115161	SM	1	13	57.69
Contig67_at	3.68338	3.12625	0.171315	-0.116961	SM	1	13	57.69
Contig9017_at	4.43187	3.11197	0.199224	-0.0899833	SM	1	13	57.69
Contig9861_at	3.37061	3.32301	0.161774	-0.138541	SM	1	13	57.69
HK05C08r_at	3.17138	3.0366	0.127505	0.269788	Q	1	13	57.69
HV_CEb0022J21r2_at	3.34094	3.20581	0.137326	0.401835	Q	1	13	57.69
HY05A23u_at	4.10687	3.00775	0.181052	-0.126468	SM	1	13	57.69
Contig10124_at	5.0176	3.11193	0.157552	-0.140825	SM	1	13	59.69
Contig11926_s_at	6.09587	3.12715	0.186788	-0.820159	SM	1	13	59.69
Contig12265_at	6.17344	3.11121	0.283986	-0.322167	SM	1	13	59.69
Contig12414_at	26.7661	3.11974	0.535485	-0.443259	SM	1	13	59.69
Contig13075_at	4.09313	3.14091	0.165258	-0.366847	SM	1	13	59.69
Contig14561_at	4.10296	2.88171	0.137443	0.251014	Q	1	13	59.69
Contig15045_at	49.9173	2.95752	0.643996	1.1704	Q	1	13	59.69
Contig15395_s_at	3.7549	3.19817	0.148166	0.221104	Q	1	13	59.69
Contig15539_at	12.9201	3.05609	0.332355	-0.410737	SM	1	13	59.69
Contig1556_s_at	3.56112	3.21378	0.14792	-0.0856429	SM	1	13	59.69
Contig18289_at	5.25612	3.07702	0.223257	0.179569	Q	1	13	59.69
Contig18979_at	13.475	3.11496	0.399515	0.314299	Q	1	13	59.69
Contig1976_at	4.07687	3.132	0.168435	-0.34122	SM	1	13	59.69
Contig2102_at	15.8396	4.34674	0.445825	0.725596	Q	1	13	59.69
Contig22727_at	44.156	2.98978	0.804895	1.19906	Q	1	13	59.69
Contig23306_at	4.61851	3.00636	0.191942	-0.287156	SM	1	13	59.69
Contig26331_at	3.66845	3.17584	0.0986668	-0.0655038	SM	1	13	59.69
Contig3395_at	3.68131	3.19278	0.152628	0.0971433	Q	1	13	59.69
Contig3485_at	5.04732	3.15892	0.212046	0.100379	Q	1	13	59.69
Contig4018_at	10.8545	2.94349	0.293464	0.226119	Q	1	13	59.69
Contig4414_at	3.30121	3.10895	0.144514	0.100281	Q	1	13	59.69
Contig4618_at	4.10764	3.1256	0.17947	0.118629	Q	1	13	59.69
Contig501_s_at	5.27936	3.15229	0.193764	0.111565	Q	1	13	59.69
Contig5675_s_at	31.32	2.70721	0.33964	0.881017	Q	1	13	59.69
Contig5933_at	5.19004	3.00392	0.170188	-0.339647	SM	1	13	59.69
Contig6997_at	11.5225	3.02708	0.265826	-2.16125	SM	1	13	59.69
Contig7703_at	4.76946	3.07879	0.218377	-0.140477	SM	1	13	59.69
Contig8218_at	4.1738	3.33562	0.186981	0.0621871	Q	1	13	59.69
HA10E21u_s_at	3.92104	3.23836	0.17649	-0.14821	SM	1	13	59.69
HF25E23r_at	4.28924	3.19552	0.16885	-0.0798047	SM	1	13	59.69
HVSMEg0015I15r2_at	18.8103	2.99203	0.479682	-1.76678	SM	1	13	59.69
HVSMEi0015K21r2_s_at	4.63702	3.27973	0.0517005	-0.170532	SM	1	13	59.69
rbaal36m18_s_at	41.5736	3.47255	0.666375	1.43406	Q	1	13	59.69
rbags10j11_s_at	12.5502	3.07959	0.322932	-1.43479	SM	1	13	59.69
rbags15p15_at	4.207	3.01789	0.149018	0.334042	Q	1	13	59.69
Contig10518_at	3.42705	3.02544	0.155469	0.0572615	Q	1	14	59.87
Contig10698_at	4.07847	3.1229	0.147135	0.0620494	Q	1	14	59.87
Contig11529_at	4.68528	3.1312	0.178409	0.244559	Q	1	14	59.87
Contig11779_at	3.59612	2.98003	0.138631	-0.0680876	SM	1	14	59.87
Contig126_at	3.36552	3.04242	0.128567	-0.0829925	SM	1	14	59.87
Contig12760_s_at	5.35194	3.00947	0.176634	-0.0713231	SM	1	14	59.87
Contig13168_at	3.19452	3.03012	0.133071	0.0672381	Q	1	14	59.87
Contig14011_at	22.8526	3.21595	0.738546	0.271768	Q	1	14	59.87
Contig14446_at	11.0349	3.20057	0.361811	-0.555719	SM	1	14	59.87
Contig14525_at	7.06525	3.16012	0.267612	-0.607156	SM	1	14	59.87
Contig15223_at	3.31604	3.15578	0.120227	-0.094994	SM	1	14	59.87
Contig15932_at	3.40345	3.26696	0.132394	-0.152634	SM	1	14	59.87
Contig16424_at	7.69657	3.0109	0.321853	0.211017	Q	1	14	59.87
Contig16556_at	14.8889	3.0893	0.373537	-0.452738	SM	1	14	59.87
Contig16873_at	6.822	3.12589	0.244797	-0.280824	SM	1	14	59.87
Contig17527_at	16.6154	3.20193	0.570005	-0.203753	SM	1	14	59.87
Contig18384_at	9.91571	3.23216	0.319354	-0.359285	SM	1	14	59.87
Contig19119_at	4.96231	3.35809	0.216703	-0.334043	SM	1	14	59.87
Contig20462_at	16.1097	3.15955	0.487457	0.144511	Q	1	14	59.87
Contig20548_at	3.9917	3.18054	0.162323	0.399334	Q	1	14	59.87
Contig20621_at	3.617	2.52468	0.158873	-0.178474	SM	1	14	59.87
Contig21234_at	3.4901	3.23852	0.126174	-0.0917331	SM	1	14	59.87
Contig21393_at	3.26426	3.17375	0.132816	-0.269815	SM	1	14	59.87
Contig22223_at	19.0051	3.12044	0.640731	-0.294982	SM	1	14	59.87
Contig23071_at	17.9442	3.08599	0.545281	0.216124	Q	1	14	59.87
Contig2313_at	3.65917	3.12288	0.135092	-0.137899	SM	1	14	59.87
Contig2345_at	8.25859	3.30358	0.348687	-0.284816	SM	1	14	59.87
Contig2450_at	3.50806	3.17456	0.144257	-0.312856	SM	1	14	59.87
Contig2488_s_at	5.73037	3.03957	0.246171	0.0726302	Q	1	14	59.87
Contig24922_at	18.5537	3.297	0.441834	0.456383	Q	1	14	59.87
Contig2522_at	5.52326	2.85518	0.241984	-0.196428	SM	1	14	59.87
Contig25386_at	5.22311	3.28833	0.203352	-0.374434	SM	1	14	59.87
Contig25507_at	2.92998	2.91075	0.12009	-0.238211	SM	1	14	59.87
Contig2598_s_at	6.24159	3.09469	0.219015	0.124778	Q	1	14	59.87
Contig26104_at	10.0985	2.7503	0.410008	-0.446749	SM	1	14	59.87
Contig26422_at	3.76273	3.00187	0.172929	0.130685	Q	1	14	59.87
Contig3156_s_at	4.00173	3.22236	0.107104	-0.321917	SM	1	14	59.87
Contig3268_at	3.55946	3.28379	0.128663	-0.042752	SM	1	14	59.87
Contig3552_s_at	3.45763	3.13716	0.135869	-0.113712	SM	1	14	59.87
Contig3592_at	6.67186	3.12569	0.308315	0.230311	Q	1	14	59.87
Contig3633_s_at	3.66862	3.01569	0.15966	0.132894	Q	1	14	59.87
Contig3841_at	4.42558	3.16565	0.159982	0.116751	Q	1	14	59.87
Contig3841_x_at	4.7108	3.21478	0.167988	0.0839332	Q	1	14	59.87
Contig4218_at	4.0315	3.06191	0.174583	-0.105991	SM	1	14	59.87
Contig4328_at	5.59327	3.13307	0.217449	-0.515452	SM	1	14	59.87
Contig4647_s_at	5.58491	2.95286	0.216061	-0.123004	SM	1	14	59.87
Contig4875_at	3.11145	3.01066	0.125797	0.0463717	Q	1	14	59.87
Contig5398_s_at	3.82292	3.29191	0.159628	-0.100153	SM	1	14	59.87
Contig6055_at	3.86079	3.17073	0.163015	-0.0723777	SM	1	14	59.87
Contig6408_at	3.18654	3.16081	0.025352	-0.0554181	SM	1	14	59.87
Contig6543_s_at	3.56776	3.17747	0.155464	-0.0685793	SM	1	14	59.87
Contig659_at	9.31615	3.18695	0.316099	0.301357	Q	1	14	59.87
Contig680_at	4.03212	3.07844	0.168081	0.0709898	Q	1	14	59.87
Contig7185_at	36.0791	3.25824	0.762414	-0.333425	SM	1	14	59.87
Contig7448_at	4.76343	3.23406	0.18338	0.515882	Q	1	14	59.87
Contig7467_at	3.63492	3.15813	0.131875	-0.0923342	SM	1	14	59.87
Contig7552_at	3.36953	3.19548	0.139715	0.0585928	Q	1	14	59.87
Contig7626_at	4.14018	3.10866	0.196242	-0.0653434	SM	1	14	59.87
Contig7635_s_at	3.65766	3.18856	0.0815348	-0.0702664	SM	1	14	59.87
Contig7692_s_at	3.21181	3.08163	0.11251	0.0615691	Q	1	14	59.87
Contig8433_at	4.30939	3.19121	0.0912627	-0.133383	SM	1	14	59.87
Contig865_5_s_at	3.17093	3.12712	0.146339	0.146492	Q	1	14	59.87
Contig8728_at	3.30812	3.15643	0.143593	0.0765101	Q	1	14	59.87
Contig8857_at	11.1317	3.08279	0.37986	0.287379	Q	1	14	59.87
Contig8950_at	4.60553	3.16322	0.179749	-0.479558	SM	1	14	59.87
Contig9104_s_at	4.20467	3.0555	0.184339	0.0974395	Q	1	14	59.87
Contig9165_at	3.26979	3.20851	0.119281	0.0540744	Q	1	14	59.87
Contig950_s_at	4.19829	3.28125	0.149799	0.0822732	Q	1	14	59.87
Contig9804_at	4.64629	3.21819	0.171304	0.139501	Q	1	14	59.87
EBma01_SQ001_B22_at	11.7648	2.89257	0.372849	-0.566856	SM	1	14	59.87
EBma04_SQ003_K13_s_at	3.48172	3.23797	0.141853	-0.0641716	SM	1	14	59.87
EBpi03_SQ001_N23_s_at	3.80646	2.99822	0.146933	-0.0885227	SM	1	14	59.87
EBro03_SQ007_M08_at	3.38685	3.31494	0.123515	-0.325375	SM	1	14	59.87
EBro08_SQ012_B10_at	6.17554	3.24128	0.19885	0.155258	Q	1	14	59.87
HA29I16r_at	4.28662	3.30072	0.174062	-0.692935	SM	1	14	59.87
HF12O13r_x_at	4.80207	3.224	0.185231	-0.101418	SM	1	14	59.87
HR01M21u_at	3.58807	2.89391	0.159708	-0.445167	SM	1	14	59.87
HT07M21u_s_at	6.26127	3.19465	0.233908	-0.137363	SM	1	14	59.87
HU08H24u_s_at	4.33084	3.27355	0.132359	-0.0687464	SM	1	14	59.87
HV_CEb0004B04r2_x_at	5.75965	3.11321	0.199169	-0.364812	SM	1	14	59.87
HV_CEb0020I07f2_s_at	5.78242	3.20154	0.206264	-0.120851	SM	1	14	59.87
HVSMEc0007N02r2_at	3.5719	2.98598	0.15374	0.167429	Q	1	14	59.87
HVSMEh0085G19f_at	3.42278	3.27404	0.134618	0.343323	Q	1	14	59.87
HVSMEm0019L18r2_at	4.7674	3.14208	0.215258	-0.363971	SM	1	14	59.87
HVSMEm0022K13r2_at	3.25539	3.09421	0.143687	-0.258169	SM	1	14	59.87
HVSMEn0023I20r2_at	3.96093	3.14825	0.173337	-0.38672	SM	1	14	59.87
HVSMEn0025O19r2_at	4.09711	3.14488	0.191794	-0.421852	SM	1	14	59.87
HZ46F11r_at	5.1426	3.14867	0.061744	-0.0895793	SM	1	14	59.87
rbaal10g15_at	3.89439	3.15465	0.1281	-0.150818	SM	1	14	59.87
rbaal17m22_at	7.32515	3.08915	0.27176	0.338225	Q	1	14	59.87
rbaal18p14_at	12.7101	3.17207	0.435534	0.185198	Q	1	14	59.87
rbaal3d15_s_at	5.50221	3.23405	0.197139	0.117804	Q	1	14	59.87
rbaal3f07_s_at	4.34975	3.27259	0.106544	-0.0890207	SM	1	14	59.87
S0001100136G07F1_at	4.24313	3.17369	0.163319	0.302984	Q	1	14	59.87
Contig11377_s_at	16.068	3.0765	0.541974	-0.175827	SM	1	14	61.87
Contig24273_at	3.17551	2.96474	0.114899	0.0822653	Q	1	14	61.87
Contig25159_at	3.42369	3.26532	0.115339	0.0799095	Q	1	14	61.87
Contig2647_s_at	3.54206	3.26126	0.137227	-0.159418	SM	1	14	61.87
Contig9053_at	6.32134	3.1633	0.244911	0.0895839	Q	1	14	61.87
EBpi01_SQ001_K06_s_at	3.70933	3.17483	0.15939	-0.184229	SM	1	14	61.87
HU09L12u_at	2.9402	2.89724	0.133069	-0.187616	SM	1	14	61.87
HV_CEb0011C06r2_at	6.79517	3.28024	0.307001	0.834171	Q	1	14	61.87
HVSMEb0006M18r2_x_at	3.31602	3.14463	0.119346	-0.304307	SM	1	14	61.87
HVSMEc0001N09f2_at	6.3527	3.09122	0.274194	-0.4484	SM	1	14	61.87
HVSMEf0014I15r2_s_at	5.51535	3.2605	0.258002	-0.126344	SM	1	14	61.87
Contig10055_at	5.04384	3.20702	0.19381	0.0745817	Q	1	14	63.87
Contig12224_at	4.42006	3.21656	0.155638	0.133345	Q	1	14	63.87
Contig12817_at	3.95073	3.17987	0.21605	0.151566	Q	1	14	63.87
Contig13533_at	3.16771	3.14613	0.153212	0.0440762	Q	1	14	63.87
Contig7039_at	8.5566	2.97978	0.353774	-0.119316	SM	1	14	63.87
Contig8307_s_at	4.81675	3.17778	0.254175	-0.624107	SM	1	14	63.87
Contig9376_at	3.62382	3.19335	0.15585	0.237127	Q	1	14	63.87
HI04D03u_at	4.19754	3.08362	0.174307	0.266293	Q	1	14	63.87
HT01D24w_s_at	4.3932	3.16861	0.178916	-0.11196	SM	1	14	63.87
HU05K13u_at	6.64609	3.21188	0.290432	-0.131131	SM	1	14	63.87
HVSMEb0018K12f_at	3.35999	3.30944	0.150604	0.234875	Q	1	14	63.87
Contig13105_at	3.24139	2.8293	0.155173	-0.151997	SM	1	14	65.87
Contig13984_at	3.66356	3.0347	0.15162	0.17625	Q	1	14	65.87
Contig2189_at	3.24138	2.94961	0.184265	-0.430959	SM	1	14	65.87
HVSMEl0010I15r2_x_at	18.3557	3.18727	0.627023	1.09677	Q	1	14	65.87
HW09P11u_s_at	21.5054	3.32788	0.519654	-0.258232	SM	1	14	65.87
Contig11831_at	5.03849	2.89713	0.204613	-0.164916	SM	1	14	67.87
Contig24271_at	5.19451	2.95395	0.22185	0.380886	Q	1	14	67.87
Contig5016_at	14.6295	2.93447	0.362169	-0.678253	SM	1	14	67.87
Contig6593_s_at	3.52733	3.26382	0.159708	-0.42139	SM	1	14	67.87
Contig7956_at	3.86371	3.19246	0.141231	-0.0785366	SM	1	14	67.87
HV10D05u_x_at	3.62502	3.15189	0.0801422	0.223357	Q	1	14	67.87
HVSMEm0001F11r2_x_at	4.03714	3.00087	0.170358	-0.554637	SM	1	14	67.87
AJ132968.1_s_at	3.71263	3.19764	0.152877	0.313344	Q	1	15	68.05
Contig10160_at	3.66138	3.09053	0.153912	0.0538789	Q	1	15	68.05
Contig10206_at	4.23701	3.2079	0.179873	-0.357846	SM	1	15	68.05
Contig10279_at	4.31042	3.24136	0.0800052	-0.0691387	SM	1	15	68.05
Contig11010_at	4.69785	3.26796	0.164029	-0.0830342	SM	1	15	68.05
Contig11494_at	3.65757	3.3193	0.123571	0.0908633	Q	1	15	68.05
Contig11881_at	5.39569	3.20374	0.219647	-0.407379	SM	1	15	68.05
Contig12220_at	4.42006	3.25521	0.162204	0.447858	Q	1	15	68.05
Contig12251_at	4.98139	3.33314	0.191688	-0.0712575	SM	1	15	68.05
Contig12340_at	4.92974	3.21174	0.140755	0.187224	Q	1	15	68.05
Contig12550_at	4.07231	3.03406	0.148233	0.217409	Q	1	15	68.05
Contig12611_at	4.25378	3.16978	0.136049	-0.0689264	SM	1	15	68.05
Contig13364_at	4.30097	3.2271	0.206065	0.620087	Q	1	15	68.05
Contig13938_at	4.40208	3.09314	0.153369	-0.26175	SM	1	15	68.05
Contig14122_at	3.25769	3.08323	0.126398	-0.0545682	SM	1	15	68.05
Contig14553_at	4.46193	2.8403	0.121871	0.239443	Q	1	15	68.05
Contig16011_at	3.5243	2.89452	0.151745	0.103168	Q	1	15	68.05
Contig16288_at	27.8546	3.30584	0.720718	1.08381	Q	1	15	68.05
Contig1725_s_at	4.11006	3.02867	0.183442	0.428023	Q	1	15	68.05
Contig1846_s_at	3.29782	3.24203	0.123659	0.0517267	Q	1	15	68.05
Contig19172_at	3.43836	3.34468	0.032601	-0.171587	SM	1	15	68.05
Contig20333_at	3.79201	3.16204	0.146723	-0.0764633	SM	1	15	68.05
Contig21201_at	5.23447	3.09717	0.228904	-0.143852	SM	1	15	68.05
Contig23457_at	3.64193	3.22776	0.15686	-0.103848	SM	1	15	68.05
Contig2483_at	16.8962	3.29221	0.532618	0.743321	Q	1	15	68.05
Contig25535_at	3.68166	2.89145	0.137743	0.217663	Q	1	15	68.05
Contig3315_s_at	24.1155	3.18141	0.640428	-0.328066	SM	1	15	68.05
Contig3565_s_at	3.4822	3.29111	0.109164	0.107666	Q	1	15	68.05
Contig5226_at	10.4506	3.34679	0.224298	-0.151203	SM	1	15	68.05
Contig5410_at	3.60948	2.98557	0.135366	0.0733869	Q	1	15	68.05
Contig6166_at	3.5032	3.18499	0.140487	0.0751173	Q	1	15	68.05
Contig7310_s_at	9.05559	3.181	0.290015	0.100773	Q	1	15	68.05
Contig8629_at	7.51749	3.24751	0.262614	0.0579616	Q	1	15	68.05
Contig9515_at	3.73514	3.19846	0.134714	-0.0495366	SM	1	15	68.05
Contig9746_at	12.608	3.35349	0.436414	0.289984	Q	1	15	68.05
HT09N03u_at	3.42463	3.19602	0.123576	0.10466	Q	1	15	68.05
HVSMEf0013H13r2_at	6.94176	3.22217	0.247554	-0.290035	SM	1	15	68.05
HVSMEl0010I15r2_s_at	9.68743	3.2485	0.344364	0.291683	Q	1	15	68.05
HVSMEm0008J11r2_at	3.50624	3.28749	0.148652	-0.326459	SM	1	15	68.05
HW08B16u_s_at	15.1645	3.2447	0.502679	-0.127227	SM	1	15	68.05
HY06K19u_at	2.83172	2.64083	0.126432	0.161741	Q	1	15	68.05
HZ58F11r_at	3.69394	3.1125	0.0612679	-0.224895	SM	1	15	68.05
HZ64G18r_at	3.98884	3.08716	0.151545	-0.29244	SM	1	15	68.05
rbasd11l18_s_at	4.234	3.14004	0.145919	-0.0815814	SM	1	15	68.05
Contig13298_at	3.23443	3.13114	0.107275	0.0855773	Q	1	15	70.05
Contig7057_at	11.2638	3.17316	0.431503	-0.12983	SM	1	15	70.05
Contig7760_at	3.31327	3.27723	0.155341	-0.0995124	SM	1	15	70.05
Contig8176_at	3.44924	3.12768	0.144665	-0.0867545	SM	1	15	70.05
Contig8531_at	8.24591	3.33763	0.282591	-0.152815	SM	1	15	70.05
HW07L01u_at	4.40377	2.80929	0.170487	-0.342679	SM	1	15	70.05
HW09P11u_s_at	19.1533	3.32788	0.517053	-0.258674	SM	1	15	70.05
Contig10485_at	4.43766	3.11979	0.186527	-0.107228	SM	1	16	70.79
Contig13074_at	13.1654	3.13024	0.42232	0.26046	Q	1	16	70.79
Contig15539_at	15.1056	3.05609	0.41721	0.415744	Q	1	16	70.79
Contig16332_at	5.21169	3.13704	0.209315	-0.104518	SM	1	16	70.79
Contig18368_at	3.95811	3.21654	0.178997	-0.366692	SM	1	16	70.79
Contig18674_at	9.45812	3.25577	0.171619	-0.169771	SM	1	16	70.79
Contig19125_at	7.66744	3.02379	0.26933	-0.182835	SM	1	16	70.79
Contig19929_at	4.3928	3.09631	0.175338	-0.425258	SM	1	16	70.79
Contig2102_at	17.0307	4.34674	0.497846	-0.715598	SM	1	16	70.79
Contig22727_at	45.7061	2.98978	0.896222	-1.19557	SM	1	16	70.79
Contig23696_at	7.51797	3.30129	0.305402	-0.101505	SM	1	16	70.79
Contig23805_at	3.89339	3.05356	0.160427	-0.237811	SM	1	16	70.79
Contig24142_at	7.47569	3.23	0.264068	0.202535	Q	1	16	70.79
Contig24160_at	3.26415	3.00171	0.134932	0.189664	Q	1	16	70.79
Contig24613_at	4.9172	2.93995	0.189695	-0.315942	SM	1	16	70.79
Contig24881_s_at	3.68845	3.20865	0.0264745	0.261277	Q	1	16	70.79
Contig25932_at	4.98218	3.19227	0.22125	-0.133059	SM	1	16	70.79
Contig2722_at	3.54298	3.1991	0.132773	0.0421443	Q	1	16	70.79
Contig3471_at	3.13728	2.86071	0.135159	-0.131145	SM	1	16	70.79
Contig3694_at	3.19827	3.11565	0.128234	-0.0404444	SM	1	16	70.79
Contig3711_at	3.70558	3.18581	0.119118	0.10677	Q	1	16	70.79
Contig374_at	3.41566	3.12756	0.127368	-0.0930685	SM	1	16	70.79
Contig6022_at	8.34792	3.23456	0.336918	0.148129	Q	1	16	70.79
Contig6746_at	3.48529	3.24866	0.144537	-0.0655521	SM	1	16	70.79
Contig7703_at	3.79669	3.07879	0.151475	0.113685	Q	1	16	70.79
Contig7765_at	13.77	3.28655	0.477348	-0.15481	SM	1	16	70.79
Contig7979_at	5.31051	3.0205	0.191342	-0.138692	SM	1	16	70.79
Contig821_at	3.40812	2.96033	0.13873	-0.396449	SM	1	16	70.79
Contig847_at	27.7779	2.89975	0.751281	-2.05919	SM	1	16	70.79
Contig8823_at	3.33916	3.15707	0.126092	-0.0694024	SM	1	16	70.79
Contig9990_at	6.27955	3.18652	0.208477	-0.113831	SM	1	16	70.79
EBem08_SQ004_M17_at	4.46565	3.1541	0.189344	-0.142683	SM	1	16	70.79
EBma04_SQ003_H18_s_at	4.13709	3.07159	0.161178	-0.0695065	SM	1	16	70.79
HA12F12u_s_at	4.35966	3.19289	0.149361	0.141534	Q	1	16	70.79
HA28M24r_at	4.56025	3.31406	0.180155	-0.91446	SM	1	16	70.79
HF23D07r_at	3.20965	3.04254	0.132921	-0.318095	SM	1	16	70.79
HK01E02r_at	8.45345	3.2028	0.283093	0.526494	Q	1	16	70.79
HM04C22u_at	3.30731	3.15786	0.133536	-0.408601	SM	1	16	70.79
HW03J20u_at	4.38448	3.24409	0.174901	0.219145	Q	1	16	70.79
rbah54n13_s_at	11.9228	3.08161	0.292702	0.528431	Q	1	16	70.79
Contig10124_at	6.53598	3.11193	0.213875	0.156267	Q	1	17	72.14
Contig10681_at	7.55172	3.30283	0.301372	-0.126404	SM	1	17	72.14
Contig10726_at	2.91373	2.59265	0.124535	-0.125129	SM	1	17	72.14
Contig11163_s_at	4.22294	3.04312	0.149717	0.191083	Q	1	17	72.14
Contig11818_at	19.7677	3.28646	0.568098	0.321728	Q	1	17	72.14
Contig11926_s_at	8.91731	3.12715	0.297708	0.936545	Q	1	17	72.14
Contig11927_at	5.74384	3.16612	0.232549	1.15185	Q	1	17	72.14
Contig12173_at	4.40022	3.17037	0.156681	0.0839351	Q	1	17	72.14
Contig12414_at	32.7911	3.11974	0.829466	0.536686	Q	1	17	72.14
Contig13100_at	4.37115	2.88944	0.201019	-0.27945	SM	1	17	72.14
Contig13569_at	4.77852	3.07272	0.209513	-0.202307	SM	1	17	72.14
Contig13715_at	4.75435	3.12012	0.204118	-0.0869154	SM	1	17	72.14
Contig13847_s_at	4.54682	3.13797	0.14414	-0.401863	SM	1	17	72.14
Contig14304_at	7.36789	3.05065	0.351149	-0.367883	SM	1	17	72.14
Contig14972_at	7.754	3.21005	0.315468	-0.14797	SM	1	17	72.14
Contig15045_at	53.3526	2.95752	0.800049	-1.16663	SM	1	17	72.14
Contig16848_at	3.13402	3.03605	0.10795	0.0912938	Q	1	17	72.14
Contig18979_at	16.0862	3.11496	0.52009	-0.323141	SM	1	17	72.14
Contig192_at	10.0043	3.27894	0.374789	0.11403	Q	1	17	72.14
Contig19293_at	4.24083	3.10874	0.186886	-0.0756124	SM	1	17	72.14
Contig20773_at	3.15486	3.04833	0.143764	-0.227477	SM	1	17	72.14
Contig21085_at	4.00268	3.30494	0.130989	0.182928	Q	1	17	72.14
Contig24080_at	5.00379	3.22052	0.204721	-0.106677	SM	1	17	72.14
Contig3709_s_at	4.08672	3.21227	0.0927594	-0.119266	SM	1	17	72.14
Contig4018_at	12.6003	2.94349	0.359448	-0.246483	SM	1	17	72.14
Contig5675_s_at	26.6737	2.70721	0.687543	-1.06596	SM	1	17	72.14
Contig6181_at	4.07815	3.24824	0.179162	-0.133267	SM	1	17	72.14
Contig6595_at	11.7906	3.12564	0.365397	0.13935	Q	1	17	72.14
Contig6770_s_at	3.89173	3.02249	0.109567	-0.129287	SM	1	17	72.14
Contig7294_at	6.46258	3.14695	0.253941	-0.160108	SM	1	17	72.14
Contig7693_at	7.66071	3.24365	0.262273	0.117205	Q	1	17	72.14
Contig9163_at	3.59276	3.15591	0.129685	-0.0803272	SM	1	17	72.14
EBpi01_SQ005_J19_at	4.7364	3.08365	0.10715	-0.171442	SM	1	17	72.14
HA27D07r_at	4.96743	3.23855	0.179656	0.355652	Q	1	17	72.14
HB22C09r_at	3.76507	3.14697	0.144892	-0.330773	SM	1	17	72.14
HU11N19u_at	25.9841	3.18593	0.684377	0.24314	Q	1	17	72.14
HU12G03u_at	3.08421	2.36628	0.120632	-0.191619	SM	1	17	72.14
HV02J14u_at	4.44516	3.32051	0.175248	-0.375837	SM	1	17	72.14
HV06K05u_s_at	13.2626	3.26431	0.407046	0.146354	Q	1	17	72.14
HVSMEg0015I15r2_at	19.7842	2.99203	0.550591	1.72081	Q	1	17	72.14
rbaal36m18_s_at	42.9066	3.47255	0.725584	-1.4724	SM	1	17	72.14
rbags10j11_s_at	15.5791	3.07959	0.443193	1.46908	Q	1	17	72.14
Contig12265_at	4.03434	3.11121	0.184921	0.22049	Q	1	17	74.14
Contig12942_at	21.6076	3.24344	0.611764	0.557036	Q	1	17	74.14
Contig13722_at	3.86838	3.20338	0.138963	0.114896	Q	1	17	74.14
Contig14131_at	3.71593	3.07983	0.198156	-0.150215	SM	1	17	74.14
Contig21718_at	5.41323	3.37333	0.223175	0.489569	Q	1	17	74.14
Contig26218_at	3.52627	3.27504	0.15898	-0.0794647	SM	1	17	74.14
Contig7642_at	3.82997	3.1242	0.168849	-0.0950523	SM	1	17	74.14
Contig847_at	32.6998	2.89975	0.751279	-2.05919	SM	1	17	74.14
Contig9214_at	21.5661	3.07624	0.606949	-0.328825	SM	1	17	74.14
Contig9820_at	4.97682	3.22698	0.227919	-0.134909	SM	1	17	74.14
HS05M19u_at	3.46264	3.23001	0.158191	-0.550098	SM	1	17	74.14
HVSMEc0004G11r2_s_at	3.47428	2.92163	0.117507	-0.0605414	SM	1	17	74.14
Contig14005_at	4.21828	3.18812	0.169889	0.103706	Q	1	17	76.14
Contig14706_at	6.02866	2.94705	0.237335	0.126153	Q	1	17	76.14
Contig18348_at	21.3024	3.18985	0.427898	-1.68399	SM	1	17	76.14
Contig22244_at	6.55103	3.13222	0.232979	-0.23078	SM	1	17	76.14
Contig25568_at	5.85586	3.14675	0.269395	-0.174341	SM	1	17	76.14
HW09I06u_at	3.74316	3.06284	0.153414	-0.315632	SM	1	17	76.14
HY10E08u_at	4.84227	3.23641	0.364257	-0.294943	SM	1	17	76.14
Contig14475_s_at	13.9396	3.1675	0.488694	-0.238282	SM	1	17	78.14
Contig25561_at	3.38486	3.10099	0.140178	0.223439	Q	1	17	78.14
Contig26350_at	3.4504	3.09793	0.133035	0.466336	Q	1	17	78.14
HVSMEb0014F17r2_at	5.34448	3.36991	0.234031	0.480556	Q	1	17	78.14
HW08E11u_s_at	3.72824	3.00946	0.152216	0.210078	Q	1	17	78.14
Contig11073_at	3.61205	3.19238	0.138525	0.268919	Q	1	18	79.03
Contig12390_at	4.01024	3.16965	0.137437	0.117068	Q	1	18	79.03
Contig12839_at	34.145	3.36203	0.83894	0.290515	Q	1	18	79.03
Contig13666_at	3.93788	3.24419	0.182226	-0.417898	SM	1	18	79.03
Contig13948_at	5.84655	3.22221	0.104904	0.194978	Q	1	18	79.03
Contig151_at	3.85922	3.23079	0.175598	-0.296419	SM	1	18	79.03
Contig15623_at	4.08836	3.17881	0.168237	-0.382305	SM	1	18	79.03
Contig15715_at	5.8555	3.19357	0.218344	0.293941	Q	1	18	79.03
Contig16198_at	3.08358	2.98929	0.0845136	-0.164852	SM	1	18	79.03
Contig18112_at	4.44637	3.2068	0.183764	0.257052	Q	1	18	79.03
Contig18306_at	3.86698	3.1235	0.153384	-0.248524	SM	1	18	79.03
Contig1860_s_at	4.25598	2.73359	0.184903	-0.199293	SM	1	18	79.03
Contig21697_at	3.86074	3.16272	0.163471	-0.257989	SM	1	18	79.03
Contig23702_at	4.79508	3.19822	0.191509	-0.316779	SM	1	18	79.03
Contig24153_at	3.61447	3.05953	0.10903	-0.220802	SM	1	18	79.03
Contig2427_at	3.67261	3.10108	0.137512	-0.374403	SM	1	18	79.03
Contig24271_at	3.2612	2.95395	0.129696	-0.297661	SM	1	18	79.03
Contig26388_at	4.30676	3.11768	0.161776	0.0740204	Q	1	18	79.03
Contig3351_s_at	3.48316	3.17557	0.152177	0.0581953	Q	1	18	79.03
Contig4360_at	16.3369	3.20151	0.539158	-0.496992	SM	1	18	79.03
Contig4361_at	11.623	3.11522	0.447473	-0.17522	SM	1	18	79.03
Contig4361_s_at	8.53694	3.23985	0.325433	-0.173349	SM	1	18	79.03
Contig4564_at	3.99655	3.24495	0.12927	-0.0587865	SM	1	18	79.03
Contig5022_at	3.93246	3.18426	0.154325	0.295654	Q	1	18	79.03
Contig6677_s_at	4.31171	3.12427	0.134077	0.0900094	Q	1	18	79.03
EBro03_SQ005_M22_at	5.4118	2.99618	0.236114	-0.466115	SM	1	18	79.03
HO04H20S_at	4.2687	2.99448	0.181557	-0.308812	SM	1	18	79.03
HV05H03u_at	3.30571	3.11332	0.114849	-0.171116	SM	1	18	79.03
HV12N12u_at	4.0675	2.97175	0.191853	-0.283642	SM	1	18	79.03
HW01M18u_s_at	5.04861	2.97624	0.131655	-0.0531745	SM	1	18	79.03
Contig13547_at	5.23429	3.12139	0.226323	-0.11194	SM	1	19	80.44
Contig13556_at	2.95068	2.86386	0.127622	-0.162489	SM	1	19	80.44
Contig15481_at	17.6643	3.12966	0.511541	0.330384	Q	1	19	80.44
Contig15873_at	3.82215	3.14373	0.152768	-0.073744	SM	1	19	80.44
Contig16748_at	4.3416	3.09279	0.179463	-0.112789	SM	1	19	80.44
Contig16980_at	5.00133	3.18186	0.232754	0.598294	Q	1	19	80.44
Contig19314_at	3.18326	3.13319	0.132372	-0.107775	SM	1	19	80.44
Contig21001_at	3.66727	3.199	0.155857	0.0681815	Q	1	19	80.44
Contig21639_at	3.35741	3.02671	0.0182035	-0.121898	SM	1	19	80.44
Contig21734_at	3.93677	3.16201	0.145472	-0.0582011	SM	1	19	80.44
Contig2776_at	3.8887	3.22782	0.125351	0.145481	Q	1	19	80.44
Contig4745_s_at	16.0695	3.10437	0.526777	0.123946	Q	1	19	80.44
Contig9371_at	4.02074	3.27028	0.183009	-0.513109	SM	1	19	80.44
Contig9490_s_at	8.15205	3.15217	0.349187	0.0713543	Q	1	19	80.44
HA10P21u_x_at	3.96872	3.20325	0.0940325	0.108144	Q	1	19	80.44
HA11C13u_s_at	8.40651	3.15909	0.292191	0.0950954	Q	1	19	80.44
HS09P03u_s_at	4.1574	3.26105	0.184864	0.159855	Q	1	19	80.44
HU01E06w_at	3.3764	2.86639	0.167592	0.279104	Q	1	19	80.44
HU13N19u_at	3.26767	2.8708	0.161945	0.547135	Q	1	19	80.44
HV10D05u_x_at	4.41236	3.15189	0.0995182	-0.248833	SM	1	19	80.44
HV10J10u_x_at	3.60211	3.17125	0.165753	-0.380562	SM	1	19	80.44
HV14J03r_x_at	4.11026	2.6708	0.144357	-0.203596	SM	1	19	80.44
HVSMEh0080I15r2_at	3.21601	3.17337	0.146397	-0.450212	SM	1	19	80.44
HW01J19u_at	4.03011	3.15723	0.164288	-0.289643	SM	1	19	80.44
HW09P22u_at	3.39373	3.19159	0.141719	-0.0871099	SM	1	19	80.44
rbags16c12_s_at	3.96233	3.03901	0.157975	0.140746	Q	1	19	80.44
Contig1044_s_at	3.66465	3.04637	0.140896	-0.0641652	SM	1	20	81.83
Contig10927_at	3.90276	3.28703	0.126125	0.0823233	Q	1	20	81.83
Contig10939_at	3.76263	3.11129	0.143331	0.136521	Q	1	20	81.83
Contig13354_at	3.43091	3.05277	0.137748	-0.0877578	SM	1	20	81.83
Contig13919_at	3.77762	3.20741	0.158068	0.0903903	Q	1	20	81.83
Contig14900_at	4.43291	3.11041	0.150622	-0.0619543	SM	1	20	81.83
Contig15078_at	4.03426	2.91689	0.139517	-0.0809706	SM	1	20	81.83
Contig15482_at	16.3225	3.12834	0.576319	-0.818918	SM	1	20	81.83
Contig17082_at	4.5938	3.07575	0.181649	0.306082	Q	1	20	81.83
Contig18621_at	5.43129	3.37947	0.219511	-0.529802	SM	1	20	81.83
Contig20245_at	8.60169	3.16042	0.331468	-0.154543	SM	1	20	81.83
Contig20603_at	3.72108	3.09651	0.124546	-0.0788773	SM	1	20	81.83
Contig5411_s_at	4.17981	3.14981	0.152254	0.0511872	Q	1	20	81.83
Contig6111_at	4.52902	3.23877	0.131409	0.121492	Q	1	20	81.83
Contig6589_at	3.66592	3.17788	0.088086	-0.077501	SM	1	20	81.83
Contig7354_at	4.08315	3.0647	0.136728	-0.24142	SM	1	20	81.83
Contig8700_s_at	12.0681	3.11583	0.419277	0.177981	Q	1	20	81.83
Contig8857_at	4.52459	3.08279	0.122637	-0.156076	SM	1	20	81.83
EBro08_SQ007_P13_at	6.00842	3.08959	0.272865	0.670304	Q	1	20	81.83
HS06C19u_s_at	4.75716	3.13525	0.232831	-0.211718	SM	1	20	81.83
HS17E12u_at	4.85694	3.1686	0.20252	-0.612247	SM	1	20	81.83
HS18I18u_at	4.16183	3.22851	0.182899	-0.330843	SM	1	20	81.83
HT11B22u_x_at	4.38493	3.24825	0.178335	0.432227	Q	1	20	81.83
HV_CEb0015I04r2_at	4.37386	3.29538	0.0377599	0.417984	Q	1	20	81.83
HVSMEa0006K17r2_at	4.08762	3.1584	0.160988	-0.231627	SM	1	20	81.83
HVSMEb0011P05r2_x_at	3.62586	2.97877	0.113971	-0.253777	SM	1	20	81.83
HVSMEi0012N18r2_at	6.18406	3.12441	0.26307	-0.370349	SM	1	20	81.83
Contig11814_at	4.08589	3.22872	0.170638	0.372301	Q	1	21	83.18
Contig1195_at	4.09509	3.194	0.165179	-0.11432	SM	1	21	83.18
Contig12468_at	4.23609	3.23952	0.125719	-0.0584787	SM	1	21	83.18
Contig1271_x_at	3.7721	3.235	0.141276	0.0705973	Q	1	21	83.18
Contig13791_at	4.20955	3.06434	0.14268	0.0630489	Q	1	21	83.18
Contig1387_at	3.39347	3.2098	0.153678	-0.346319	SM	1	21	83.18
Contig15499_at	20.3424	3.11816	0.654482	-0.28395	SM	1	21	83.18
Contig1626_s_at	4.2361	3.11923	0.149211	0.0718251	Q	1	21	83.18
Contig17552_at	3.87267	3.03507	0.163574	-0.102388	SM	1	21	83.18
Contig17855_at	4.96063	3.1333	0.195837	-0.321636	SM	1	21	83.18
Contig18347_at	3.90384	2.99709	0.146656	0.276426	Q	1	21	83.18
Contig18532_at	3.96604	3.15075	0.149942	0.359008	Q	1	21	83.18
Contig20428_at	3.13454	3.11634	0.132907	0.294048	Q	1	21	83.18
Contig2173_s_at	4.86741	3.11277	0.132071	0.0564339	Q	1	21	83.18
Contig21780_at	5.34389	3.01893	0.207283	0.181618	Q	1	21	83.18
Contig2282_at	3.60537	2.66697	0.153593	-0.402774	SM	1	21	83.18
Contig25213_at	3.30303	3.1791	0.150591	0.405678	Q	1	21	83.18
Contig26375_at	4.49925	3.1663	0.188533	0.411783	Q	1	21	83.18
Contig3592_at	3.8156	3.12569	0.16075	-0.163052	SM	1	21	83.18
Contig3857_at	5.13647	3.22297	0.21758	0.134069	Q	1	21	83.18
Contig4589_at	4.47247	3.36578	0.147869	-0.12715	SM	1	21	83.18
Contig4722_at	33.1381	3.15469	0.819479	-0.421732	SM	1	21	83.18
Contig4745_at	29.5716	3.12586	0.791535	-0.38239	SM	1	21	83.18
Contig6465_at	4.04708	3.18356	0.150653	0.0786529	Q	1	21	83.18
Contig6740_at	4.09016	3.16382	0.167808	-0.0794329	SM	1	21	83.18
Contig6905_s_at	3.24509	3.07939	0.097867	-0.0605524	SM	1	21	83.18
Contig7602_s_at	17.8397	3.22442	0.588489	-0.34796	SM	1	21	83.18
Contig7705_at	3.5384	3.08221	0.145954	0.117099	Q	1	21	83.18
Contig8307_s_at	3.72287	3.17778	0.149723	0.646099	Q	1	21	83.18
Contig863_s_at	4.16944	3.17029	0.120845	0.0955407	Q	1	21	83.18
Contig865_3_s_at	5.55377	3.11229	0.233432	0.107187	Q	1	21	83.18
Contig8829_at	17.1254	3.15697	0.576124	-0.699394	SM	1	21	83.18
Contig9330_at	3.28809	3.12191	0.1468	0.133561	Q	1	21	83.18
Contig9681_at	3.48052	3.21426	0.134531	0.0382055	Q	1	21	83.18
EBro02_SQ003_A18_at	7.76865	3.21076	0.278748	-0.191089	SM	1	21	83.18
HA01F07u_at	4.25354	3.04328	0.182555	-0.295195	SM	1	21	83.18
HA26O09r_s_at	3.8719	3.13197	0.184059	0.0917386	Q	1	21	83.18
HV_CEb0001P20r2_at	3.19657	3.16183	0.140634	0.423209	Q	1	21	83.18
HV_CEb0006C16r2_at	3.5243	3.03312	0.157982	-0.172086	SM	1	21	83.18
HW09A02u_at	3.93115	3.23693	0.149364	-0.120114	SM	1	21	83.18
HZ52D05r_s_at	12.1515	3.12648	0.37201	-0.178358	SM	1	21	83.18
Contig10701_at	3.23258	3.18618	0.133237	0.140224	Q	1	22	84.53
Contig10936_at	7.66862	3.06736	0.254694	-0.0923049	SM	1	22	84.53
Contig11064_at	3.28805	3.00327	0.103091	0.103597	Q	1	22	84.53
Contig11733_at	4.19395	3.15822	0.191915	0.119837	Q	1	22	84.53
Contig12284_at	3.54214	3.20732	0.133072	-0.0840833	SM	1	22	84.53
Contig12485_at	19.9364	3.16168	0.506807	-0.256317	SM	1	22	84.53
Contig12868_at	4.00475	3.07515	0.164451	0.11192	Q	1	22	84.53
Contig13140_at	5.12952	3.14938	0.236131	0.108289	Q	1	22	84.53
Contig141_at	6.71454	3.2121	0.275359	-0.159264	SM	1	22	84.53
Contig16351_at	3.56625	3.13119	0.153207	0.0768203	Q	1	22	84.53
Contig17061_at	6.25083	3.13542	0.228	-0.125306	SM	1	22	84.53
Contig17190_at	3.70657	3.13441	0.13401	-0.0846454	SM	1	22	84.53
Contig19550_at	3.49054	3.25497	0.154751	-0.108808	SM	1	22	84.53
Contig19859_at	26.5505	3.2633	0.748205	0.270316	Q	1	22	84.53
Contig21251_at	10.015	3.11771	0.33499	0.417187	Q	1	22	84.53
Contig23202_at	3.10095	3.0025	0.143647	0.145858	Q	1	22	84.53
Contig23231_at	3.86322	3.11972	0.166111	0.121592	Q	1	22	84.53
Contig24102_at	5.58402	3.1855	0.203711	-0.347246	SM	1	22	84.53
Contig24541_at	3.27106	3.02075	0.145225	-0.298699	SM	1	22	84.53
Contig2849_at	4.1662	3.1199	0.188885	-0.107658	SM	1	22	84.53
Contig3432_s_at	4.86054	3.41755	0.168935	0.348977	Q	1	22	84.53
Contig4801_s_at	3.57003	3.10262	0.131958	0.0547918	Q	1	22	84.53
Contig5256_at	4.07249	3.25225	0.183463	0.043738	Q	1	22	84.53
Contig5914_at	3.51134	3.03778	0.115358	0.0623701	Q	1	22	84.53
Contig665_s_at	4.33846	2.97834	0.176731	-0.163185	SM	1	22	84.53
Contig7241_at	3.31526	3.19885	0.124335	0.181276	Q	1	22	84.53
Contig7605_s_at	5.99583	3.08464	0.198413	0.0594095	Q	1	22	84.53
Contig8004_at	7.743	3.33932	0.215481	-0.304497	SM	1	22	84.53
Contig8699_at	4.73204	3.14051	0.169242	-0.0821261	SM	1	22	84.53
Contig9104_s_at	4.57134	3.0555	0.202601	-0.108259	SM	1	22	84.53
EBem05_SQ001_C10_at	4.09925	3.13913	0.162612	0.258242	Q	1	22	84.53
HD05L07r_at	4.03895	3.09309	0.150567	-0.136597	SM	1	22	84.53
HM11K19r_at	5.47768	3.03387	0.224098	0.542574	Q	1	22	84.53
Contig10535_at	3.3526	3.13769	0.137762	-0.106947	SM	1	23	85.89
Contig11376_s_at	5.29727	3.14576	0.224335	-0.44014	SM	1	23	85.89
Contig14113_at	7.37546	3.19456	0.292871	0.116944	Q	1	23	85.89
Contig15107_at	4.95999	3.19695	0.110822	0.395718	Q	1	23	85.89
Contig15631_at	3.19186	3.18055	0.148598	-0.0861743	SM	1	23	85.89
Contig1965_at	3.89042	3.19121	0.18286	0.496626	Q	1	23	85.89
Contig19992_at	3.31399	3.15621	0.142478	-0.425788	SM	1	23	85.89
Contig23505_at	4.15862	3.21484	0.10174	-0.29578	SM	1	23	85.89
Contig26028_at	4.53596	3.03495	0.167008	-0.145645	SM	1	23	85.89
Contig3726_s_at	6.161	3.19458	0.23275	-0.311827	SM	1	23	85.89
Contig4430_at	5.21247	3.19517	0.212955	-0.16156	SM	1	23	85.89
Contig4809_at	5.53276	3.12048	0.180268	-0.0688073	SM	1	23	85.89
Contig5150_s_at	3.4687	3.13744	0.131857	-0.047423	SM	1	23	85.89
EBpi05_SQ003_M06_at	5.95783	3.09188	0.208961	-0.375238	SM	1	23	85.89
HB30P16r_at	3.0754	2.82155	0.118348	-0.211432	SM	1	23	85.89
HS09G23u_s_at	3.46245	3.1603	0.146513	-0.096144	SM	1	23	85.89
HT07C01u_at	3.99781	2.96975	0.196367	0.132052	Q	1	23	85.89
HVSMEb0008C20r2_x_at	4.15044	3.27315	0.1773	-0.211809	SM	1	23	85.89
HVSMEc0006F02r2_at	3.57816	2.74831	0.132453	0.225303	Q	1	23	85.89
HW01N09u_at	3.51256	3.07796	0.154381	-0.353579	SM	1	23	85.89
HW03F16u_at	3.84395	3.29306	0.182659	-0.170687	SM	1	23	85.89
HW06A14u_at	3.76393	3.1378	0.167037	-0.365317	SM	1	23	85.89
AJ000237_s_at	3.21767	3.14387	0.119581	0.10248	Q	1	24	87.24
baal20h20_at	4.3684	2.86669	0.180096	-0.159756	SM	1	24	87.24
Contig10500_at	9.38013	3.10942	0.190862	-0.112854	SM	1	24	87.24
Contig10577_at	8.14038	3.15584	0.252523	-0.122686	SM	1	24	87.24
Contig10893_at	4.13671	3.17155	0.161525	-0.27087	SM	1	24	87.24
Contig11249_at	7.52251	3.2506	0.247219	-0.109683	SM	1	24	87.24
Contig11250_s_at	5.63604	3.14168	0.207213	-0.103374	SM	1	24	87.24
Contig12146_at	3.53114	3.01693	0.161291	0.12776	Q	1	24	87.24
Contig13418_at	5.09436	3.22392	0.213893	0.39468	Q	1	24	87.24
Contig14242_at	4.05593	3.30326	0.0575594	-0.0788909	SM	1	24	87.24
Contig15779_at	3.58351	2.90146	0.14945	-0.235214	SM	1	24	87.24
Contig16551_at	6.08829	3.10117	0.258271	0.111172	Q	1	24	87.24
Contig16870_at	3.58188	3.20524	0.154322	-0.401408	SM	1	24	87.24
Contig17574_at	11.0647	3.23355	0.322929	-0.149578	SM	1	24	87.24
Contig17645_at	4.42925	2.94208	0.173084	0.17755	Q	1	24	87.24
Contig19642_at	21.296	3.24215	0.544542	-0.185869	SM	1	24	87.24
Contig23342_at	6.41333	3.20144	0.23042	-0.169583	SM	1	24	87.24
Contig25200_at	4.30964	3.14484	0.179767	0.310569	Q	1	24	87.24
Contig3570_at	5.65391	3.02963	0.193809	0.147086	Q	1	24	87.24
Contig372_s_at	6.41144	3.07253	0.230842	-0.181919	SM	1	24	87.24
Contig4073_at	5.04269	3.284	0.078553	0.0854205	Q	1	24	87.24
Contig4431_s_at	11.8164	3.19346	0.428342	-0.26608	SM	1	24	87.24
Contig5383_s_at	3.39587	3.20741	0.129412	-0.153908	SM	1	24	87.24
Contig5720_at	4.27841	3.2321	0.163804	-0.19691	SM	1	24	87.24
Contig5888_at	3.39055	2.9163	0.112216	0.126292	Q	1	24	87.24
Contig6754_at	3.59239	3.26623	0.154448	0.0650735	Q	1	24	87.24
Contig8312_at	4.16846	3.18456	0.122039	0.0646253	Q	1	24	87.24
Contig8685_at	8.44793	3.09115	0.357009	-0.102598	SM	1	24	87.24
Contig8692_at	10.938	3.12895	0.414925	0.125836	Q	1	24	87.24
Contig8854_at	4.49255	3.19145	0.159468	0.091017	Q	1	24	87.24
Contig8978_at	8.47907	3.05203	0.25587	-0.127722	SM	1	24	87.24
Contig9116_at	3.58473	3.03121	0.148904	-0.150377	SM	1	24	87.24
Contig9249_at	4.03992	3.17724	0.162499	0.401088	Q	1	24	87.24
EBro08_SQ012_O08_s_at	3.03957	2.96212	0.137234	0.0885847	Q	1	24	87.24
HA31F17r_at	4.41362	3.1486	0.187604	-0.342086	SM	1	24	87.24
HD13I11r_s_at	11.0679	3.349	0.393683	0.154754	Q	1	24	87.24
HM02H10u_at	3.45036	3.09367	0.153957	-0.108725	SM	1	24	87.24
HS06J22u_s_at	6.48841	2.97829	0.243185	0.128882	Q	1	24	87.24
HT12C11u_at	3.65413	3.12187	0.167082	0.43746	Q	1	24	87.24
HU05I05u_x_at	4.34108	3.05257	0.162977	-0.107012	SM	1	24	87.24
HVSMEa0004N20r2_at	9.62204	3.02675	0.398146	-0.267367	SM	1	24	87.24
HVSMEc0010O09r2_at	4.77855	3.21397	0.167137	0.352803	Q	1	24	87.24
HVSMEk0004K15r2_at	5.05152	3.16917	0.220931	-0.117272	SM	1	24	87.24
HZ01P21u_at	6.48895	3.06152	0.242871	-0.196305	SM	1	24	87.24
rbaal1f07_s_at	6.08164	3.14623	0.23593	0.20362	Q	1	24	87.24
Contig10477_at	7.91865	3.21584	0.26938	-0.175722	SM	1	25	88.57
Contig10569_at	9.95101	3.30322	0.316396	-0.101928	SM	1	25	88.57
Contig12088_at	4.42376	3.03056	0.112351	0.136617	Q	1	25	88.57
Contig13690_at	5.4618	3.15216	0.205676	-0.118656	SM	1	25	88.57
Contig13793_at	3.62109	3.24216	0.138087	0.471023	Q	1	25	88.57
Contig13863_at	3.66551	3.22675	0.131984	0.122867	Q	1	25	88.57
Contig20533_at	4.11216	3.08813	0.199478	-0.32641	SM	1	25	88.57
Contig20637_at	3.8483	3.02193	0.167767	-0.291834	SM	1	25	88.57
Contig22332_at	5.77936	3.2503	0.185732	-0.26514	SM	1	25	88.57
Contig23204_at	7.13626	2.94758	0.288896	0.213706	Q	1	25	88.57
Contig24198_at	4.86762	3.21421	0.18883	0.305285	Q	1	25	88.57
Contig24971_at	4.6864	3.22326	0.215893	-0.499792	SM	1	25	88.57
Contig2507_at	8.72549	3.13247	0.305888	-0.0939293	SM	1	25	88.57
Contig3054_at	3.46131	3.15264	0.135442	-0.194469	SM	1	25	88.57
Contig374_at	7.59367	3.12756	0.312208	0.15761	Q	1	25	88.57
Contig3968_s_at	3.38626	3.16586	0.141318	0.0358526	Q	1	25	88.57
Contig4121_at	6.2541	3.03315	0.256197	0.161137	Q	1	25	88.57
Contig5761_s_at	4.57635	3.03	0.161225	0.160191	Q	1	25	88.57
Contig7160_at	3.96386	3.30868	0.155703	0.07349	Q	1	25	88.57
Contig7652_s_at	5.91465	3.26435	0.178327	0.0585004	Q	1	25	88.57
Contig7730_at	3.78996	3.28917	0.171395	0.0734836	Q	1	25	88.57
EBed02_SQ002_E18_s_at	3.84701	3.3049	0.165126	0.109233	Q	1	25	88.57
HO09J15S_at	3.81922	3.21476	0.157947	-0.0726999	SM	1	25	88.57
HV_CEa0006I19r2_at	8.1477	3.22465	0.252183	0.168288	Q	1	25	88.57
HVSMEa0001L07r2_s_at	4.73521	3.22419	0.18286	-0.118618	SM	1	25	88.57
HVSMEb0004M17r2_at	3.15502	3.12484	0.136584	-0.100939	SM	1	25	88.57
HVSMEn0002N06r2_at	5.05542	3.29545	0.208887	-0.127442	SM	1	25	88.57
HVSMEn0006A08f2_s_at	3.4066	3.19261	0.148331	-0.123174	SM	1	25	88.57
Contig10895_at	3.16285	2.93713	0.143393	0.172983	Q	1	25	90.57
Contig11096_at	4.036	3.09887	0.178997	-0.113706	SM	1	25	90.57
Contig12688_at	4.26925	3.20247	0.168288	-0.35867	SM	1	25	90.57
Contig15163_at	8.73624	3.22716	0.273215	0.0952954	Q	1	25	90.57
Contig19896_at	3.28843	3.28439	0.148176	-0.0800268	SM	1	25	90.57
Contig8803_at	4.21031	3.10549	0.182054	0.0998532	Q	1	25	90.57
Contig9647_at	10.4666	3.19519	0.435353	-0.20678	SM	1	25	90.57
EBpi01_SQ004_C23_at	6.94846	3.30771	0.200443	0.256911	Q	1	25	90.57
HVSMEa0003J18r2_s_at	4.97458	3.20581	0.211104	0.126124	Q	1	25	90.57
HX03K20u_at	4.04461	3.15646	0.189999	-0.137177	SM	1	25	90.57
Contig11558_at	4.04912	3.24657	0.140026	-0.099473	SM	1	26	92.58
Contig12086_at	4.65838	3.09007	0.181365	-0.189919	SM	1	26	92.58
Contig12623_at	40.7999	3.01682	0.863024	-0.724773	SM	1	26	92.58
Contig12649_at	17.4799	3.18209	0.485983	-0.550843	SM	1	26	92.58
Contig12674_at	3.38176	3.11253	0.139269	0.09219	Q	1	26	92.58
Contig13616_at	3.78564	3.26312	0.153561	-0.0676009	SM	1	26	92.58
Contig13803_at	4.05742	3.04248	0.174891	0.121307	Q	1	26	92.58
Contig14075_at	8.81831	3.13558	0.300976	-0.211649	SM	1	26	92.58
Contig1508_s_at	7.23897	3.14616	0.274248	-0.190878	SM	1	26	92.58
Contig15396_at	3.23199	3.05366	0.118892	-0.351722	SM	1	26	92.58
Contig15468_at	7.92116	3.0813	0.260994	-0.140901	SM	1	26	92.58
Contig15989_at	4.73957	3.3462	0.192459	-0.522055	SM	1	26	92.58
Contig16059_at	5.29243	2.84222	0.22821	-0.329507	SM	1	26	92.58
Contig16226_at	3.23212	3.16014	0.0958485	-0.0598631	SM	1	26	92.58
Contig16311_at	5.56575	2.91571	0.212597	-0.277071	SM	1	26	92.58
Contig16802_at	3.59895	3.16795	0.149937	0.0678492	Q	1	26	92.58
Contig16852_at	3.88825	3.11682	0.131883	-0.139716	SM	1	26	92.58
Contig20947_at	3.85017	3.24601	0.135951	0.079524	Q	1	26	92.58
Contig2253_s_at	3.10069	3.08107	0.13837	-0.0958678	SM	1	26	92.58
Contig27_s_at	3.63985	3.22146	0.146973	-0.0709442	SM	1	26	92.58
Contig3026_at	5.94664	3.1387	0.254027	0.212976	Q	1	26	92.58
Contig5664_at	4.20898	3.0166	0.162137	-0.166579	SM	1	26	92.58
Contig8358_at	3.98092	3.06141	0.159678	0.0460554	Q	1	26	92.58
Contig8778_s_at	3.26184	3.10259	0.141235	0.349381	Q	1	26	92.58
EBpi03_SQ003_K07_at	3.91627	3.05808	0.193016	-0.518674	SM	1	26	92.58
EBro02_SQ006_C03_at	12.7154	3.16733	0.36047	-0.260722	SM	1	26	92.58
EBro08_SQ008_J02_at	3.45534	3.27971	0.139132	-0.374075	SM	1	26	92.58
HD12G10r_at	6.34128	3.10628	0.236789	-0.365067	SM	1	26	92.58
HI11M05r_s_at	3.40943	3.11462	0.149526	-0.0661348	SM	1	26	92.58
HK05M22r_at	5.27583	3.18317	0.200654	-0.114159	SM	1	26	92.58
HS06D08u_at	4.26865	3.3521	0.196787	-0.544071	SM	1	26	92.58
HT08O05u_at	4.25437	3.08919	0.198452	-0.308506	SM	1	26	92.58
HU08C09u_at	3.53971	3.07497	0.138429	-0.0878634	SM	1	26	92.58
HV_CEb0016N13r2_s_at	3.77963	2.99135	0.145859	-0.0531399	SM	1	26	92.58
HV10C01u_x_at	5.94798	3.08771	0.238936	-0.523168	SM	1	26	92.58
HVSMEf0003G07r2_at	4.02783	3.24276	0.159069	-0.339205	SM	1	26	92.58
HVSMEk0018A11r2_at	3.34321	3.14593	0.152853	-0.227557	SM	1	26	92.58
HW01E12u_x_at	3.29184	3.08164	0.144483	-0.154653	SM	1	26	92.58
HY04J22u_at	3.35594	2.87204	0.144603	-0.393712	SM	1	26	92.58
rbaal30e02_s_at	5.29155	3.09393	0.181154	-0.131809	SM	1	26	92.58
S0001000055J02F1_at	3.79986	3.15499	0.164155	0.345091	Q	1	26	92.58
Contig10606_at	33.543	3.24673	0.840829	-0.379832	SM	1	27	93.91
Contig10653_at	5.55417	3.01724	0.215793	-0.0998008	SM	1	27	93.91
Contig11003_s_at	4.05184	3.07093	0.152531	0.420396	Q	1	27	93.91
Contig12954_at	5.39767	3.1053	0.254869	-0.432317	SM	1	27	93.91
Contig13791_at	3.14885	3.06434	0.110145	0.0558235	Q	1	27	93.91
Contig15063_s_at	3.98408	2.92375	0.159194	-0.196901	SM	1	27	93.91
Contig15865_at	3.99974	3.21999	0.171317	0.0737137	Q	1	27	93.91
Contig16934_at	4.79956	3.14466	0.188595	-0.28977	SM	1	27	93.91
Contig17676_at	3.46565	2.99833	0.124465	-0.255853	SM	1	27	93.91
Contig17976_at	3.56515	3.18451	0.138218	0.0795913	Q	1	27	93.91
Contig18152_at	5.26186	2.96434	0.132571	-0.156472	SM	1	27	93.91
Contig19055_at	3.14207	3.01864	0.146345	0.277371	Q	1	27	93.91
Contig1927_at	3.47905	3.00713	0.116864	-0.105751	SM	1	27	93.91
Contig19976_at	3.58794	3.16839	0.0934849	-0.0568733	SM	1	27	93.91
Contig20945_at	11.4183	3.05801	0.391633	-0.216638	SM	1	27	93.91
Contig23511_at	4.13987	3.06315	0.149732	-0.131432	SM	1	27	93.91
Contig24050_at	3.77761	3.1652	0.176811	-0.166269	SM	1	27	93.91
Contig3010_s_at	3.66938	3.12683	0.136858	0.0929672	Q	1	27	93.91
Contig3038_at	3.9279	3.16675	0.148747	0.33433	Q	1	27	93.91
Contig3180_s_at	50.1549	3.24686	0.717121	-1.32106	SM	1	27	93.91
Contig3430_at	5.65992	3.22076	0.202569	0.419948	Q	1	27	93.91
Contig4574_at	3.35932	3.22967	0.136215	0.40333	Q	1	27	93.91
Contig6870_at	5.42684	3.11473	0.0912815	0.0832244	Q	1	27	93.91
Contig7500_at	4.01372	3.20868	0.141184	0.0655937	Q	1	27	93.91
Contig7589_s_at	3.50711	3.26948	0.141893	-0.058618	SM	1	27	93.91
Contig7668_at	4.94637	3.07758	0.213348	-0.215646	SM	1	27	93.91
Contig7709_at	5.49364	2.93661	0.184869	0.063935	Q	1	27	93.91
Contig8230_at	3.60429	3.26299	0.0901986	0.0466764	Q	1	27	93.91
Contig8336_at	4.3606	3.24115	0.156973	0.0947247	Q	1	27	93.91
Contig8502_at	3.5516	3.09507	0.0898729	-0.0839808	SM	1	27	93.91
Contig8835_at	3.23154	3.02093	0.114925	0.133413	Q	1	27	93.91
Contig9029_at	6.27005	3.17849	0.26058	0.252881	Q	1	27	93.91
Contig9920_at	4.85471	3.08513	0.209841	0.0700896	Q	1	27	93.91
EBed02_SQ003_E11_at	3.37482	3.13599	0.155636	-0.34591	SM	1	27	93.91
HA11M06u_at	4.23814	3.12436	0.187566	-0.429752	SM	1	27	93.91
HU13I04u_s_at	13.6773	3.27016	0.453914	-0.258155	SM	1	27	93.91
HV_CEb0015I04r2_at	6.8469	3.29538	0.0589717	-0.542139	SM	1	27	93.91
HV09K10u_at	3.26626	3.06304	0.130144	-0.102566	SM	1	27	93.91
HVSMEf0002A21r2_at	2.98076	2.93769	0.139702	-0.332718	SM	1	27	93.91
HVSMEh0102O09f_at	3.90974	3.14065	0.141829	0.0985859	Q	1	27	93.91
HVSMEm0003G18r2_s_at	20.4195	3.09859	0.548078	-0.197199	SM	1	27	93.91
HVSMEm0005B11r2_x_at	4.35103	3.31773	0.193562	-0.439063	SM	1	27	93.91
HW08G03u_x_at	4.68267	3.0522	0.176418	-0.413005	SM	1	27	93.91
rbaal4l02_at	4.04212	3.07773	0.166141	-0.15973	SM	1	27	93.91
rbah19i01_s_at	13.3596	3.17731	0.473763	0.124391	Q	1	27	93.91
Contig11881_at	3.27569	3.20374	0.127788	0.315456	Q	1	27	95.91
Contig5171_at	4.01109	3.18759	0.167333	-0.286089	SM	1	27	95.91
Contig561_x_at	3.59156	3.04674	0.168347	-0.488991	SM	1	27	95.91
2623978_R_1403-2212_at	5.30268	2.60141	0.210424	-0.248691	SM	1	28	96.58
Contig10175_at	3.72986	3.1127	0.152767	0.0461753	Q	1	28	96.58
Contig10309_at	3.73724	3.10461	0.168475	-0.135382	SM	1	28	96.58
Contig10471_at	4.98162	3.16938	0.186692	0.0661987	Q	1	28	96.58
Contig12745_at	4.19483	3.2143	0.170132	-0.117736	SM	1	28	96.58
Contig14141_at	5.32337	3.13697	0.230156	-0.158348	SM	1	28	96.58
Contig14162_at	3.39519	3.1043	0.114397	-0.247781	SM	1	28	96.58
Contig14966_at	4.26972	3.06796	0.144628	0.0812585	Q	1	28	96.58
Contig1512_at	4.54804	2.98205	0.13742	0.129116	Q	1	28	96.58
Contig17964_at	4.26308	3.22789	0.169388	0.174652	Q	1	28	96.58
Contig181_at	4.1876	3.20691	0.14866	0.0849861	Q	1	28	96.58
Contig1879_at	4.5277	3.27136	0.168867	0.0949411	Q	1	28	96.58
Contig200_at	27.7787	3.1977	0.734304	0.553544	Q	1	28	96.58
Contig21293_at	12.9508	3.34754	0.483081	0.27343	Q	1	28	96.58
Contig21524_at	3.62225	3.1207	0.151204	-0.434732	SM	1	28	96.58
Contig21769_at	4.54479	3.23487	0.211626	-0.504004	SM	1	28	96.58
Contig21934_at	4.19513	3.12516	0.160128	-0.234203	SM	1	28	96.58
Contig23686_at	4.60266	2.92595	0.193828	-0.242308	SM	1	28	96.58
Contig25358_at	7.94255	3.2123	0.310282	0.207453	Q	1	28	96.58
Contig25397_at	4.57713	3.11699	0.145552	0.0911271	Q	1	28	96.58
Contig3345_at	3.98133	3.27419	0.172483	-0.136624	SM	1	28	96.58
Contig4144_at	3.50356	3.21524	0.121427	0.0847176	Q	1	28	96.58
Contig5150_s_at	3.29332	3.13744	0.125568	-0.0493607	SM	1	28	96.58
Contig5753_at	4.13932	2.93317	0.178337	0.424229	Q	1	28	96.58
Contig8055_at	14.0441	3.03775	0.512855	-0.192148	SM	1	28	96.58
Contig8553_at	4.87654	3.21539	0.169212	-0.0658529	SM	1	28	96.58
EBan01_SQ002_N10_x_at	3.44117	3.32178	0.147702	-0.510122	SM	1	28	96.58
EBem05_SQ001_C10_at	5.48187	3.13913	0.227222	-0.306956	SM	1	28	96.58
HT07C05r_x_at	3.58241	2.96559	0.148596	-0.117919	SM	1	28	96.58
HVSMEc0006O15r2_at	3.09318	2.88669	0.0927772	0.191055	Q	1	28	96.58
HVSMEh0088J12r2_at	3.37381	3.23406	0.150196	-0.442485	SM	1	28	96.58
HVSMEk0002P01f_x_at	3.55753	3.19285	0.155811	-0.124922	SM	1	28	96.58
Contig10606_at	26.8294	3.24673	0.840414	-0.379731	SM	1	28	98.58
Contig17957_at	4.81146	3.18994	0.191066	-0.333305	SM	1	28	98.58
Contig21939_at	3.15256	2.83651	0.141165	-0.300622	SM	1	28	98.58
Contig3180_s_at	43.406	3.24686	0.717121	-1.32106	SM	1	28	98.58
Contig8276_at	3.50941	3.13632	0.149066	-0.063958	SM	1	28	98.58
Contig861_at	4.35582	3.17764	0.171483	-0.265846	SM	1	28	98.58
Contig14403_at	3.85735	3.31132	0.0772458	0.121746	Q	1	28	100.58
Contig19499_at	4.07595	3.1395	0.191961	0.372104	Q	1	28	100.58
Contig20013_at	7.20789	3.15689	0.27929	-0.188351	SM	1	28	100.58
Contig3063_s_at	5.9198	3.21048	0.213802	-0.130681	SM	1	28	100.58
EBro02_SQ004_E10_at	3.9073	3.0481	0.182037	-0.334185	SM	1	28	100.58
HB31P17r_at	3.1834	3.15371	0.112983	-0.256957	SM	1	28	100.58
HS08H14u_at	4.34681	3.04764	0.185191	-0.243056	SM	1	28	100.58
HY04C04u_at	3.99573	2.99749	0.181334	-0.254769	SM	1	28	100.58
Contig13345_at	4.84888	3.07788	0.153136	0.148528	Q	1	28	102.58
Contig21971_at	3.62096	3.13671	0.123856	0.0844181	Q	1	28	102.58
Contig4805_at	3.46202	3.14396	0.0931722	0.0607513	Q	1	28	102.58
EBed02_SQ002_E18_s_at	3.35275	3.3049	0.153437	0.127508	Q	1	28	102.58
HW09O19u_x_at	4.059	3.01808	0.169454	-0.278158	SM	1	28	102.58
AF091115_at	4.19423	3.25091	0.183651	-0.433846	SM	1	29	103.38
Contig10055_at	3.55039	3.20702	0.0956996	0.0596761	Q	1	29	103.38
Contig10178_at	6.64365	3.34566	0.267354	-0.47181	SM	1	29	103.38
Contig106_x_at	3.63774	3.1065	0.089971	-0.133127	SM	1	29	103.38
Contig12803_at	3.66841	3.25026	0.155782	0.069053	Q	1	29	103.38
Contig13083_at	5.41673	3.15227	0.180506	0.0757332	Q	1	29	103.38
Contig15215_at	3.17467	2.89067	0.120678	-0.145155	SM	1	29	103.38
Contig16427_at	4.42236	3.11548	0.195319	-0.369312	SM	1	29	103.38
Contig18217_at	3.42311	3.23884	0.151103	-0.341237	SM	1	29	103.38
Contig18775_at	4.26593	3.03	0.177803	-0.124028	SM	1	29	103.38
Contig19921_at	3.57949	3.13484	0.157179	0.384741	Q	1	29	103.38
Contig20361_at	3.32218	3.0732	0.146711	-0.133457	SM	1	29	103.38
Contig20677_at	3.14073	3.0123	0.1388	-0.263016	SM	1	29	103.38
Contig24402_at	4.37804	3.13562	0.172964	-0.425601	SM	1	29	103.38
Contig25928_at	3.27455	3.15522	0.140098	-0.0986859	SM	1	29	103.38
Contig26099_at	3.53921	3.15554	0.131627	-0.279726	SM	1	29	103.38
Contig2756_at	4.08852	3.15461	0.165529	0.101614	Q	1	29	103.38
Contig3327_at	5.19341	3.22384	0.199056	0.054971	Q	1	29	103.38
Contig3392_at	4.36584	3.06286	0.200125	-0.550835	SM	1	29	103.38
Contig3454_at	3.42903	3.18831	0.140077	-0.262685	SM	1	29	103.38
Contig4106_at	3.79519	3.27219	0.12372	0.0632995	Q	1	29	103.38
Contig4115_s_at	6.04768	3.20357	0.245476	-0.740959	SM	1	29	103.38
Contig4508_at	3.82721	3.1417	0.121203	0.0874158	Q	1	29	103.38
Contig736_at	4.66447	3.1762	0.187178	0.0705896	Q	1	29	103.38
Contig7382_at	8.58059	3.12593	0.262061	-0.184642	SM	1	29	103.38
Contig870_s_at	4.80789	3.1926	0.166353	0.0857749	Q	1	29	103.38
Contig9273_at	4.5084	3.11517	0.216553	0.0698804	Q	1	29	103.38
Contig9713_s_at	4.35062	3.074	0.181691	-0.236328	SM	1	29	103.38
EBma01_SQ002_A20_at	3.69218	3.19901	0.142039	-0.0946901	SM	1	29	103.38
EBma04_SQ004_K04_at	3.6308	3.26974	0.142262	-0.312215	SM	1	29	103.38
EBpi01_SQ002_O15_at	4.47182	3.20944	0.177507	-0.472063	SM	1	29	103.38
EBro02_SQ001_B04_at	3.89367	3.23118	0.18284	-0.227997	SM	1	29	103.38
EBro02_SQ007_J19_at	3.84086	3.07183	0.168069	-0.308093	SM	1	29	103.38
EBro05_SQ003_D01_s_at	4.0117	3.28551	0.04405	-0.114174	SM	1	29	103.38
HA03I18r_at	3.29644	3.03638	0.146395	-0.206294	SM	1	29	103.38
HA06h05r_at	3.3436	3.31022	0.147186	0.294855	Q	1	29	103.38
HD13A24r_at	3.61978	3.33159	0.168285	-0.423103	SM	1	29	103.38
HK04L10r_at	3.16332	3.13249	0.144973	-0.46968	SM	1	29	103.38
HS16N10u_x_at	3.48279	3.20948	0.128166	-0.0846732	SM	1	29	103.38
HU10B11u_at	4.36031	2.92913	0.207721	-0.384191	SM	1	29	103.38
HV10C01u_x_at	3.36599	3.08771	0.21153	0.588623	Q	1	29	103.38
HVSMEg0005M22r2_at	3.24883	3.11251	0.127338	0.0940531	Q	1	29	103.38
HVSMEg0015E17r2_at	3.20238	3.07709	0.144781	-0.281911	SM	1	29	103.38
HVSMEl0001K15r2_at	3.47527	3.18855	0.144825	-0.329783	SM	1	29	103.38
HW06B21V_x_at	3.49393	3.06826	0.129594	-0.233479	SM	1	29	103.38
HY05D01u_at	4.22352	3.31121	0.195688	-0.512626	SM	1	29	103.38
rbaal10k01_at	3.58621	2.89992	0.143302	-0.18334	SM	1	29	103.38
AF032681_at	3.28523	3.01179	0.134066	-0.227608	SM	1	30	104.73
Contig10748_at	5.70474	3.07021	0.248576	-0.157257	SM	1	30	104.73
Contig15685_at	3.56821	3.1531	0.150131	-0.110654	SM	1	30	104.73
Contig18215_at	5.21707	2.96994	0.192525	0.307934	Q	1	30	104.73
Contig18471_at	4.16553	3.19342	0.170514	-0.40777	SM	1	30	104.73
Contig20578_at	3.69519	3.22684	0.142557	-0.102588	SM	1	30	104.73
Contig23222_at	3.68952	3.07818	0.151293	0.194952	Q	1	30	104.73
Contig4326_at	3.64011	3.15374	0.128713	0.340689	Q	1	30	104.73
Contig5177_s_at	9.50149	2.84748	0.29652	0.19828	Q	1	30	104.73
Contig8761_at	3.3217	3.15893	0.145179	-0.0872524	SM	1	30	104.73
Contig9946_at	4.57879	3.01478	0.16778	-0.290589	SM	1	30	104.73
EBro08_SQ012_H04_at	4.04776	3.18301	0.170242	-0.417186	SM	1	30	104.73
HA03B19u_s_at	10.5896	3.23385	0.398833	-0.144385	SM	1	30	104.73
HF01F13w_s_at	3.49405	3.07934	0.15516	-0.190338	SM	1	30	104.73
HI02N08u_s_at	4.43629	3.13904	0.193499	0.118198	Q	1	30	104.73
HVSMEm0015H12r2_at	3.36149	3.11156	0.140377	-0.441545	SM	1	30	104.73
HVSMEn0019B10f_s_at	4.33799	2.91393	0.180452	-0.216521	SM	1	30	104.73
HW02G11u_s_at	3.99657	3.2591	0.149453	0.164984	Q	1	30	104.73
HW07A15u_at	6.6354	2.90666	0.277664	0.358451	Q	1	30	104.73
rbags29h17_at	4.73626	3.0901	0.193799	-0.177572	SM	1	30	104.73
Contig16059_at	4.11306	2.84222	0.203915	0.304979	Q	1	30	106.73
Contig21390_at	3.72216	3.23488	0.136488	0.0571149	Q	1	30	106.73
Contig24068_at	3.40329	3.09612	0.164292	0.239232	Q	1	30	106.73
HV03N01u_at	3.9151	3.20685	0.156253	-0.333837	SM	1	30	106.73
HV10E20u_at	5.79535	3.17257	0.255862	-0.441007	SM	1	30	106.73
HVSMEa0004L14r2_at	4.49191	3.34647	0.227957	-0.457469	SM	1	30	106.73
Contig24592_at	3.51085	3.17453	0.16139	-0.133727	SM	1	30	108.73
Contig6578_at	3.35682	3.17937	0.143806	-0.140837	SM	1	30	108.73
Contig7521_at	7.23894	3.2688	0.266474	-0.108662	SM	1	30	108.73
HV_CEb0010H02r2_at	3.05812	3.04277	0.101398	-0.064905	SM	1	30	108.73
HV11I20u_at	4.21856	3.23144	0.203999	0.345392	Q	1	30	108.73
HVSMEa0008L09r2_at	3.61245	3.05377	0.178136	0.147322	Q	1	30	108.73
HVSMEg0001J13r2_at	3.75534	3.05153	0.198256	-0.350836	SM	1	30	108.73
Contig14174_at	3.25743	3.17554	0.169183	-0.350328	SM	1	30	110.73
Contig24133_at	3.3086	3.13532	0.165421	-0.355247	SM	1	30	110.73
Contig11084_at	4.17411	3.07466	0.167885	-0.137628	SM	1	30	112.73
Contig23834_at	3.7799	2.89364	0.172142	-0.306775	SM	1	30	112.73
Contig7276_at	4.42671	3.21458	0.207926	0.0633363	Q	1	30	112.73
Contig7485_at	3.49086	3.11101	0.206241	-0.469934	SM	1	30	112.73
HB15J24r_at	3.31965	3.05899	0.164536	-0.261789	SM	1	30	112.73
HF07C04r_at	3.82379	3.09818	0.174891	0.489239	Q	1	30	112.73
HU13F11u_at	3.61509	3.02402	0.179047	-0.197115	SM	1	30	112.73
Contig10667_at	3.43894	3.17829	0.156166	-0.168628	SM	1	30	114.73
Contig11697_at	4.05766	3.17204	0.184757	0.0845295	Q	1	30	114.73
HZ49L13r_at	4.09086	3.22683	0.197814	-0.147886	SM	1	30	114.73
Contig21227_at	7.11751	3.1419	0.258843	-0.131005	SM	1	30	116.73
Contig4099_at	33.982	3.37	0.534253	-1.55809	SM	1	30	116.73
Contig5384_at	6.5349	3.25392	0.28603	0.617643	Q	1	30	116.73
Contig6433_at	3.4269	3.22894	0.145033	-0.360085	SM	1	30	116.73
Contig9477_at	4.92548	3.33028	0.200755	-0.0867969	SM	1	30	116.73
Contig10878_s_at	3.55885	3.31861	0.145622	-0.052314	SM	1	31	118.4
Contig11168_at	4.36207	3.10302	0.182806	-0.161889	SM	1	31	118.4
Contig1186_at	3.55455	3.13993	0.169314	0.415966	Q	1	31	118.4
Contig13137_s_at	5.13774	3.20129	0.182779	-0.112637	SM	1	31	118.4
Contig13138_at	4.02198	3.20459	0.180441	0.0995284	Q	1	31	118.4
Contig13901_at	3.467	3.15889	0.155347	0.356521	Q	1	31	118.4
Contig18328_at	3.48188	2.94919	0.148782	-0.283433	SM	1	31	118.4
Contig18776_at	3.26186	2.98286	0.0824662	0.328358	Q	1	31	118.4
Contig20074_at	3.91742	2.88335	0.150079	-0.101712	SM	1	31	118.4
Contig22900_at	3.29219	3.02443	0.134712	-0.173989	SM	1	31	118.4
Contig24487_at	16.659	3.00056	0.370514	-0.307469	SM	1	31	118.4
Contig2617_at	3.66073	3.2154	0.153157	-0.098202	SM	1	31	118.4
Contig3334_at	4.78589	2.99195	0.186949	-0.0888965	SM	1	31	118.4
Contig4102_at	21.1007	3.10464	0.635622	0.88599	Q	1	31	118.4
Contig4174_at	3.65659	2.97919	0.142772	-0.249376	SM	1	31	118.4
Contig6283_s_at	3.75381	3.29728	0.13874	-0.0470832	SM	1	31	118.4
Contig6473_at	3.26984	3.2046	0.139763	0.077931	Q	1	31	118.4
Contig7505_at	15.7289	3.15604	0.450894	-0.116801	SM	1	31	118.4
Contig7723_at	3.70084	3.30492	0.134188	-0.0581258	SM	1	31	118.4
Contig7988_at	3.66797	3.08521	0.147492	0.0590229	Q	1	31	118.4
Contig8337_at	3.41967	3.0256	0.122822	-0.0739799	SM	1	31	118.4
Contig8853_at	3.40804	2.95778	0.131723	0.0594174	Q	1	31	118.4
Contig9273_at	3.12725	3.11517	0.143764	-0.0596137	SM	1	31	118.4
Contig996_s_at	5.67015	2.99791	0.229864	-0.319613	SM	1	31	118.4
HA10K07u_s_at	3.10568	2.97581	0.0994957	-0.246663	SM	1	31	118.4
HT06M11u_at	3.67191	3.07912	0.171096	-0.156253	SM	1	31	118.4
HVSMEl0006D20f2_at	3.42662	3.21376	0.145672	-0.3824	SM	1	31	118.4
HVSMEm0011I15r2_s_at	3.63432	3.08301	0.156992	-0.116415	SM	1	31	118.4
HW01E20u_x_at	3.51143	3.15698	0.159766	-0.146738	SM	1	31	118.4
HY04J22u_at	4.02559	2.87204	0.172121	0.452192	Q	1	31	118.4
HZ59C04r_at	3.55524	3.27588	0.157854	-0.336662	SM	1	31	118.4
rbaal33b22_s_at	4.04517	3.02998	0.168054	0.15897	Q	1	31	118.4
rbaal4a21_at	3.36576	2.99829	0.132236	-0.231102	SM	1	31	118.4
baak26h09_x_at	37.4042	3.2936	0.833692	1.25771	Q	1	32	119.73
Contig10579_at	3.51649	2.9983	0.135106	0.275072	Q	1	32	119.73
Contig1154_s_at	9.012	3.13276	0.309805	0.170594	Q	1	32	119.73
Contig11594_at	3.38174	3.12077	0.138798	-0.152988	SM	1	32	119.73
Contig12012_at	4.90943	3.10931	0.155739	0.0710967	Q	1	32	119.73
Contig12213_at	3.127	3.08503	0.13436	-0.0989382	SM	1	32	119.73
Contig12243_at	34.4987	3.27587	0.760667	-0.692208	SM	1	32	119.73
Contig12408_at	4.9013	3.33712	0.169719	0.177227	Q	1	32	119.73
Contig13888_at	4.03465	3.15347	0.1438	0.110374	Q	1	32	119.73
Contig14280_at	3.85365	3.13116	0.152586	0.391814	Q	1	32	119.73
Contig14866_at	4.1155	2.95353	0.202348	-0.176667	SM	1	32	119.73
Contig1591_s_at	3.70393	3.24384	0.126967	-0.0725554	SM	1	32	119.73
Contig16335_at	4.21797	3.14664	0.193918	0.39555	Q	1	32	119.73
Contig17414_at	4.26995	3.20789	0.182171	0.559682	Q	1	32	119.73
Contig17566_at	6.52304	2.87013	0.234663	-0.114925	SM	1	32	119.73
Contig19346_at	4.11163	3.27835	0.194653	0.0823146	Q	1	32	119.73
Contig19526_at	17.3572	3.25746	0.471998	0.262261	Q	1	32	119.73
Contig21272_at	3.35923	3.10341	0.154056	0.0856172	Q	1	32	119.73
Contig23549_at	4.78552	3.03464	0.194746	0.142712	Q	1	32	119.73
Contig25373_at	16.9729	3.19135	0.38659	-0.417096	SM	1	32	119.73
Contig26375_at	3.57547	3.1663	0.149428	-0.374618	SM	1	32	119.73
Contig26575_at	10.0049	3.24508	0.364999	-0.726907	SM	1	32	119.73
Contig4099_at	33.8874	3.37	0.380002	-1.69702	SM	1	32	119.73
Contig4100_at	46.6835	3.30556	0.873814	0.885423	Q	1	32	119.73
Contig4100_s_at	6.64236	3.08445	0.142345	-0.0898153	SM	1	32	119.73
Contig5305_at	5.77237	3.11313	0.187653	0.0888797	Q	1	32	119.73
Contig647_at	3.54397	3.24758	0.151026	-0.410583	SM	1	32	119.73
Contig7813_at	3.96422	3.27643	0.149691	-0.132904	SM	1	32	119.73
Contig8138_s_at	3.64521	3.1679	0.11885	0.10519	Q	1	32	119.73
Contig9598_at	9.26857	3.23493	0.317752	0.127008	Q	1	32	119.73
Contig981_s_at	7.57222	3.11172	0.324261	0.761469	Q	1	32	119.73
Contig9828_at	3.16816	3.15476	0.14556	-0.0748275	SM	1	32	119.73
Contig9846_at	2.80523	2.4355	0.114995	-0.198702	SM	1	32	119.73
HB01M17r_at	45.8037	3.21818	0.809098	0.892564	Q	1	32	119.73
HB01M17r_s_at	19.0652	3.22627	0.463157	-0.180427	SM	1	32	119.73
HU08B06u_x_at	3.54118	3.18157	0.110538	-0.0858725	SM	1	32	119.73
HU11E18u_at	5.01936	3.13312	0.185371	-0.489793	SM	1	32	119.73
HV05A09u_s_at	48.475	3.24304	0.877614	-2.05025	SM	1	32	119.73
HV05A09u_x_at	11.1141	3.26024	0.436267	-0.686032	SM	1	32	119.73
HVSMEb0009P09r2_at	3.99997	2.92267	0.159816	-0.143028	SM	1	32	119.73
HVSMEc0006F02r2_at	3.43983	2.74831	0.125732	-0.20507	SM	1	32	119.73
HVSMEm0006K12r2_at	4.81239	3.2535	0.200961	-0.537822	SM	1	32	119.73
rbaal1l23_s_at	4.14021	3.05815	0.161572	0.0834307	Q	1	32	119.73
S0001000057I10F1_at	4.1446	3.14482	0.175434	-0.318388	SM	1	32	119.73
Contig1161_at	4.11575	3.23016	0.147647	-0.117838	SM	1	33	121.06
Contig12522_at	26.7733	3.18212	0.64038	0.414981	Q	1	33	121.06
Contig12569_at	4.53781	3.07377	0.174268	-0.165693	SM	1	33	121.06
Contig14041_at	39.2195	3.25582	0.763563	1.07964	Q	1	33	121.06
Contig14838_at	3.85624	3.01723	0.165451	-0.120708	SM	1	33	121.06
Contig15026_at	5.44264	3.32205	0.181802	-0.104151	SM	1	33	121.06
Contig15452_at	4.08415	3.13163	0.171149	0.14434	Q	1	33	121.06
Contig19040_at	5.03716	3.23882	0.216364	-0.409755	SM	1	33	121.06
Contig19066_at	4.08874	3.22948	0.163506	0.116	Q	1	33	121.06
Contig20736_at	14.625	3.07169	0.496406	-0.176589	SM	1	33	121.06
Contig21792_at	4.16077	3.12335	0.162099	-0.097858	SM	1	33	121.06
Contig21807_at	4.44426	3.16371	0.179705	-0.137736	SM	1	33	121.06
Contig24962_at	3.766	2.9767	0.204595	-0.443665	SM	1	33	121.06
Contig25002_at	4.27217	3.03735	0.201978	-0.175276	SM	1	33	121.06
Contig2540_at	4.52489	3.2356	0.191	-0.1045	SM	1	33	121.06
Contig4469_at	3.37441	3.04801	0.143716	-0.0372353	SM	1	33	121.06
Contig5347_at	37.9548	3.20531	0.835834	1.5322	Q	1	33	121.06
Contig5752_s_at	5.25633	3.16938	0.183812	0.211013	Q	1	33	121.06
Contig6299_s_at	8.7213	3.07385	0.274308	0.11055	Q	1	33	121.06
Contig6578_at	3.67065	3.17937	0.144197	-0.135598	SM	1	33	121.06
Contig787_at	4.17016	3.1897	0.176929	0.422772	Q	1	33	121.06
Contig9522_at	3.26156	3.22135	0.129909	0.0604967	Q	1	33	121.06
EBma03_SQ003_P14_s_at	5.69237	3.09045	0.221203	0.084791	Q	1	33	121.06
HA10K08u_at	26.8215	3.17767	0.726309	0.4286	Q	1	33	121.06
HA10K08u_x_at	15.5712	3.22049	0.59097	0.31536	Q	1	33	121.06
HF19N13r_s_at	5.08089	3.13532	0.226793	-0.201511	SM	1	33	121.06
HO01H04r_at	3.78046	3.06091	0.178475	-0.519897	SM	1	33	121.06
HT11B22u_x_at	3.95508	3.24825	0.158613	-0.428692	SM	1	33	121.06
HVSMEb0005F17r2_at	3.31433	3.16058	0.146337	-0.560414	SM	1	33	121.06
HVSMEl0011N07r2_at	3.91798	3.25592	0.16553	-0.5377	SM	1	33	121.06
HZ64L16r_at	3.88203	3.14458	0.166965	-0.38702	SM	1	33	121.06
rbaak28p10_s_at	6.32203	3.08992	0.24206	0.131611	Q	1	33	121.06
Contig10474_at	5.97967	3.25014	0.236898	-0.0920428	SM	1	34	122.4
Contig10520_s_at	4.22704	3.09549	0.175356	0.0804744	Q	1	34	122.4
Contig11148_at	5.63347	3.22087	0.242213	0.195907	Q	1	34	122.4
Contig11224_at	4.01721	3.16984	0.125392	0.0642594	Q	1	34	122.4
Contig13712_at	3.67743	3.15275	0.129696	-0.0927506	SM	1	34	122.4
Contig14701_at	3.3541	3.1968	0.163805	-0.353868	SM	1	34	122.4
Contig14758_at	3.91358	3.14188	0.146162	-0.0759176	SM	1	34	122.4
Contig15034_at	3.78179	2.98843	0.140942	-0.110952	SM	1	34	122.4
Contig16602_at	10.6622	3.1661	0.342388	0.0993117	Q	1	34	122.4
Contig16891_at	8.89648	3.08675	0.331029	-0.108275	SM	1	34	122.4
Contig17956_at	4.1552	2.91966	0.190631	0.242956	Q	1	34	122.4
Contig18011_at	3.97615	2.94665	0.177056	-0.247098	SM	1	34	122.4
Contig1811_at	4.20903	3.00529	0.159432	0.088425	Q	1	34	122.4
Contig18404_at	4.52032	3.41671	0.184553	0.0697606	Q	1	34	122.4
Contig19552_at	3.18819	3.02965	0.128862	0.0562893	Q	1	34	122.4
Contig20996_at	7.13454	3.12682	0.25357	0.0944305	Q	1	34	122.4
Contig21007_at	4.16648	2.98561	0.172254	-0.178571	SM	1	34	122.4
Contig21533_at	4.46597	3.13617	0.207134	-0.589095	SM	1	34	122.4
Contig22721_at	3.5293	3.13735	0.148461	-0.276337	SM	1	34	122.4
Contig23086_at	3.33258	3.21973	0.153546	0.10628	Q	1	34	122.4
Contig23976_at	6.53686	2.90562	0.281485	-0.253847	SM	1	34	122.4
Contig25779_at	3.79363	3.12199	0.153038	-0.0742505	SM	1	34	122.4
Contig26019_at	3.89849	3.16365	0.168254	-0.334832	SM	1	34	122.4
Contig2848_at	4.13773	3.19803	0.164973	0.0886496	Q	1	34	122.4
Contig3100_at	13.5712	3.22929	0.349887	-0.178358	SM	1	34	122.4
Contig4935_at	4.18442	3.03761	0.157514	0.0998532	Q	1	34	122.4
Contig5126_at	13.2068	3.29915	0.464535	-0.124234	SM	1	34	122.4
Contig5346_s_at	13.1977	3.23486	0.487228	-0.147385	SM	1	34	122.4
Contig5717_at	7.21161	3.1933	0.258786	0.066275	Q	1	34	122.4
Contig7067_at	5.59668	3.20339	0.223378	0.0977545	Q	1	34	122.4
Contig8173_at	5.00695	3.27004	0.204989	0.517288	Q	1	34	122.4
Contig8216_at	4.99125	3.00858	0.192788	0.0798867	Q	1	34	122.4
Contig8404_at	3.93064	3.07758	0.108542	0.0602814	Q	1	34	122.4
Contig9648_s_at	4.22662	2.96929	0.186459	-0.138083	SM	1	34	122.4
Contig9715_at	4.85876	3.19259	0.140029	-0.142029	SM	1	34	122.4
EBma03_SQ003_L14_s_at	3.97662	3.04838	0.182042	0.407217	Q	1	34	122.4
EBro08_SQ005_H04_at	3.62086	3.17627	0.154541	-0.397809	SM	1	34	122.4
EBro08_SQ010_P03_at	3.67158	3.01077	0.142061	-0.333815	SM	1	34	122.4
HM02P02u_at	3.34014	2.91533	0.131006	-0.230585	SM	1	34	122.4
HV_CEb0018G22r2_at	3.86571	3.06591	0.176527	-0.375748	SM	1	34	122.4
HV06K22u_at	4.17089	3.20785	0.200742	-0.508841	SM	1	34	122.4
HV11B08u_at	3.21337	3.09787	0.133504	-0.330136	SM	1	34	122.4
HVSMEa0002A17r2_at	3.86072	2.97837	0.166579	-0.158713	SM	1	34	122.4
HVSMEm0021D12f2_at	3.47732	3.07085	0.13016	-0.211235	SM	1	34	122.4
HW01E18u_at	4.96715	3.19351	0.225848	-0.378002	SM	1	34	122.4
HX13C19r_at	4.0876	3.24195	0.17578	-0.447281	SM	1	34	122.4
HY07I03u_at	3.64978	3.31326	0.170141	0.546436	Q	1	34	122.4
rbags20c20_at	7.18022	3.07716	0.297314	-0.55333	SM	1	34	122.4
S0000800030E12F1_x_at	3.33767	3.04009	0.15498	-0.545216	SM	1	34	122.4
Contig10517_at	4.86652	3.15482	0.199068	0.159704	Q	1	34	124.4
Contig11203_at	8.3227	3.18553	0.275036	-0.179808	SM	1	34	124.4
Contig11248_at	3.41051	3.03151	0.13169	-0.096261	SM	1	34	124.4
Contig12544_at	3.84948	3.16246	0.173601	-0.0869839	SM	1	34	124.4
Contig14656_at	3.19073	3.02949	0.138136	-0.252367	SM	1	34	124.4
Contig20931_s_at	3.57642	3.32379	0.15926	-0.413174	SM	1	34	124.4
Contig22733_at	3.53103	3.15594	0.148512	0.469378	Q	1	34	124.4
Contig25549_at	8.14759	3.18909	0.308625	0.327659	Q	1	34	124.4
HB01M17r_at	37.0068	3.21818	0.809098	0.892564	Q	1	34	124.4
HM13O19r_s_at	7.96999	3.1168	0.309306	0.123031	Q	1	34	124.4
HO14E18S_at	4.76711	3.20186	0.186077	-0.401966	SM	1	34	124.4
HR01B05u_at	4.03906	3.21681	0.162031	-0.4293	SM	1	34	124.4
HV08K19u_at	4.66901	2.94517	0.195111	-0.322942	SM	1	34	124.4
HV08P05u_at	3.80431	3.19157	0.180955	-0.457687	SM	1	34	124.4
HVSMEg0007G16r2_s_at	3.42093	3.23269	0.139068	0.0517372	Q	1	34	124.4
HVSMEl0022M11f_s_at	3.57785	3.26696	0.138618	0.134764	Q	1	34	124.4
Contig10302_at	3.56574	3.10877	0.155023	0.137807	Q	1	35	125.14
Contig10973_at	5.0733	3.22213	0.195762	-0.0731421	SM	1	35	125.14
Contig11133_at	7.41121	3.14593	0.264877	0.112678	Q	1	35	125.14
Contig11391_at	4.28306	3.24682	0.177442	-0.100175	SM	1	35	125.14
Contig11471_at	4.44002	3.12045	0.194843	-0.0772961	SM	1	35	125.14
Contig11529_at	4.27561	3.1312	0.160706	-0.250198	SM	1	35	125.14
Contig14049_at	5.10806	3.07933	0.179287	0.402336	Q	1	35	125.14
Contig15937_at	3.48577	3.14129	0.140317	-0.0601478	SM	1	35	125.14
Contig16643_at	5.31702	3.16689	0.206923	0.0929528	Q	1	35	125.14
Contig17063_at	4.05621	3.23204	0.156771	0.104435	Q	1	35	125.14
Contig18638_at	3.30219	3.28276	0.138241	-0.0757165	SM	1	35	125.14
Contig1977_at	5.08046	3.09149	0.238912	0.527659	Q	1	35	125.14
Contig2188_s_at	5.77588	3.1706	0.221595	-0.230507	SM	1	35	125.14
Contig22332_at	3.54441	3.2503	0.106026	-0.207519	SM	1	35	125.14
Contig25183_at	3.29616	3.04066	0.127875	-0.177118	SM	1	35	125.14
Contig26252_at	3.55163	3.10426	0.134829	0.19195	Q	1	35	125.14
Contig2820_at	3.73639	3.01426	0.147925	0.0828527	Q	1	35	125.14
Contig2940_at	3.29486	3.17021	0.133896	0.0612812	Q	1	35	125.14
Contig3063_s_at	3.75301	3.21048	0.119233	0.130841	Q	1	35	125.14
Contig3408_at	3.96084	3.1808	0.155521	-0.0717969	SM	1	35	125.14
Contig5384_at	3.60357	3.25392	0.120865	0.481426	Q	1	35	125.14
Contig5816_s_at	6.81301	3.17514	0.241532	-0.0901824	SM	1	35	125.14
Contig6328_at	3.61352	3.27105	0.140349	-0.07189	SM	1	35	125.14
Contig6404_at	4.60088	3.16805	0.156632	-0.0669286	SM	1	35	125.14
Contig6884_at	3.86679	3.20667	0.161114	-0.0747277	SM	1	35	125.14
Contig7183_at	3.86383	3.17644	0.0939466	-0.057919	SM	1	35	125.14
Contig742_at	3.21283	2.92659	0.110306	0.139322	Q	1	35	125.14
Contig7543_at	4.63384	3.18976	0.175049	-0.081299	SM	1	35	125.14
Contig7664_at	3.70706	3.23348	0.157364	-0.0651032	SM	1	35	125.14
Contig8230_at	5.04104	3.26299	0.13213	-0.0582735	SM	1	35	125.14
Contig8378_at	3.50263	3.26964	0.155764	0.146964	Q	1	35	125.14
Contig8849_at	3.25884	3.11405	0.121633	0.0899956	Q	1	35	125.14
Contig8996_s_at	4.26128	3.14514	0.176881	-0.103926	SM	1	35	125.14
Contig9034_at	6.1074	3.17193	0.257217	-0.13404	SM	1	35	125.14
Contig9378_at	4.8322	3.09807	0.180841	-0.103947	SM	1	35	125.14
Contig9677_at	3.84971	3.163	0.154656	-0.0906811	SM	1	35	125.14
Contig9774_s_at	4.27226	3.27752	0.151462	-0.0890286	SM	1	35	125.14
Contig9876_at	4.118	3.06073	0.175536	-0.114843	SM	1	35	125.14
HM01D11T_at	3.52251	3.00719	0.169852	-0.245232	SM	1	35	125.14
HU14O09u_at	4.34159	3.19594	0.155069	0.452935	Q	1	35	125.14
HV_CEa0005A24r2_at	3.37783	3.12931	0.147683	0.207674	Q	1	35	125.14
HVSMEf0020D04r2_s_at	4.96095	3.00895	0.19167	0.0838966	Q	1	35	125.14
HVSMEg0017N09r2_x_at	3.06903	2.97516	0.131245	-0.295161	SM	1	35	125.14
HZ50P13r_at	4.17446	3.13292	0.204715	-0.477005	SM	1	35	125.14
rbags22e20_at	3.95567	3.24145	0.177411	0.447076	Q	1	35	125.14
Contig1140_at	4.10593	3.17425	0.157669	0.139433	Q	1	36	126.51
Contig1162_at	3.63829	3.19399	0.151054	0.13206	Q	1	36	126.51
Contig12300_at	6.70587	3.27382	0.258374	-0.498387	SM	1	36	126.51
Contig12558_at	3.46773	3.09551	0.127581	-0.192688	SM	1	36	126.51
Contig12834_at	4.98691	2.97438	0.131572	-0.0898065	SM	1	36	126.51
Contig13191_s_at	3.10179	3.0936	0.111302	-0.0676589	SM	1	36	126.51
Contig15281_at	3.88267	3.26018	0.144673	-0.0928022	SM	1	36	126.51
Contig1534_s_at	4.51143	3.17799	0.215597	0.0698816	Q	1	36	126.51
Contig18158_at	20.5265	3.24643	0.548274	-0.185516	SM	1	36	126.51
Contig19983_at	3.97427	2.89563	0.169603	-0.074324	SM	1	36	126.51
Contig22082_at	4.27418	3.06744	0.119589	0.345273	Q	1	36	126.51
Contig24487_at	11.8605	3.00056	0.474485	-0.294783	SM	1	36	126.51
Contig2542_at	5.13257	3.26498	0.194979	-0.0879882	SM	1	36	126.51
Contig2638_at	3.44293	3.20418	0.111152	-0.0774471	SM	1	36	126.51
Contig3246_s_at	3.89512	2.97226	0.140372	0.0978528	Q	1	36	126.51
Contig3922_at	4.62196	3.27794	0.19006	0.178454	Q	1	36	126.51
Contig4335_at	3.31418	3.17024	0.123694	-0.300801	SM	1	36	126.51
Contig6347_s_at	3.50195	3.19888	0.15559	-0.0909968	SM	1	36	126.51
Contig7630_at	3.78542	3.0822	0.139338	-0.137247	SM	1	36	126.51
Contig8129_at	3.78172	3.17361	0.143782	-0.0549746	SM	1	36	126.51
Contig9680_at	3.73771	2.90411	0.161035	0.159057	Q	1	36	126.51
HD13H12r_s_at	4.01462	3.05264	0.140186	0.0653761	Q	1	36	126.51
HT07A18u_x_at	4.6459	3.20275	0.175623	-0.423316	SM	1	36	126.51
HVSMEg0001P18r2_at	4.42663	3.33254	0.183532	-0.514545	SM	1	36	126.51
HVSMEg0005I15r2_at	3.27285	3.13905	0.14298	0.377468	Q	1	36	126.51
HY09E16u_at	3.77676	3.10637	0.150048	0.148762	Q	1	36	126.51
HZ51F23r_at	3.81864	2.96492	0.181324	-0.154146	SM	1	36	126.51
M96940_at	4.22892	3.21562	0.153071	-0.4453	SM	1	36	126.51
Contig18777_at	3.57789	3.1895	0.154173	-0.0786787	SM	1	36	128.51
Contig25373_at	11.2513	3.19135	0.42149	-0.430806	SM	1	36	128.51
Contig5554_at	4.42708	3.03403	0.187157	-0.34209	SM	1	36	128.51
HA10P21u_at	3.34053	3.19276	0.177049	-0.588961	SM	1	36	128.51
HT08A01u_x_at	3.90356	3.0608	0.165355	-0.373677	SM	1	36	128.51
Contig15307_at	4.90274	3.27529	0.210964	-0.166149	SM	1	36	130.51
Contig26572_at	3.79404	3.129	0.161219	-0.210266	SM	1	36	130.51
Contig3995_s_at	3.5954	3.17296	0.189215	-0.338421	SM	1	36	130.51
Contig5481_at	15.6008	3.04416	0.575821	1.06183	Q	1	36	130.51
baak26h09_x_at	21.6319	3.2936	0.822059	1.26014	Q	1	36	132.51
Contig14203_s_at	21.4009	3.13598	0.713846	0.458653	Q	1	36	132.51
Contig19772_at	4.34847	3.15572	0.198561	0.34005	Q	1	36	132.51
Contig3163_at	4.2384	2.92705	0.157743	0.0522144	Q	1	36	132.51
Contig4418_at	5.97754	3.18032	0.25438	0.10623	Q	1	36	132.51
Contig6857_at	4.11014	3.1916	0.171219	-0.0822968	SM	1	36	132.51
Contig9342_at	45.4386	3.1336	0.831487	-1.35446	SM	1	36	132.51
Contig9343_at	34.3044	3.19751	0.847049	2.32557	Q	1	36	132.51
HB11P03r_x_at	3.52994	3.0363	0.162247	-0.284275	SM	1	36	132.51
HX08D14r_s_at	3.96282	3.14771	0.173737	0.0766199	Q	1	36	132.51
Contig10968_at	3.45281	3.15436	0.158953	0.0720024	Q	1	36	134.51
Contig12083_at	5.7564	2.99088	0.309428	-0.391105	SM	1	36	134.51
Contig19728_at	3.01342	2.89993	0.111789	-0.246772	SM	1	36	134.51
Contig5022_at	3.57259	3.18426	0.149101	-0.288313	SM	1	36	134.51
HF23D07r_x_at	3.60804	3.14371	0.166498	-0.181023	SM	1	36	134.51
HO14P06S_at	5.03329	3.31486	0.220248	0.410231	Q	1	36	134.51
HVSMEl0010I15r2_x_at	3.72771	3.18727	0.0786429	-0.414784	SM	1	36	134.51
rbah19i01_at	8.22121	3.09289	0.32378	-0.212315	SM	1	36	134.51
AF134152_at	3.1487	2.86259	0.141228	-0.241287	SM	1	37	135.95
Contig12968_at	3.82256	3.07356	0.161789	0.434765	Q	1	37	135.95
Contig1988_at	3.32827	3.19463	0.133298	0.0917804	Q	1	37	135.95
Contig21556_at	3.37769	2.77321	0.133452	-0.169845	SM	1	37	135.95
Contig22298_at	7.71961	3.29754	0.271734	0.153549	Q	1	37	135.95
Contig22479_at	3.44103	3.18382	0.112508	-0.186585	SM	1	37	135.95
Contig23929_at	44.1013	3.30892	0.881164	-1.09804	SM	1	37	135.95
Contig25118_at	4.8435	2.95559	0.212873	-0.28987	SM	1	37	135.95
Contig25355_at	4.12027	3.06744	0.160123	0.189466	Q	1	37	135.95
Contig4632_s_at	3.55808	3.13593	0.0799511	-0.156505	SM	1	37	135.95
Contig7528_s_at	5.62734	3.31124	0.243805	-0.679927	SM	1	37	135.95
Contig8395_at	3.59243	3.06999	0.154656	-0.398004	SM	1	37	135.95
EBem05_SQ001_K06_at	3.10388	2.99677	0.0613099	-0.249129	SM	1	37	135.95
EBro01_SQ005_J04_at	4.2479	3.21202	0.186822	-0.485153	SM	1	37	135.95
EBro02_SQ006_A05_at	3.2801	3.02621	0.115106	-0.267753	SM	1	37	135.95
EBro03_SQ002_D18_at	3.80986	3.19366	0.154907	0.582963	Q	1	37	135.95
EBro03_SQ008_F20_at	47.0414	3.16423	0.942852	2.04974	Q	1	37	135.95
HD02I19r_at	6.09342	3.26268	0.244851	0.502919	Q	1	37	135.95
HO14E18S_at	3.91168	3.20186	0.148343	0.329326	Q	1	37	135.95
HS08H18u_at	5.01261	3.29581	0.215687	-0.443045	SM	1	37	135.95
HU03K01u_at	5.97822	2.87525	0.241005	-0.148452	SM	1	37	135.95
HU14B24u_s_at	4.82011	3.05558	0.206036	-0.116727	SM	1	37	135.95
HV_CEb0003O01r2_x_at	3.1118	2.98971	0.132198	-0.291021	SM	1	37	135.95
HV14I12u_x_at	5.64254	3.23482	0.237938	-0.40155	SM	1	37	135.95
HVSMEl0002G04r2_at	13.5262	3.24899	0.456006	0.797409	Q	1	37	135.95
HVSMEl0009C17r2_at	4.41969	3.13182	0.182846	-0.240549	SM	1	37	135.95
S0000200070D03F1_x_at	3.16095	3.03045	0.129749	0.365342	Q	1	37	135.95
S0001000056O23F1_at	6.59925	3.19618	0.266743	-0.673862	SM	1	37	135.95
Contig19784_at	5.02301	2.88927	0.215884	-0.216639	SM	1	37	137.95
Contig24015_at	4.41375	3.31948	0.1975	-0.62884	SM	1	37	137.95
Contig2962_at	3.43595	3.33899	0.148607	-0.558751	SM	1	37	137.95
Contig3599_at	2.8681	2.781	0.152761	-0.297404	SM	1	37	137.95
Contig6042_at	5.17583	3.16929	0.191351	-0.339959	SM	1	37	137.95
Contig6065_s_at	3.86561	3.30633	0.181713	0.222908	Q	1	37	137.95
Contig8039_at	3.7694	3.19754	0.0337399	-0.0707902	SM	1	37	137.95
74797-75570.AF427791_x_at	4.76741	3.29968	0.206509	0.547096	Q	1	38	138.7
baak12g08_s_at	4.43018	3.11656	0.128499	-0.0466179	SM	1	38	138.7
baak3f15_at	4.50964	3.12117	0.146857	0.37233	Q	1	38	138.7
Contig10617_at	3.88182	3.32035	0.022773	0.339844	Q	1	38	138.7
Contig10788_at	3.47181	3.23658	0.127563	-0.0822005	SM	1	38	138.7
Contig11168_at	4.91028	3.10302	0.209406	0.126678	Q	1	38	138.7
Contig12505_at	3.74311	3.1438	0.13364	-0.0680132	SM	1	38	138.7
Contig13292_at	4.83681	3.04874	0.210531	0.321973	Q	1	38	138.7
Contig18545_s_at	4.28695	3.11392	0.192483	0.0846479	Q	1	38	138.7
Contig19492_at	3.25276	3.16247	0.136854	-0.120877	SM	1	38	138.7
Contig22160_at	4.10845	3.21074	0.146281	-0.0838725	SM	1	38	138.7
Contig24536_at	5.86197	3.16859	0.268721	-0.203965	SM	1	38	138.7
Contig2829_at	3.27912	2.88991	0.125023	-0.123096	SM	1	38	138.7
Contig3643_s_at	5.07391	3.1435	0.208026	0.129164	Q	1	38	138.7
Contig6515_at	3.25147	3.08027	0.135903	-0.304946	SM	1	38	138.7
Contig669_at	4.19774	3.1593	0.162058	0.276991	Q	1	38	138.7
Contig6768_at	4.00707	3.14669	0.147008	0.0904359	Q	1	38	138.7
Contig7717_s_at	3.91556	3.05202	0.142374	-0.14229	SM	1	38	138.7
Contig8174_s_at	3.87512	3.15138	0.164687	-0.0456607	SM	1	38	138.7
HVSMEb0001J13r2_at	4.45307	3.05513	0.147174	0.0885231	Q	1	38	138.7
AF052396_at	3.66278	3.22115	0.166279	0.434629	Q	1	38	140.7
Contig20025_at	5.26406	3.11104	0.243731	-0.208859	SM	1	38	140.7
Contig20267_at	3.8681	3.1747	0.178947	-0.112085	SM	1	38	140.7
Contig23929_at	36.5083	3.30892	0.881165	-1.09804	SM	1	38	140.7
Contig24472_at	9.09322	2.827	0.353658	0.228965	Q	1	38	140.7
Contig25183_at	6.07253	3.04066	0.270386	0.277525	Q	1	38	140.7
Contig617_x_at	7.68118	3.13329	0.265925	-0.751789	SM	1	38	140.7
Contig6194_s_at	3.9357	3.10602	0.149371	0.121295	Q	1	38	140.7
Contig7915_at	3.79552	3.2379	0.183029	0.0887771	Q	1	38	140.7
Contig8131_s_at	3.34985	3.07921	0.13097	-0.0553521	SM	1	38	140.7
HA03I22u_s_at	3.44318	3.19321	0.156215	0.155163	Q	1	38	140.7
HF12K17r_at	4.25182	2.59403	0.174574	-0.308261	SM	1	38	140.7
HS07I12u_x_at	3.9089	3.04061	0.172742	0.240528	Q	1	38	140.7
HU14O09u_at	10.6846	3.19594	0.473402	-0.730746	SM	1	38	140.7
HV_CEb0014I12f_at	25.9597	3.24867	0.71419	-0.57899	SM	1	38	140.7
Contig2333_s_at	4.90129	3.04677	0.192021	0.131154	Q	1	38	142.7
Contig3807_at	7.51051	3.30409	0.317984	-0.435428	SM	1	38	142.7
Contig4288_at	3.31291	3.18008	0.11252	0.0593691	Q	1	38	142.7
rbags5f04_at	4.40604	3.11726	0.196694	-0.514607	SM	1	38	142.7
AF026538_at	3.6141	3.17373	0.102615	0.092096	Q	1	39	142.81
Contig10008_at	3.33961	3.18252	0.147413	-0.0876086	SM	1	39	142.81
Contig1124_x_at	3.17543	3.11161	0.100446	0.121639	Q	1	39	142.81
Contig13214_at	4.58871	3.32343	0.17601	-0.0769393	SM	1	39	142.81
Contig13843_at	11.5487	3.05861	0.415355	-0.300156	SM	1	39	142.81
Contig13848_at	4.15154	2.62762	0.165208	-0.269535	SM	1	39	142.81
Contig14309_at	3.08491	3.03535	0.1375	-0.0907935	SM	1	39	142.81
Contig14532_at	4.30671	3.15876	0.175504	-0.357292	SM	1	39	142.81
Contig16299_at	3.83243	3.25733	0.111366	-0.0848668	SM	1	39	142.81
Contig18011_at	4.81876	2.94665	0.220502	0.258735	Q	1	39	142.81
Contig20240_at	4.25433	3.13485	0.16407	-0.0858676	SM	1	39	142.81
Contig21713_at	3.85262	3.03468	0.163395	-0.0762299	SM	1	39	142.81
Contig21934_at	3.86631	3.12516	0.145992	0.220147	Q	1	39	142.81
Contig25009_at	4.9129	3.1426	0.204069	0.0930186	Q	1	39	142.81
Contig5674_at	11.6793	3.30657	0.409552	-0.156721	SM	1	39	142.81
Contig6797_at	8.28351	3.1268	0.314494	0.230089	Q	1	39	142.81
Contig6935_at	3.16393	3.09736	0.128868	-0.0435981	SM	1	39	142.81
Contig8220_at	3.68298	3.13932	0.144386	0.165439	Q	1	39	142.81
Contig9131_s_at	3.39251	3.15532	0.147424	-0.0877749	SM	1	39	142.81
Contig9342_at	60.0809	3.1336	0.831487	-1.35446	SM	1	39	142.81
Contig9343_at	48.5322	3.19751	0.853743	2.34814	Q	1	39	142.81
Contig9343_s_at	19.5028	3.15453	0.574156	-0.212048	SM	1	39	142.81
HM06O03r_at	3.29563	3.12597	0.138196	0.423235	Q	1	39	142.81
HVSMEf0007L15f_s_at	4.69385	3.04833	0.192187	0.0956583	Q	1	39	142.81
Contig10441_at	3.87958	3.15538	0.155055	0.334041	Q	1	40	144.15
Contig11359_at	3.23756	3.18867	0.128381	-0.0814023	SM	1	40	144.15
Contig13958_at	3.20004	3.04398	0.138028	-0.0606413	SM	1	40	144.15
Contig14682_at	28.5195	3.35113	0.730087	0.283197	Q	1	40	144.15
Contig14965_at	3.90334	3.0813	0.164762	-0.0721497	SM	1	40	144.15
Contig15503_at	3.28087	3.20055	0.121207	0.116749	Q	1	40	144.15
Contig15707_at	12.031	3.20393	0.235251	-0.287875	SM	1	40	144.15
Contig15867_at	3.88588	3.23349	0.163332	0.442993	Q	1	40	144.15
Contig1607_at	6.39575	2.86994	0.250205	-0.0562947	SM	1	40	144.15
Contig1613_at	3.45815	3.07276	0.149893	0.263841	Q	1	40	144.15
Contig17818_at	4.54913	3.13658	0.169383	0.137939	Q	1	40	144.15
Contig188_at	5.20352	3.31437	0.199102	0.174465	Q	1	40	144.15
Contig18825_at	4.77684	3.02925	0.199457	0.361814	Q	1	40	144.15
Contig21952_at	4.09024	3.2822	0.187426	-0.463864	SM	1	40	144.15
Contig26369_at	5.0186	3.20292	0.21234	-0.0708301	SM	1	40	144.15
Contig4639_s_at	3.97257	3.14251	0.0725686	0.21122	Q	1	40	144.15
Contig4644_at	5.88571	3.20786	0.172365	-0.0851067	SM	1	40	144.15
Contig7298_at	3.43015	2.81819	0.106773	0.0651894	Q	1	40	144.15
Contig7417_at	3.92309	3.17975	0.174729	0.0912523	Q	1	40	144.15
Contig7490_at	10.0184	3.25169	0.355117	-0.177967	SM	1	40	144.15
Contig9988_at	4.18466	3.15312	0.141817	-0.0910976	SM	1	40	144.15
EBro08_SQ006_I14_at	3.41849	3.06221	0.146908	-0.368679	SM	1	40	144.15
EBro08_SQ006_M09_at	4.33644	3.35156	0.178528	-0.431243	SM	1	40	144.15
HE01I24u_s_at	5.14612	3.03907	0.19557	0.133735	Q	1	40	144.15
HVSMEa0012J22r2_x_at	3.61385	3.06798	0.158802	-0.143657	SM	1	40	144.15
HVSMEa0012P04r2_x_at	4.13769	3.24394	0.190139	0.504884	Q	1	40	144.15
HVSMEa0016P03r2_at	3.15976	2.87154	0.154712	-0.380135	SM	1	40	144.15
HVSMEf0019N09r2_at	4.63058	3.21493	0.215091	-0.680496	SM	1	40	144.15
HW01F06u_at	4.83661	3.19207	0.176543	0.0658105	Q	1	40	144.15
HW02O23u_s_at	3.16307	3.10668	0.136657	0.462646	Q	1	40	144.15
Contig10112_at	8.85188	3.21903	0.347909	-0.162264	SM	1	41	145.48
Contig10116_at	6.96003	2.8198	0.24273	-0.0869238	SM	1	41	145.48
Contig10207_at	10.5527	3.0475	0.407503	-0.574169	SM	1	41	145.48
Contig1041_x_at	45.7952	3.30863	0.874589	-1.10564	SM	1	41	145.48
Contig1087_x_at	6.56527	3.23425	0.228194	0.181569	Q	1	41	145.48
Contig10911_at	4.50247	3.13687	0.152651	-0.090915	SM	1	41	145.48
Contig1169_x_at	4.09326	3.2074	0.155792	0.22948	Q	1	41	145.48
Contig12760_s_at	4.82491	3.00947	0.156549	0.0694297	Q	1	41	145.48
Contig12847_at	4.31214	3.15172	0.165525	0.110695	Q	1	41	145.48
Contig13222_at	4.69219	3.0369	0.148389	-0.0932481	SM	1	41	145.48
Contig13684_at	6.57881	2.9734	0.277352	0.120682	Q	1	41	145.48
Contig13725_at	4.5249	3.17924	0.204188	-0.0837007	SM	1	41	145.48
Contig1390_3_s_at	4.56767	3.11371	0.17252	-0.0573614	SM	1	41	145.48
Contig14901_at	3.95189	3.09904	0.179585	-0.264831	SM	1	41	145.48
Contig163_x_at	4.18129	3.18458	0.18099	0.157398	Q	1	41	145.48
Contig18295_at	3.22493	3.09111	0.150542	0.2952	Q	1	41	145.48
Contig18665_at	4.49406	3.28405	0.142918	-0.119887	SM	1	41	145.48
Contig18750_at	3.62855	3.14678	0.147783	-0.294463	SM	1	41	145.48
Contig18777_at	3.58224	3.1895	0.148328	-0.0721516	SM	1	41	145.48
Contig19249_at	5.63124	3.22605	0.200744	-0.064563	SM	1	41	145.48
Contig21829_at	5.50864	3.10449	0.235314	-0.495291	SM	1	41	145.48
Contig22194_at	3.58477	3.0985	0.150347	-0.0906969	SM	1	41	145.48
Contig2905_s_at	9.30809	3.24614	0.29746	-0.26491	SM	1	41	145.48
Contig4967_s_at	5.33824	2.99285	0.194403	-0.0613326	SM	1	41	145.48
Contig6594_at	3.93151	3.19143	0.0906712	-0.0862522	SM	1	41	145.48
Contig7180_at	3.83765	3.09768	0.131466	0.0714386	Q	1	41	145.48
Contig8605_s_at	5.4116	3.1904	0.212512	0.211873	Q	1	41	145.48
HR01G01r_at	4.91998	3.09928	0.213342	-0.156703	SM	1	41	145.48
HV_CEb0006A14f_s_at	3.76628	3.26754	0.0352333	0.167143	Q	1	41	145.48
HVSMEa0006L09r2_s_at	4.19588	3.13914	0.178472	0.108766	Q	1	41	145.48
HVSMEf0006B06f_at	3.75595	3.16002	0.181776	-0.201866	SM	1	41	145.48
HVSMEh0081G23r2_at	4.43197	3.1665	0.19067	-0.432398	SM	1	41	145.48
HVSMEm0013C03r2_x_at	5.29411	3.13263	0.251899	-0.645636	SM	1	41	145.48
HX05K09r_at	4.36092	3.18403	0.176531	0.322672	Q	1	41	145.48
Contig10158_at	3.30657	3.08528	0.115033	0.250843	Q	1	42	146.82
Contig10166_at	4.0372	3.16088	0.0516583	0.135758	Q	1	42	146.82
Contig10205_at	3.97472	3.05056	0.112125	0.317374	Q	1	42	146.82
Contig1036_5_s_at	32.5328	3.2005	0.797721	-0.73932	SM	1	42	146.82
Contig10451_at	4.11962	3.1404	0.149612	-0.072852	SM	1	42	146.82
Contig10472_at	4.35723	3.07909	0.151027	-0.13068	SM	1	42	146.82
Contig10625_at	4.71331	3.03621	0.181668	0.0994784	Q	1	42	146.82
Contig10780_at	4.39369	3.24665	0.150667	-0.0728085	SM	1	42	146.82
Contig1079_x_at	28.4083	3.25949	0.645533	-0.56008	SM	1	42	146.82
Contig11107_at	4.70987	3.14311	0.205383	-0.0510048	SM	1	42	146.82
Contig11148_at	3.42237	3.22087	0.126155	-0.134957	SM	1	42	146.82
Contig11283_at	5.35382	3.20998	0.188371	0.332362	Q	1	42	146.82
Contig1169_at	3.78699	3.01716	0.140492	0.23216	Q	1	42	146.82
Contig12083_at	4.3687	2.99088	0.207695	0.415622	Q	1	42	146.82
Contig12183_at	4.21348	3.20936	0.0700117	-0.102124	SM	1	42	146.82
Contig12581_at	4.44377	3.22247	0.178881	0.121214	Q	1	42	146.82
Contig12873_at	3.73948	3.20794	0.120415	-0.0955945	SM	1	42	146.82
Contig12913_at	5.00922	3.20816	0.185924	0.560003	Q	1	42	146.82
Contig13009_at	3.71369	2.95223	0.0553626	-0.0966731	SM	1	42	146.82
Contig13024_at	3.99713	2.99583	0.161972	0.197334	Q	1	42	146.82
Contig13706_at	5.40972	3.15414	0.156866	0.178332	Q	1	42	146.82
Contig14290_at	3.2921	3.1573	0.109571	0.135158	Q	1	42	146.82
Contig14352_at	5.71714	3.04292	0.234462	-0.10997	SM	1	42	146.82
Contig14667_at	3.96083	3.11876	0.150342	-0.0702133	SM	1	42	146.82
Contig14723_at	3.55247	3.18636	0.0842889	-0.106427	SM	1	42	146.82
Contig14732_at	3.37795	3.22484	0.142961	0.128847	Q	1	42	146.82
Contig15426_s_at	4.12917	3.06684	0.174923	-0.0975419	SM	1	42	146.82
Contig15454_at	3.37149	3.02934	0.166153	-0.384779	SM	1	42	146.82
Contig16041_at	4.00025	3.31654	0.163441	0.11448	Q	1	42	146.82
Contig16049_at	3.59864	3.1165	0.137467	0.339013	Q	1	42	146.82
Contig16987_at	4.00201	3.20915	0.152194	0.0461152	Q	1	42	146.82
Contig17046_at	5.28563	3.30669	0.210158	0.117453	Q	1	42	146.82
Contig17324_at	4.75147	3.21922	0.205497	0.315979	Q	1	42	146.82
Contig18094_at	10.2768	3.27894	0.0563976	0.147153	Q	1	42	146.82
Contig18356_at	4.28973	3.15812	0.140142	-0.104939	SM	1	42	146.82
Contig18600_at	3.34934	3.10922	0.135524	-0.0722887	SM	1	42	146.82
Contig19395_at	4.97624	3.08879	0.168827	-0.137243	SM	1	42	146.82
Contig20621_at	4.15001	2.52468	0.184401	0.268075	Q	1	42	146.82
Contig21297_at	4.3344	3.04168	0.177112	-0.147619	SM	1	42	146.82
Contig21378_at	3.00624	2.91331	0.153292	0.303027	Q	1	42	146.82
Contig21476_at	3.52788	3.04558	0.128014	-0.092762	SM	1	42	146.82
Contig2168_s_at	4.58052	2.98049	0.0960444	-0.128355	SM	1	42	146.82
Contig22552_at	3.73856	3.00371	0.171057	0.352681	Q	1	42	146.82
Contig2442_at	4.20341	3.27813	0.165908	-0.158245	SM	1	42	146.82
Contig25582_at	8.73906	3.20348	0.377892	-0.169968	SM	1	42	146.82
Contig26505_at	3.07305	2.87887	0.123183	0.14185	Q	1	42	146.82
Contig2657_at	4.75011	3.22103	0.1808	-0.323376	SM	1	42	146.82
Contig2857_at	3.79973	3.19293	0.154532	0.163703	Q	1	42	146.82
Contig2895_at	4.42531	2.97515	0.154018	0.163906	Q	1	42	146.82
Contig3835_at	4.45584	3.13592	0.0723031	0.105871	Q	1	42	146.82
Contig4535_at	3.68501	3.21186	0.11718	-0.0868413	SM	1	42	146.82
Contig4700_at	3.84	3.10826	0.147089	0.301835	Q	1	42	146.82
Contig4883_at	3.61568	3.03987	0.124809	-0.0632283	SM	1	42	146.82
Contig5284_at	4.12647	3.16562	0.178037	-0.112378	SM	1	42	146.82
Contig5571_at	3.52524	2.97987	0.138339	-0.0987572	SM	1	42	146.82
Contig5716_at	3.43456	2.9449	0.115172	-0.0619301	SM	1	42	146.82
Contig5880_at	3.91667	3.27214	0.126775	-0.0797391	SM	1	42	146.82
Contig6102_at	5.19645	3.17336	0.217799	0.182604	Q	1	42	146.82
Contig6115_s_at	6.16464	3.11593	0.236972	-0.0614384	SM	1	42	146.82
Contig6788_at	3.90471	3.09524	0.118499	0.157007	Q	1	42	146.82
Contig7067_at	3.62407	3.20339	0.135718	-0.0735119	SM	1	42	146.82
Contig7125_s_at	3.63354	3.2285	0.0925821	0.141174	Q	1	42	146.82
Contig7235_at	3.73343	3.23586	0.124802	0.116388	Q	1	42	146.82
Contig7254_at	4.24477	3.10682	0.130428	0.136714	Q	1	42	146.82
Contig7279_at	4.39319	3.27057	0.139638	0.298482	Q	1	42	146.82
Contig7342_at	6.25497	3.13021	0.266038	0.171303	Q	1	42	146.82
Contig7577_at	6.12559	3.07556	0.20368	0.190332	Q	1	42	146.82
Contig7584_at	5.65208	3.21122	0.157246	-0.0744764	SM	1	42	146.82
Contig7803_at	5.48417	3.08834	0.225812	-0.0663703	SM	1	42	146.82
Contig8226_at	3.6277	3.08115	0.143817	0.266974	Q	1	42	146.82
Contig8440_at	6.14743	3.22141	0.201117	-0.0705307	SM	1	42	146.82
Contig8815_s_at	4.22792	3.00047	0.167151	-0.0653615	SM	1	42	146.82
Contig9433_at	6.91332	3.1027	0.244559	0.298986	Q	1	42	146.82
Contig9468_at	5.59289	3.33528	0.221646	0.174407	Q	1	42	146.82
Contig951_at	4.2086	3.14424	0.15632	0.155862	Q	1	42	146.82
Contig9569_at	3.62148	3.23533	0.152899	-0.121541	SM	1	42	146.82
EBem07_SQ003_D09_at	3.14432	2.92389	0.144084	-0.214783	SM	1	42	146.82
EBro07_SQ001_A12_at	4.35379	3.22143	0.177681	-0.391303	SM	1	42	146.82
EBro08_SQ004_N23_at	3.72795	2.85031	0.158368	0.312889	Q	1	42	146.82
HB15J24r_at	3.57383	3.05899	0.142439	0.24845	Q	1	42	146.82
HI04I05u_at	3.46285	3.27199	0.164804	0.485021	Q	1	42	146.82
HK06I16r_at	5.24893	3.17088	0.198484	0.117006	Q	1	42	146.82
HS06K19u_s_at	4.63554	3.03755	0.211309	0.193715	Q	1	42	146.82
HS16J10u_at	3.90512	3.13704	0.134605	0.116562	Q	1	42	146.82
HV_CEa0010M13r2_s_at	6.77684	3.16453	0.231105	0.124773	Q	1	42	146.82
HVSMEa0015G15r2_s_at	4.02428	3.0668	0.16467	-0.247768	SM	1	42	146.82
HVSMEf0015K14f2_at	4.94359	3.09643	0.156637	0.211038	Q	1	42	146.82
HVSMEf0021O19r2_s_at	7.00103	2.97037	0.183856	-0.128069	SM	1	42	146.82
HVSMEk0017E01r2_s_at	4.84984	3.15117	0.169671	-0.0838625	SM	1	42	146.82
HVSMEl0007A07r2_at	5.09333	3.01338	0.219073	0.454825	Q	1	42	146.82
HVSMEl0009C14r2_s_at	3.78591	3.10977	0.113559	-0.105152	SM	1	42	146.82
HVSMEm0016A09r2_at	4.66721	3.16286	0.215797	0.669894	Q	1	42	146.82
HVSMEn0019N20f2_at	3.52283	3.06476	0.134219	-0.135545	SM	1	42	146.82
HVSMEn0020J05f_x_at	3.35487	2.97709	0.134872	0.124044	Q	1	42	146.82
HW08N11u_s_at	4.63162	3.20195	0.150874	0.183853	Q	1	42	146.82
AJ303111_at	3.86687	3.09234	0.143657	-0.324963	SM	1	42	148.82
Contig21669_at	3.05962	2.78323	0.068963	0.207962	Q	1	42	148.82
Contig23619_at	4.63554	2.99928	0.184384	0.353371	Q	1	42	148.82
Contig2393_at	3.97819	3.13636	0.105238	-0.0949042	SM	1	42	148.82
Contig7308_at	5.80366	3.21023	0.27641	0.87781	Q	1	42	148.82
Contig7487_at	4.08622	3.15553	0.157147	-0.071964	SM	1	42	148.82
Contig9308_s_at	3.69851	3.00709	0.187604	-0.543712	SM	1	42	148.82
Contig9424_at	4.80274	3.10075	0.204076	0.150424	Q	1	42	148.82
HY02H13u_at	21.5288	3.34936	0.482238	-1.31954	SM	1	42	148.82
Contig1195_at	6.65428	3.194	0.291712	0.151573	Q	1	43	149.49
Contig12276_at	7.96945	2.96985	0.156581	-0.0948735	SM	1	43	149.49
Contig12445_at	4.97882	3.2863	0.206855	0.0980429	Q	1	43	149.49
Contig13226_at	4.55425	3.12977	0.153521	-0.138292	SM	1	43	149.49
Contig13847_s_at	6.24293	3.13797	0.209111	-0.546438	SM	1	43	149.49
Contig14502_at	4.42704	3.05657	0.173774	0.154713	Q	1	43	149.49
Contig14964_at	6.13351	3.28725	0.226056	-0.405662	SM	1	43	149.49
Contig15152_at	3.39168	3.1631	0.117541	-0.0718666	SM	1	43	149.49
Contig16188_at	3.94214	3.33976	0.0560062	-0.241011	SM	1	43	149.49
Contig1788_at	5.1901	3.30696	0.212755	0.161501	Q	1	43	149.49
Contig18130_at	4.95091	3.21966	0.206827	0.359193	Q	1	43	149.49
Contig18597_at	6.46322	3.3252	0.286782	0.140589	Q	1	43	149.49
Contig18841_at	4.76349	3.17516	0.154211	0.159146	Q	1	43	149.49
Contig19803_at	5.60531	3.01822	0.221783	-0.0795982	SM	1	43	149.49
Contig20443_at	3.3892	3.16835	0.162728	0.166599	Q	1	43	149.49
Contig22271_at	3.73491	3.20511	0.155415	-0.146117	SM	1	43	149.49
Contig2392_at	3.71323	3.27028	0.158559	0.0994227	Q	1	43	149.49
Contig24175_at	3.51662	3.00269	0.133737	-0.0911779	SM	1	43	149.49
Contig24471_at	3.85904	2.99685	0.157812	0.330824	Q	1	43	149.49
Contig2640_s_at	4.42258	3.13562	0.160367	-0.0901855	SM	1	43	149.49
Contig2855_at	4.61223	3.20384	0.189975	0.0938988	Q	1	43	149.49
Contig3070_at	3.52755	2.865	0.140571	-0.197842	SM	1	43	149.49
Contig334_at	3.3424	3.2282	0.117137	-0.327931	SM	1	43	149.49
Contig3618_at	4.14506	3.16856	0.164209	-0.0622378	SM	1	43	149.49
Contig3967_at	3.28624	3.20976	0.142664	0.188484	Q	1	43	149.49
Contig432_x_at	11.706	3.18558	0.388379	-0.896696	SM	1	43	149.49
Contig5644_at	4.55148	3.21164	0.172303	-0.0907637	SM	1	43	149.49
Contig5682_at	14.981	2.90741	0.535834	-0.243883	SM	1	43	149.49
Contig5788_at	3.69859	3.14736	0.163928	-0.432373	SM	1	43	149.49
Contig5941_at	3.5031	3.27363	0.0955602	0.147393	Q	1	43	149.49
Contig6582_at	3.24954	3.15404	0.113552	-0.145131	SM	1	43	149.49
Contig7337_at	3.68675	2.96208	0.120383	0.0825069	Q	1	43	149.49
Contig7642_at	3.19499	3.1242	0.126372	0.0846653	Q	1	43	149.49
Contig7740_s_at	4.16	3.09512	0.100312	-0.0445585	SM	1	43	149.49
Contig828_s_at	5.12218	3.32476	0.161754	-0.441373	SM	1	43	149.49
Contig8398_at	5.54539	3.12273	0.231246	0.149616	Q	1	43	149.49
Contig8535_s_at	10.7163	3.04147	0.29978	-0.169126	SM	1	43	149.49
Contig8712_at	10.2184	3.20873	0.366862	-0.0977968	SM	1	43	149.49
Contig9479_s_at	3.4679	3.18146	0.133208	0.135002	Q	1	43	149.49
Contig9642_at	4.18016	3.17619	0.106704	0.099254	Q	1	43	149.49
Contig9962_at	3.09173	3.0078	0.127234	-0.338274	SM	1	43	149.49
EBem09_SQ007_P17_at	4.41779	3.12633	0.176697	0.186185	Q	1	43	149.49
EBpi03_SQ001_N23_at	3.56914	3.16153	0.173741	0.463488	Q	1	43	149.49
EBro08_SQ003_H21_at	5.68299	3.09286	0.272406	0.191521	Q	1	43	149.49
HB08N23r_at	3.70498	3.04495	0.190001	-0.329095	SM	1	43	149.49
HV_CEb0017C21r2_x_at	4.03513	3.18307	0.113307	0.113485	Q	1	43	149.49
HVSMEg0009O12r2_at	3.21715	3.09409	0.108081	-0.105808	SM	1	43	149.49
HVSMEg0013D15r2_s_at	4.02909	3.13634	0.181987	-0.0820521	SM	1	43	149.49
HVSMEl0009A17f2_x_at	3.86172	3.18195	0.132725	-0.411901	SM	1	43	149.49
HVSMEm0002G12r2_at	4.61521	3.23732	0.178873	-0.37943	SM	1	43	149.49
HVSMEn0009M15f_s_at	3.38852	3.23918	0.149141	0.106682	Q	1	43	149.49
HZ52M04r_x_at	3.41248	3.38085	0.161963	0.292031	Q	1	43	149.49
baak16l04_x_at	7.73948	3.15065	0.309289	0.472378	Q	1	44	150.82
Contig10131_s_at	3.44671	2.99161	0.122234	0.203937	Q	1	44	150.82
Contig10313_at	4.43805	3.00486	0.170241	0.120207	Q	1	44	150.82
Contig10458_s_at	3.41359	3.10935	0.120699	-0.0721554	SM	1	44	150.82
Contig10483_at	3.64108	3.20832	0.12462	-0.0948149	SM	1	44	150.82
Contig10699_at	4.61455	3.09986	0.146257	0.197262	Q	1	44	150.82
Contig11109_at	5.4471	3.07721	0.169264	0.175929	Q	1	44	150.82
Contig11445_at	3.63291	3.03184	0.164876	-0.068327	SM	1	44	150.82
Contig11806_at	4.04493	3.11774	0.142343	0.110407	Q	1	44	150.82
Contig12152_at	6.4995	3.2707	0.216515	-0.0939294	SM	1	44	150.82
Contig12321_at	3.09967	3.06442	0.132531	0.200703	Q	1	44	150.82
Contig12328_at	4.79824	3.13777	0.209889	-0.116491	SM	1	44	150.82
Contig12494_at	3.59582	3.09183	0.125696	-0.0650752	SM	1	44	150.82
Contig12704_at	3.28217	3.08267	0.10632	-0.0582062	SM	1	44	150.82
Contig13271_at	4.41427	3.07005	0.149852	0.258501	Q	1	44	150.82
Contig13370_s_at	3.34718	3.17143	0.128821	0.0955896	Q	1	44	150.82
Contig13379_at	3.64043	3.15907	0.115114	0.0959784	Q	1	44	150.82
Contig13597_at	3.92266	3.03658	0.143111	0.175781	Q	1	44	150.82
Contig14376_at	3.8961	3.15464	0.149671	0.203075	Q	1	44	150.82
Contig14490_at	4.13587	3.19729	0.130466	0.177186	Q	1	44	150.82
Contig14987_at	3.65271	3.2295	0.155907	-0.0896028	SM	1	44	150.82
Contig14999_at	4.66555	3.06671	0.207143	0.0941222	Q	1	44	150.82
Contig15966_at	5.12432	3.24366	0.14694	-0.0971038	SM	1	44	150.82
Contig16298_at	3.36675	3.14976	0.136194	-0.076268	SM	1	44	150.82
Contig16736_at	4.2215	3.20889	0.130955	0.170772	Q	1	44	150.82
Contig16773_at	4.92999	3.32143	0.165133	0.161526	Q	1	44	150.82
Contig16879_at	5.02176	3.10204	0.152789	0.114254	Q	1	44	150.82
Contig16901_at	3.96848	3.23115	0.152135	0.148927	Q	1	44	150.82
Contig17435_at	4.35397	3.26653	0.143703	-0.142336	SM	1	44	150.82
Contig18116_at	4.33183	3.18801	0.203338	-0.292517	SM	1	44	150.82
Contig19088_at	9.92679	3.20744	0.319508	0.294896	Q	1	44	150.82
Contig19273_at	4.77771	3.31459	0.185844	0.163542	Q	1	44	150.82
Contig19274_at	5.45659	3.23044	0.205198	-0.0948273	SM	1	44	150.82
Contig19853_at	4.33214	3.03184	0.145959	0.0925001	Q	1	44	150.82
Contig19861_at	9.34233	3.20275	0.311468	-0.264078	SM	1	44	150.82
Contig20402_at	4.11419	3.16968	0.180943	0.130544	Q	1	44	150.82
Contig20549_at	3.24134	3.14242	0.143781	-0.205736	SM	1	44	150.82
Contig21103_at	3.637	3.07864	0.166513	0.116643	Q	1	44	150.82
Contig23996_at	3.01002	2.98667	0.118704	0.199104	Q	1	44	150.82
Contig24041_at	3.95512	2.82621	0.179744	-0.193448	SM	1	44	150.82
Contig2446_x_at	3.94821	2.9547	0.141349	-0.107623	SM	1	44	150.82
Contig25679_at	8.70488	3.15033	0.289064	-0.0853514	SM	1	44	150.82
Contig2598_s_at	5.26754	3.09469	0.17904	-0.119627	SM	1	44	150.82
Contig26389_at	4.36535	3.09127	0.175993	0.264691	Q	1	44	150.82
Contig2643_at	3.35796	3.05973	0.130839	-0.149793	SM	1	44	150.82
Contig2714_at	4.11881	2.98917	0.119611	0.240971	Q	1	44	150.82
Contig2717_at	7.7623	3.30785	0.289119	0.283956	Q	1	44	150.82
Contig2766_s_at	3.62526	3.30924	0.12719	0.121582	Q	1	44	150.82
Contig3413_s_at	5.5557	3.17221	0.197666	-0.110466	SM	1	44	150.82
Contig3588_s_at	3.87573	3.05357	0.106779	0.151171	Q	1	44	150.82
Contig3659_at	3.58022	3.04044	0.120855	0.194523	Q	1	44	150.82
Contig3836_at	3.43097	3.29221	0.13072	-0.0610789	SM	1	44	150.82
Contig3847_at	3.52132	2.992	0.123694	-0.0438894	SM	1	44	150.82
Contig4014_at	4.84326	3.37045	0.145228	0.0870612	Q	1	44	150.82
Contig4215_at	3.46294	3.10449	0.10996	0.153985	Q	1	44	150.82
Contig425_at	3.7986	3.22112	0.174372	0.521049	Q	1	44	150.82
Contig4312_s_at	3.74589	3.04832	0.138139	-0.0829359	SM	1	44	150.82
Contig4350_s_at	3.69176	3.27527	0.138622	-0.0544076	SM	1	44	150.82
Contig4439_at	4.731	3.22429	0.134508	0.21308	Q	1	44	150.82
Contig4751_at	3.36356	3.0717	0.117714	-0.233276	SM	1	44	150.82
Contig4844_s_at	3.5825	3.24706	0.14192	-0.311944	SM	1	44	150.82
Contig5240_at	3.77771	3.1828	0.106621	0.189022	Q	1	44	150.82
Contig5492_at	3.87465	3.00528	0.118415	0.138794	Q	1	44	150.82
Contig5680_s_at	3.38584	3.18997	0.11607	0.139212	Q	1	44	150.82
Contig5708_at	3.8272	3.44194	0.118673	0.176012	Q	1	44	150.82
[truncated: 21,618 more rows]
