# Supplementary material for: Quantitative and Qualitative Stem Rust Resistance Factors in Barley Are Associated with Transcriptional Suppression of Defense Regulons
Source: PLoS Genet. 2011 Jul 28;7(7):e1002208. doi: 10.1371/journal.pgen.1002208 (PMC3145622; doi:10.1371/journal.pgen.1002208)
Supplement: Dataset S3 — Excel spreadsheet of the eQTL identified in the INOC experiment. eQTL determined to be significant based on individual EWT in the INOC experiment as described in the Materials and Methods. (XLS) [file pgen.1002208.s003.xls]

## Sheet: Sheet1
Supplemental Dataset 3. Excel spreadsheet of the eQTL identified in the INOC experiment.
Probe Set	LOD	EWT	r2	a	Allele	Chromosome	Bin	cM
AF474373_CDS-4_at	4.05955	3.11554	0.165184	0.313658	Q	1	1	0.01
Contig10494_at	3.20162	3.10521	0.138915	-0.106708	SM	1	1	0.01
Contig11123_at	4.13534	3.12827	0.165485	0.0819635	Q	1	1	0.01
Contig11834_at	3.75627	3.0457	0.155112	0.0577077	Q	1	1	0.01
Contig11984_at	3.44145	3.25736	0.074891	0.058467	Q	1	1	0.01
Contig12010_at	3.93642	3.0406	0.166436	0.407135	Q	1	1	0.01
Contig12092_at	5.1055	3.23467	0.191728	0.0518387	Q	1	1	0.01
Contig12104_at	3.82559	3.06468	0.138512	0.101792	Q	1	1	0.01
Contig13476_at	3.78502	2.98573	0.125774	0.063328	Q	1	1	0.01
Contig13550_at	4.77024	3.22681	0.117025	0.0469468	Q	1	1	0.01
Contig13856_at	3.13779	3.0101	0.0841328	0.116506	Q	1	1	0.01
Contig15667_at	3.23025	3.18132	0.139647	0.105619	Q	1	1	0.01
Contig16219_at	5.49482	3.10868	0.248877	0.124495	Q	1	1	0.01
Contig20240_at	4.3397	2.96697	0.161412	0.0795676	Q	1	1	0.01
Contig20333_at	3.18552	3.11044	0.121115	0.0827479	Q	1	1	0.01
Contig20405_at	3.2965	3.05397	0.124049	0.11322	Q	1	1	0.01
Contig21640_at	5.31759	3.21187	0.225975	-0.389706	SM	1	1	0.01
Contig2834_at	3.50454	3.28874	0.147238	0.308078	Q	1	1	0.01
Contig36_s_at	3.80272	3.00652	0.198546	-0.151183	SM	1	1	0.01
Contig4348_at	4.8251	2.93234	0.227494	0.0909523	Q	1	1	0.01
Contig5073_at	3.49791	3.29243	0.147857	0.316033	Q	1	1	0.01
Contig5489_at	8.52247	3.27308	0.358743	0.239297	Q	1	1	0.01
Contig650_at	3.76657	3.29673	0.156424	-0.0929725	SM	1	1	0.01
Contig8186_at	3.42159	3.02315	0.127728	-0.0564344	SM	1	1	0.01
Contig9050_at	4.21649	3.1382	0.167286	-0.126596	SM	1	1	0.01
Contig9175_at	4.72411	3.26467	0.165987	0.10164	Q	1	1	0.01
Contig9402_at	18.2158	3.09363	0.540619	-0.183955	SM	1	1	0.01
EBro02_SQ001_A09_at	4.86932	2.9539	0.173929	0.339829	Q	1	1	0.01
HB25C07r_x_at	3.54474	2.82195	0.145321	0.233158	Q	1	1	0.01
HU08C09u_at	3.94169	3.09446	0.174989	0.095702	Q	1	1	0.01
HY03L11u_at	4.61472	3.08535	0.120814	0.0937591	Q	1	1	0.01
HZ37P18r_at	5.74577	3.12169	0.189137	0.168416	Q	1	1	0.01
rbags12d05_x_at	3.53758	3.11954	0.150154	-0.567491	SM	1	1	0.01
rbags15b24_s_at	3.40271	2.88882	0.129278	-0.131974	SM	1	1	0.01
Contig10250_s_at	8.66634	3.2118	0.287068	-0.116737	SM	1	2	1.4
Contig10715_at	3.7739	3.07621	0.165985	0.33495	Q	1	2	1.4
Contig1203_at	3.26223	3.11127	0.138699	0.0712246	Q	1	2	1.4
Contig13022_s_at	10.3183	2.97566	0.374344	-0.289297	SM	1	2	1.4
Contig13304_at	4.42333	3.28343	0.185721	0.397547	Q	1	2	1.4
Contig14404_at	4.02269	3.25368	0.156999	0.0809144	Q	1	2	1.4
Contig16071_at	38.747	3.25324	0.833348	-0.565384	SM	1	2	1.4
Contig18066_at	4.16074	3.02254	0.174732	0.110984	Q	1	2	1.4
Contig21269_at	4.00144	3.2388	0.171468	0.0730013	Q	1	2	1.4
Contig2165_at	3.2593	3.18961	0.140792	0.0539818	Q	1	2	1.4
Contig2423_s_at	3.12511	2.99018	0.14027	0.325909	Q	1	2	1.4
Contig24936_at	10.5712	3.1804	0.386628	-0.200369	SM	1	2	1.4
Contig4537_at	8.4048	3.17984	0.289427	0.159021	Q	1	2	1.4
Contig7787_at	5.6862	3.30939	0.218712	0.526292	Q	1	2	1.4
Contig7906_at	4.54773	3.22714	0.135468	0.046969	Q	1	2	1.4
Contig8423_at	3.56602	3.07755	0.160825	0.0689793	Q	1	2	1.4
Contig8555_at	3.15044	3.08218	0.121369	0.0422542	Q	1	2	1.4
Contig8590_at	3.30428	3.10826	0.0763788	0.0880013	Q	1	2	1.4
HD03A05u_at	7.01632	3.10271	0.309037	0.410467	Q	1	2	1.4
HF12O13r_x_at	4.37524	3.12701	0.169058	0.0954285	Q	1	2	1.4
HK05E10r_at	4.90327	3.34812	0.21463	0.580552	Q	1	2	1.4
HS16G02u_x_at	3.11466	2.97141	0.119908	0.334637	Q	1	2	1.4
HT08O23u_at	3.24726	3.12192	0.125101	0.22655	Q	1	2	1.4
HVSMEb0006M18r2_x_at	5.26384	3.15491	0.181743	0.424382	Q	1	2	1.4
HVSMEf0001G07r2_at	4.80497	3.2386	0.186299	0.520791	Q	1	2	1.4
S0001100020E11F1_x_at	3.16778	3.00347	0.138615	0.127119	Q	1	2	1.4
AF085165_at	4.37823	3.13638	0.157514	-0.390053	SM	1	3	2.79
Contig1025_s_at	4.23859	2.95126	0.181024	0.335697	Q	1	3	2.79
Contig10934_at	4.08099	3.1103	0.178644	0.320986	Q	1	3	2.79
Contig15451_at	3.29158	3.08297	0.142251	0.0517627	Q	1	3	2.79
Contig16599_at	3.95198	3.06281	0.150012	-0.0755156	SM	1	3	2.79
Contig19199_at	4.02162	3.28494	0.149541	0.270689	Q	1	3	2.79
Contig20872_at	4.47256	3.16198	0.18373	0.102867	Q	1	3	2.79
Contig22204_at	3.96262	3.46946	0.135673	0.133785	Q	1	3	2.79
Contig23275_at	13.1942	3.27984	0.466266	-0.709048	SM	1	3	2.79
Contig23644_at	4.14538	3.16676	0.169893	0.278146	Q	1	3	2.79
Contig23792_at	3.15519	3.05015	0.104045	0.203393	Q	1	3	2.79
Contig24654_at	4.86368	2.99939	0.19881	0.112119	Q	1	3	2.79
Contig2762_at	3.15482	3.09259	0.108114	-0.112387	SM	1	3	2.79
Contig6308_at	3.27984	3.05488	0.130606	0.0730111	Q	1	3	2.79
EBro08_SQ011_F20_at	3.44076	3.13439	0.154768	0.311096	Q	1	3	2.79
HV09F13u_at	4.08015	3.15766	0.183942	0.388907	Q	1	3	2.79
HVSMEb0014C01r2_at	3.21104	3.19618	0.148147	0.536456	Q	1	3	2.79
Contig12147_at	3.34166	3.16398	0.129303	-0.0978982	SM	1	4	4.14
Contig1220_at	4.73267	3.20618	0.20716	0.367671	Q	1	4	4.14
Contig1334_at	3.49375	3.17202	0.116324	-0.14788	SM	1	4	4.14
Contig13428_at	34.6682	3.29149	0.824222	-1.57083	SM	1	4	4.14
Contig13692_x_at	44.0213	3.34482	0.846942	-1.03536	SM	1	4	4.14
Contig13693_at	34.1661	3.27503	0.838614	-0.852462	SM	1	4	4.14
Contig13693_x_at	36.6076	3.26149	0.83335	-0.769327	SM	1	4	4.14
Contig21520_at	4.26823	3.24983	0.163419	0.132448	Q	1	4	4.14
Contig2160_s_at	15.8229	3.19045	0.439558	-0.119856	SM	1	4	4.14
Contig22848_at	50.1852	3.31133	0.8917	-2.31132	SM	1	4	4.14
Contig23672_at	3.5218	2.981	0.147278	0.33676	Q	1	4	4.14
Contig2856_s_at	3.73425	2.98084	0.126953	-0.0688383	SM	1	4	4.14
Contig3167_s_at	9.33396	3.12313	0.313483	0.370189	Q	1	4	4.14
Contig4419_at	17.7528	3.16284	0.60071	-0.321935	SM	1	4	4.14
Contig4725_at	3.46304	3.25424	0.124788	0.462004	Q	1	4	4.14
Contig9246_at	4.37452	3.09921	0.182555	0.172084	Q	1	4	4.14
EBem10_SQ003_N11_at	4.05711	3.01959	0.135649	0.334322	Q	1	4	4.14
HI04I02u_at	4.08765	3.01902	0.134818	0.288027	Q	1	4	4.14
HM13L06r_at	3.5791	3.02373	0.153997	0.28587	Q	1	4	4.14
HVSMEa0001H15r2_at	4.35965	3.28321	0.167476	0.0891545	Q	1	4	4.14
HVSMEa0003B16r2_s_at	5.38682	3.14416	0.208644	0.245218	Q	1	4	4.14
HVSMEg0001I10f_s_at	21.2681	3.17776	0.670702	-0.360802	SM	1	4	4.14
HVSMEg0001I20f_at	13.7768	3.29065	0.470127	-0.651995	SM	1	4	4.14
HVSMEg0009D07r2_at	3.85183	3.26456	0.156543	0.352085	Q	1	4	4.14
HVSMEi0011K22r2_s_at	3.87052	3.17664	0.165586	0.0977946	Q	1	4	4.14
HVSMEk0012K15r2_s_at	4.54768	3.22346	0.185693	0.113184	Q	1	4	4.14
HVSMEm0018O23r2_at	3.515	2.9118	0.126983	0.286715	Q	1	4	4.14
HW06M17u_at	3.75507	3.11342	0.153834	0.0587435	Q	1	4	4.14
Contig16071_at	31.6199	3.25324	0.833327	-0.565372	SM	1	4	6.14
Contig18053_at	15.6065	3.09172	0.561333	-0.339489	SM	1	4	6.14
Contig20522_at	3.5492	3.06608	0.157406	0.296836	Q	1	4	6.14
Contig22909_at	5.39177	3.14784	0.246218	0.435899	Q	1	4	6.14
Contig7668_at	3.18422	3.13161	0.14299	0.15919	Q	1	4	6.14
HVSMEf0013J20f_at	7.34903	3.17843	0.338227	0.238382	Q	1	4	6.14
HVSMEk0018A11r2_at	4.14376	3.02278	0.187396	0.279938	Q	1	4	6.14
Contig13429_at	6.72186	3.15612	0.26964	0.345052	Q	1	4	8.14
Contig22438_at	3.24265	3.05377	0.128861	0.0778824	Q	1	4	8.14
Contig4785_at	3.99611	2.86529	0.165008	0.304826	Q	1	4	8.14
HVSMEg0001I20f_x_at	20.9028	3.15764	0.515362	-0.354135	SM	1	4	8.14
AF427791_CDS-14_at	4.09501	3.08441	0.131646	0.212428	Q	1	5	9.49
AJ303355_at	4.57622	3.22389	0.168071	0.226511	Q	1	5	9.49
AY009939_CDS-2_s_at	34.6972	3.18503	0.869639	1.29634	Q	1	5	9.49
Contig12998_at	3.52763	3.19236	0.0867478	-0.0676396	SM	1	5	9.49
Contig13968_at	3.21058	3.15056	0.121152	0.153741	Q	1	5	9.49
Contig14819_at	4.28899	3.26285	0.178096	0.406681	Q	1	5	9.49
Contig15658_at	3.4308	3.21957	0.126805	-0.0720607	SM	1	5	9.49
Contig18094_at	39.1285	3.32455	0.834457	-0.472404	SM	1	5	9.49
Contig18374_at	4.37246	3.32869	0.173968	0.355253	Q	1	5	9.49
Contig23526_at	3.31921	3.18003	0.135804	0.0951465	Q	1	5	9.49
Contig2414_s_at	9.25242	3.23101	0.352424	-0.0930646	SM	1	5	9.49
Contig5252_at	3.65586	3.19056	0.152035	0.281504	Q	1	5	9.49
Contig7009_at	8.3965	3.20337	0.243337	0.0845799	Q	1	5	9.49
Contig7943_at	27.6135	3.05686	0.768615	1.45873	Q	1	5	9.49
EBpi07_SQ001_P12_at	3.17571	3.0643	0.118004	0.169273	Q	1	5	9.49
HF25L15r_at	5.01492	2.93558	0.200549	0.101102	Q	1	5	9.49
HVSMEi0011K22r2_at	15.5808	3.19815	0.506108	0.326072	Q	1	5	9.49
HW04A22u_at	3.13811	3.05575	0.1368	0.378938	Q	1	5	9.49
Mla1_orf_3pri12_at	28.0336	3.32409	0.767692	1.41024	Q	1	5	9.49
Mla1_orf_3pri12_s_at	45.932	3.20485	0.801393	1.16218	Q	1	5	9.49
Contig10608_at	4.93457	3.16284	0.203448	0.111364	Q	1	5	11.49
Contig14645_at	4.25341	2.89359	0.188677	0.174281	Q	1	5	11.49
Contig19031_at	3.6612	3.18554	0.15185	0.075296	Q	1	5	11.49
Contig3787_at	15.6887	3.11003	0.56222	-0.294632	SM	1	5	11.49
Contig8568_s_at	6.24938	3.13425	0.240209	-0.149452	SM	1	5	11.49
HVSMEm0005B12r2_at	4.53393	3.20057	0.205465	0.206018	Q	1	5	11.49
ChlorContig2_x_at	4.11798	3.28521	0.166583	0.398786	Q	1	6	12.16
Contig1210_at	3.58338	3.35547	0.150777	0.0822327	Q	1	6	12.16
Contig12243_at	3.29498	3.22532	0.0559119	0.120069	Q	1	6	12.16
Contig13705_at	3.17078	2.72235	0.124823	0.285761	Q	1	6	12.16
Contig14105_at	3.45858	2.86675	0.0901121	0.125854	Q	1	6	12.16
Contig14900_at	4.38021	3.14728	0.171537	0.053907	Q	1	6	12.16
Contig20744_at	3.40286	3.13248	0.169802	-0.208393	SM	1	6	12.16
Contig2591_at	3.9814	3.15699	0.160438	0.395063	Q	1	6	12.16
Contig4115_at	3.31408	3.1113	0.139527	0.126585	Q	1	6	12.16
Contig5673_at	3.58342	3.13655	0.161677	0.337734	Q	1	6	12.16
Contig5748_at	6.62159	2.96177	0.258271	0.0877573	Q	1	6	12.16
Contig7225_at	3.89353	3.0785	0.140792	0.370487	Q	1	6	12.16
Contig8567_at	3.22157	3.12478	0.140129	-0.0905036	SM	1	6	12.16
Contig8930_s_at	3.65596	3.01413	0.16052	0.126202	Q	1	6	12.16
HM11K07r_at	13.8882	3.14694	0.438502	0.406564	Q	1	6	12.16
HU10K01u_at	3.64124	3.03225	0.129076	-0.0877144	SM	1	6	12.16
HVSMEi0008A06f2_s_at	3.64254	3.11606	0.159203	-0.244488	SM	1	6	12.16
HVSMEi0009E02r2_at	3.90639	2.99244	0.16521	0.339016	Q	1	6	12.16
HVSMEm0004N07r2_s_at	3.50951	3.02465	0.132941	0.0578404	Q	1	6	12.16
Contig14667_at	4.62867	3.26623	0.205335	0.0811665	Q	1	6	14.16
Contig19701_at	4.54582	3.20358	0.168166	0.269443	Q	1	6	14.16
HS07P07u_at	6.41158	3.06027	0.253617	-0.183829	SM	1	6	14.16
HT11B22u_x_at	3.78971	3.15022	0.157569	0.421497	Q	1	6	14.16
HVSMEi0012K07r2_s_at	3.94643	3.15727	0.137902	0.0686279	Q	1	6	14.16
Mla1_orf_3pri12_s_at	37.0559	3.20485	0.801395	1.16218	Q	1	6	14.16
Contig11867_s_at	3.71916	3.23512	0.151657	0.101791	Q	1	7	14.87
Contig11938_at	3.21727	3.02484	0.121173	0.0647776	Q	1	7	14.87
Contig19799_at	3.48992	3.19014	0.141316	-0.389889	SM	1	7	14.87
Contig23070_at	4.59694	3.08666	0.188604	0.121279	Q	1	7	14.87
Contig23845_at	3.19841	3.09907	0.132671	-0.349634	SM	1	7	14.87
Contig3482_s_at	4.28458	3.07975	0.177239	-0.466082	SM	1	7	14.87
Contig5336_s_at	3.86118	3.18059	0.144946	0.0823842	Q	1	7	14.87
Contig5489_at	3.70463	3.27308	0.133304	-0.137858	SM	1	7	14.87
Contig7067_at	3.72205	3.11787	0.153313	0.0652154	Q	1	7	14.87
Contig7775_at	3.3735	2.9025	0.137777	-0.0763378	SM	1	7	14.87
Contig8169_at	3.66425	3.12752	0.128885	0.487322	Q	1	7	14.87
HD01A18w_at	5.40807	3.21778	0.237681	-0.553037	SM	1	7	14.87
HT05D13u_x_at	3.90033	3.17407	0.181187	-0.188413	SM	1	7	14.87
HVSMEb0013I22f_s_at	8.09245	3.21252	0.288344	0.124865	Q	1	7	14.87
M58754_s_at	3.80674	3.18113	0.145231	-0.0582186	SM	1	7	14.87
rbaal22b12_at	3.42364	3.26244	0.146859	0.317228	Q	1	7	14.87
rbags20c20_at	3.35863	3.22883	0.122032	0.301151	Q	1	7	14.87
rbags23o05_x_at	4.85261	3.01501	0.184359	0.299777	Q	1	7	14.87
Contig12633_at	3.6347	3.06335	0.148527	-0.167974	SM	1	7	16.87
Contig16774_at	4.2536	3.08464	0.11443	-0.422843	SM	1	7	16.87
Contig8355_at	4.58979	3.2032	0.206496	0.525377	Q	1	7	16.87
HVSMEf0010J05r2_at	3.44939	3.23666	0.17284	0.565648	Q	1	7	16.87
HVSMEg0005O19r2_at	3.44148	3.14649	0.143865	0.385534	Q	1	7	16.87
HY02L18u_at	4.32895	3.20426	0.151749	-0.136921	SM	1	7	16.87
Contig17074_at	4.60486	3.12704	0.198218	0.386989	Q	1	7	18.87
Contig1868_s_at	3.72019	3.11433	0.162497	0.489681	Q	1	7	18.87
Contig6489_at	3.27169	3.09847	0.142319	0.094872	Q	1	7	18.87
HF09C04r_at	5.43373	3.20956	0.223926	-0.281197	SM	1	7	18.87
HVSMEb0009D12r2_at	3.85136	3.14024	0.166137	0.170549	Q	1	7	18.87
Contig10669_at	3.96735	3.13331	0.166109	0.251043	Q	1	8	19.1
Contig1239_s_at	3.47711	3.1469	0.0969765	-0.054586	SM	1	8	19.1
Contig12571_at	2.69238	2.67654	0.0822813	0.147399	Q	1	8	19.1
Contig13926_at	4.66674	3.11002	0.184745	-0.288125	SM	1	8	19.1
Contig13976_at	4.27111	3.15866	0.19104	0.136971	Q	1	8	19.1
Contig15278_at	18.7724	3.22831	0.586143	0.278632	Q	1	8	19.1
Contig1613_at	3.63828	3.26101	0.148333	0.211827	Q	1	8	19.1
Contig17605_at	3.5943	3.1135	0.174333	0.377529	Q	1	8	19.1
Contig18190_at	3.96684	3.11809	0.17775	0.357171	Q	1	8	19.1
Contig18647_at	4.99983	3.24027	0.221717	0.0987339	Q	1	8	19.1
Contig22479_at	3.35818	3.05908	0.146012	0.254166	Q	1	8	19.1
Contig3789_s_at	15.1958	3.16167	0.522248	0.34553	Q	1	8	19.1
Contig502_x_at	4.21383	3.31204	0.192742	0.734247	Q	1	8	19.1
Contig5856_at	4.33603	3.16467	0.151306	0.0774829	Q	1	8	19.1
Contig606_at	4.78837	2.94562	0.206352	0.210775	Q	1	8	19.1
Contig8865_at	3.86823	2.9875	0.139414	0.0908767	Q	1	8	19.1
Contig8971_at	3.44868	3.28639	0.163298	-0.0723409	SM	1	8	19.1
Contig9493_at	3.3704	3.14027	0.15849	0.308782	Q	1	8	19.1
Contig9723_at	3.31282	3.07724	0.141038	0.104713	Q	1	8	19.1
EBem06_SQ003_J09_at	4.60613	3.13452	0.19749	0.434115	Q	1	8	19.1
EBro01_SQ005_O17_at	3.54036	3.04153	0.14395	0.393485	Q	1	8	19.1
EBro08_SQ008_C07_at	4.86631	3.39031	0.192165	0.535901	Q	1	8	19.1
HK06G08r_at	4.79269	3.07127	0.214665	-0.348882	SM	1	8	19.1
HK06I08r_at	3.37017	3.1019	0.126264	0.33228	Q	1	8	19.1
HT11N04r_at	5.87707	3.08284	0.253591	0.472001	Q	1	8	19.1
HV14J03r_x_at	3.88349	2.91671	0.165286	0.249905	Q	1	8	19.1
HVSMEk0015D16r2_at	5.59314	3.14318	0.227576	-0.588939	SM	1	8	19.1
Contig12354_at	4.76494	3.05733	0.216662	0.119062	Q	1	8	21.1
Contig12580_at	3.74569	3.12348	0.143169	-0.120094	SM	1	8	21.1
Contig3389_at	4.49119	3.03435	0.174826	-0.0903962	SM	1	8	21.1
HU08D05u_x_at	3.29124	3.09894	0.153733	0.348781	Q	1	8	21.1
HVSMEl0006C17r2_at	3.33817	3.23701	0.142484	0.397919	Q	1	8	21.1
HY07D01u_at	3.75194	3.20592	0.0289644	0.258688	Q	1	8	21.1
HY08G17u_at	4.1891	3.18658	0.159215	0.43318	Q	1	8	21.1
rbaal38a10_at	3.39012	3.17236	0.126912	-0.076108	SM	1	8	21.1
Contig14208_at	3.85599	2.90179	0.164582	-0.176498	SM	1	8	23.1
EBpi01_SQ003_E16_s_at	14.6743	2.97262	0.535953	-0.204763	SM	1	8	23.1
Contig10342_at	3.74023	2.85135	0.160846	0.226096	Q	1	9	23.28
Contig11077_at	4.34708	3.10163	0.189896	-0.115169	SM	1	9	23.28
Contig12129_at	3.95653	3.00705	0.179821	-0.233614	SM	1	9	23.28
Contig13115_at	7.0301	3.02632	0.274025	-0.39091	SM	1	9	23.28
Contig13866_at	3.51887	3.30249	0.114272	-0.141077	SM	1	9	23.28
Contig17064_s_at	4.90702	3.14093	0.188731	-0.190687	SM	1	9	23.28
Contig17484_at	4.01438	3.22351	0.154534	-0.308311	SM	1	9	23.28
Contig20387_at	3.45171	2.94321	0.125703	-0.0750398	SM	1	9	23.28
Contig22516_at	27.7528	2.99229	0.749174	-1.27683	SM	1	9	23.28
Contig4812_s_at	3.18652	3.09895	0.139523	0.33501	Q	1	9	23.28
Contig8812_s_at	3.34985	2.89033	0.1005	-0.239072	SM	1	9	23.28
Contig8936_at	3.28452	2.9608	0.105308	-0.071177	SM	1	9	23.28
Contig9544_at	14.1824	3.04423	0.460029	0.237781	Q	1	9	23.28
EBan01_SQ002_F13_at	6.91923	3.22636	0.283693	0.371701	Q	1	9	23.28
EBro08_SQ008_J21_at	3.11727	2.73176	0.1187	0.242206	Q	1	9	23.28
HD06M10r_at	4.50117	3.21323	0.154125	0.234698	Q	1	9	23.28
HF12K17r_at	3.27215	3.22993	0.11152	0.106875	Q	1	9	23.28
HS05L19u_x_at	3.1554	3.12944	0.144791	0.369516	Q	1	9	23.28
HV14P02u_at	4.00431	3.14439	0.146437	-0.129825	SM	1	9	23.28
Contig11858_s_at	4.35467	3.12904	0.189407	-0.0762408	SM	1	9	25.28
Contig9029_at	4.15048	2.9929	0.196591	0.156417	Q	1	9	25.28
Contig9564_at	3.24117	3.00762	0.12869	-0.164293	SM	1	9	25.28
Contig1158_x_at	4.76654	3.16458	0.0039879	-0.0749348	SM	1	9	27.28
Contig13741_at	3.57035	3.22092	0.170423	0.0387503	Q	1	9	27.28
Contig23207_at	4.7396	3.11116	0.19786	0.202469	Q	1	9	27.28
Contig4996_at	3.23831	3.14618	0.0393466	0.0970722	Q	1	9	27.28
Contig9239_s_at	3.57455	3.21508	0.0207285	-0.139101	SM	1	9	27.28
EBro08_SQ003_I24_at	3.5098	3.19203	0.146786	-0.431282	SM	1	9	27.28
HV05F11u_x_at	3.58635	2.94708	0.149675	-0.314193	SM	1	9	27.28
Contig13948_at	16.0537	3.18669	0.542267	-0.266645	SM	1	9	29.28
Contig3667_s_at	3.28818	3.11099	0.146836	0.247685	Q	1	9	29.28
HT07J03u_at	3.44993	3.05387	0.135133	0.298627	Q	1	9	29.28
Contig19189_at	11.8696	3.09799	0.516453	-0.315218	SM	1	9	31.28
Contig3066_s_at	3.53904	3.03651	0.171922	0.180556	Q	1	9	31.28
Contig4458_at	3.24426	3.09148	0.151679	0.0674645	Q	1	9	31.28
Contig6384_at	8.0242	3.052	0.241372	-0.0842935	SM	1	9	31.28
Contig847_at	3.96426	2.84976	0.0442989	-0.386316	SM	1	9	31.28
Contig9286_at	3.4936	3.15685	0.167115	0.114421	Q	1	9	31.28
EBes01_SQ003_N19_at	4.41316	3.26053	0.230997	-0.351491	SM	1	9	31.28
EBro08_SQ005_A22_at	2.9405	2.63651	0.134741	-0.318166	SM	1	9	31.28
HA14I17r_at	3.38724	3.16993	0.188039	-0.450547	SM	1	9	31.28
AF032686_at	3.56402	3.16931	0.150277	0.408202	Q	1	10	32.86
Contig11321_at	3.45468	3.03906	0.130176	-0.0678237	SM	1	10	32.86
Contig1138_at	3.49699	3.10436	0.117829	-0.191914	SM	1	10	32.86
Contig12010_at	3.35317	3.0406	0.139216	-0.370637	SM	1	10	32.86
Contig14510_at	4.05049	3.05406	0.16761	0.338938	Q	1	10	32.86
Contig14658_at	4.54761	3.18262	0.191347	-0.115346	SM	1	10	32.86
Contig15143_at	3.66984	3.28054	0.148443	-0.433008	SM	1	10	32.86
Contig18444_at	3.91461	3.14676	0.146083	0.30238	Q	1	10	32.86
Contig19080_at	2.90852	2.78596	0.13604	-0.274008	SM	1	10	32.86
Contig20512_at	12.6643	3.0908	0.456105	-0.344714	SM	1	10	32.86
Contig23393_at	4.27988	2.79324	0.186269	-0.365745	SM	1	10	32.86
Contig24818_at	3.44894	3.18706	0.0464177	-0.112245	SM	1	10	32.86
Contig5150_s_at	4.21486	3.13401	0.15942	-0.0511064	SM	1	10	32.86
Contig7353_at	32.943	3.35084	0.805088	0.566371	Q	1	10	32.86
EBed01_SQ002_E13_at	5.00256	3.22949	0.209701	-0.479848	SM	1	10	32.86
EBpi01_SQ003_E16_s_at	14.9228	2.97262	0.35849	-0.201235	SM	1	10	32.86
EBro08_SQ002_I12_at	5.35899	3.10601	0.243087	-0.487121	SM	1	10	32.86
HA10G16u_s_at	3.42662	3.16694	0.144461	0.118174	Q	1	10	32.86
HI15L07r_s_at	3.77302	3.0514	0.117921	0.0605053	Q	1	10	32.86
HU14D24u_s_at	3.6693	3.04908	0.143653	-0.0552999	SM	1	10	32.86
HVSMEb0009G20f_at	3.43392	3.10341	0.142663	-0.336373	SM	1	10	32.86
HVSMEh0095M04f_at	5.20192	3.34829	0.223948	-0.393682	SM	1	10	32.86
rbags1k09_s_at	3.13512	2.98196	0.1217	0.0827915	Q	1	10	32.86
Contig4148_s_at	14.2902	3.30918	0.472634	-0.239001	SM	1	10	34.86
HV_CEb0022M04f_at	4.44965	3.16928	0.186703	-0.662973	SM	1	10	34.86
Contig15988_at	3.80269	3.24485	0.181615	-0.353203	SM	1	10	36.86
Contig20923_at	3.89205	3.24706	0.190046	-0.439362	SM	1	10	36.86
Contig8798_at	3.8028	2.968	0.166646	0.0980547	Q	1	10	36.86
Contig8924_at	3.43094	2.94815	0.194012	-0.128899	SM	1	10	36.86
HI04C09u_at	3.38543	3.15772	0.182475	-0.292536	SM	1	10	36.86
HVSMEm0003C21r2_at	5.28957	3.20362	0.228184	-0.522218	SM	1	10	36.86
Contig20512_s_at	7.68303	3.17706	0.355614	-0.163681	SM	1	10	38.86
Contig21242_at	3.40948	3.23883	0.163147	-0.300852	SM	1	10	38.86
HVSMEk0004M15r2_at	2.93608	2.86991	0.117521	-0.197613	SM	1	10	38.86
Contig15632_at	3.22871	2.86726	0.174371	0.0677987	Q	1	10	40.86
HU11D24u_at	4.48786	2.9997	0.193501	-0.176407	SM	1	10	40.86
HV_CEa0004C09r2_at	7.23378	3.21306	0.267609	-0.199503	SM	1	10	40.86
Contig13442_at	3.13126	3.12275	0.212479	0.131187	Q	1	10	42.86
Contig15489_at	3.28102	3.18921	0.188824	-0.106152	SM	1	10	44.86
Contig4487_s_at	3.31	3.23822	0.184177	-0.0752595	SM	1	10	44.86
Contig7787_at	5.49327	3.30939	0.291472	-0.4979	SM	1	10	44.86
Contig9959_at	3.66147	3.12404	0.182244	-0.278695	SM	1	10	44.86
Contig12650_at	3.41129	3.12554	0.0264141	-0.173533	SM	1	10	46.86
Contig13686_at	3.15988	3.07502	0.158869	-0.189021	SM	1	10	46.86
Contig15590_at	3.63152	3.25129	0.170563	0.0904	Q	1	10	46.86
Contig2089_at	4.0486	3.07006	0.196776	0.0649646	Q	1	10	46.86
Contig22727_at	20.7264	3.13037	0.684603	0.91992	Q	1	10	46.86
Contig5669_at	3.27748	3.23259	0.0535422	0.220177	Q	1	10	46.86
Contig6581_at	4.19165	3.16868	0.203519	0.264081	Q	1	10	46.86
Contig7185_at	28.0886	3.24083	0.90841	-0.369907	SM	1	10	46.86
EBem05_SQ003_G09_at	3.80538	3.10583	0.107013	-0.245297	SM	1	10	46.86
HX11F10r_at	6.53135	3.34671	0.320847	-0.584609	SM	1	10	46.86
rbaal36m18_s_at	19.529	3.10375	0.562931	1.38543	Q	1	10	46.86
Contig10728_at	4.43007	3.27622	0.187994	-0.416919	SM	1	10	48.86
Contig10934_at	5.46336	3.1103	0.290943	-0.408874	SM	1	10	48.86
Contig12073_at	4.96954	3.21823	0.0461508	0.170797	Q	1	10	48.86
Contig1839_at	4.09649	3.16508	0.167264	0.411618	Q	1	10	48.86
Contig23462_at	3.77912	3.59144	0.285079	-0.377167	SM	1	10	48.86
Contig24087_at	4.89467	2.851	0.221934	-0.138771	SM	1	10	48.86
Contig24300_at	5.73457	3.25242	0.292356	-0.48173	SM	1	10	48.86
Contig25664_at	3.58871	3.04645	0.17403	0.440752	Q	1	10	48.86
Contig785_x_at	4.05921	3.19713	0.199041	0.553685	Q	1	10	48.86
HS18M13u_at	4.40392	3.02333	0.22308	-0.170071	SM	1	10	48.86
HVSMEl0013P08r2_at	5.19379	2.96629	0.219813	-0.107878	SM	1	10	48.86
rbah48m12_s_at	3.36617	2.8863	0.133642	0.060669	Q	1	10	48.86
S0000800200H11F1_at	3.32644	3.18868	0.17594	-0.536864	SM	1	10	48.86
Contig15957_at	3.13547	3.10525	0.14781	-0.375281	SM	1	10	50.86
Contig16442_at	3.5007	3.18553	0.0934549	0.134026	Q	1	10	50.86
Contig306_s_at	5.69672	3.24096	0.223116	-0.111879	SM	1	10	50.86
Contig8355_at	3.60992	3.2032	0.152183	0.477935	Q	1	10	50.86
EBro08_SQ008_C07_at	3.71373	3.39031	0.144148	-0.471993	SM	1	10	50.86
HVSMEf0013D07r2_at	3.42762	3.25397	0.129459	0.346034	Q	1	10	50.86
S0001000013C11F1_x_at	4.45633	3.01375	0.201243	-0.263892	SM	1	10	50.86
AF414179_at	3.47947	3.304	0.157813	-0.507487	SM	1	11	51.48
Contig10747_at	24.4033	3.23723	0.523629	-0.278336	SM	1	11	51.48
Contig1086_at	4.22721	2.9414	0.17911	-0.113211	SM	1	11	51.48
Contig11346_at	3.37391	3.13425	0.143911	-0.0504086	SM	1	11	51.48
Contig11358_at	3.35686	2.95383	0.125342	-0.233886	SM	1	11	51.48
Contig12212_at	4.55818	3.12024	0.182239	-0.163728	SM	1	11	51.48
Contig13019_at	5.83385	2.44936	0.266848	-0.243662	SM	1	11	51.48
Contig13535_at	5.1781	3.00439	0.235812	-0.184467	SM	1	11	51.48
Contig13661_at	4.37818	3.00005	0.181546	-0.107699	SM	1	11	51.48
Contig14415_at	3.26716	3.16118	0.15499	-0.171672	SM	1	11	51.48
Contig14846_at	3.41604	3.05674	0.147673	-0.140532	SM	1	11	51.48
Contig15870_at	4.99623	2.98931	0.205122	-0.0887782	SM	1	11	51.48
Contig16009_at	4.39351	3.10501	0.173232	-0.10621	SM	1	11	51.48
Contig17120_at	3.65474	3.27365	0.0754348	0.0553873	Q	1	11	51.48
Contig17441_at	4.26925	3.26064	0.209859	-0.539257	SM	1	11	51.48
Contig17916_at	3.12018	3.07253	0.0849936	0.175644	Q	1	11	51.48
Contig18295_at	4.32145	2.9322	0.166179	0.303126	Q	1	11	51.48
Contig18418_s_at	3.80782	3.11063	0.174251	0.250677	Q	1	11	51.48
Contig18811_at	3.56979	2.6003	0.148969	-0.0946399	SM	1	11	51.48
Contig19249_at	4.08591	3.20003	0.143969	0.069289	Q	1	11	51.48
Contig19255_at	3.17821	3.13421	0.143898	-0.361762	SM	1	11	51.48
Contig20578_at	6.12852	2.84403	0.259818	-0.165365	SM	1	11	51.48
Contig21098_at	4.27414	3.1438	0.158755	-0.0922578	SM	1	11	51.48
Contig22065_at	4.12977	3.22391	0.177319	-0.347577	SM	1	11	51.48
Contig23071_at	16.249	3.25201	0.548304	0.225569	Q	1	11	51.48
Contig24735_at	6.25455	3.07823	0.249281	-0.150043	SM	1	11	51.48
Contig3697_at	4.3183	2.97742	0.153402	-0.142684	SM	1	11	51.48
Contig7299_at	20.9827	3.27677	0.603213	0.281316	Q	1	11	51.48
Contig847_at	15.6205	2.84976	0.502427	1.29129	Q	1	11	51.48
Contig8826_at	5.45487	3.03672	0.173682	-0.290834	SM	1	11	51.48
EBan01_SQ002_F13_at	3.87821	3.22636	0.144267	-0.275342	SM	1	11	51.48
HV14C20u_x_at	17.9237	3.10573	0.575868	-0.396413	SM	1	11	51.48
HV14J03r_x_at	3.33003	2.91671	0.139219	-0.238897	SM	1	11	51.48
HVSMEc0020G05f_x_at	3.51625	3.1008	0.151932	0.531268	Q	1	11	51.48
HVSMEf0010N18r2_at	3.11082	2.97738	0.083282	-0.113588	SM	1	11	51.48
HVSMEh0088A15r2_x_at	3.17437	3.01629	0.117939	-0.129636	SM	1	11	51.48
HW01E12u_at	3.65833	3.11115	0.168873	-0.201353	SM	1	11	51.48
HW03M24T_at	4.24129	3.09334	0.159492	-0.168186	SM	1	11	51.48
Contig10476_at	3.06056	2.83736	0.127996	0.0881313	Q	1	11	53.48
Contig10901_at	3.66979	3.17802	0.0671978	-0.0712153	SM	1	11	53.48
Contig16604_at	3.95161	3.02471	0.0704829	-0.103415	SM	1	11	53.48
Contig8050_at	3.24551	3.02062	0.131807	0.0990386	Q	1	11	53.48
EBro08_SQ012_P04_at	5.57275	3.15958	0.246249	-0.483237	SM	1	11	53.48
Contig10848_at	3.39737	3.04351	0.129072	-0.0330054	SM	1	12	54.26
Contig11317_at	3.70984	3.20534	0.12383	-0.0665564	SM	1	12	54.26
Contig12004_at	5.08752	3.28905	0.212671	-0.530398	SM	1	12	54.26
Contig12277_at	4.23825	3.23587	0.151515	-0.0703387	SM	1	12	54.26
Contig12537_at	4.2844	3.01159	0.186492	-0.0853883	SM	1	12	54.26
Contig12702_at	3.90344	2.89339	0.166234	-0.312354	SM	1	12	54.26
Contig13551_at	3.35805	3.10628	0.14428	0.0547349	Q	1	12	54.26
Contig14853_s_at	3.23904	3.16921	0.135177	-0.101767	SM	1	12	54.26
Contig1684_x_at	3.70106	3.15882	0.143012	-0.154431	SM	1	12	54.26
Contig17598_at	3.5645	3.11018	0.158795	-0.358509	SM	1	12	54.26
Contig17746_at	7.54618	3.10602	0.268817	0.122149	Q	1	12	54.26
Contig20524_s_at	3.221	3.08695	0.0385021	0.130841	Q	1	12	54.26
Contig2586_at	3.73984	3.21508	0.170647	-0.359478	SM	1	12	54.26
Contig25891_at	14.437	3.05202	0.498091	-0.722705	SM	1	12	54.26
Contig26380_at	3.23058	2.92998	0.119184	-0.109775	SM	1	12	54.26
Contig3042_at	4.89186	3.04873	0.159934	-0.0783977	SM	1	12	54.26
Contig3548_at	5.9888	2.85407	0.231413	-0.323848	SM	1	12	54.26
Contig3552_s_at	3.6123	3.17873	0.140159	-0.178647	SM	1	12	54.26
Contig3976_at	4.36427	3.21482	0.164209	-0.0755804	SM	1	12	54.26
Contig4018_at	5.88166	3.20976	0.163067	0.126889	Q	1	12	54.26
Contig4487_s_at	4.30304	3.23822	0.175597	-0.0699143	SM	1	12	54.26
Contig5427_at	2.99396	2.94481	0.0170819	-0.156223	SM	1	12	54.26
Contig5739_at	3.99194	3.07618	0.162528	-0.0454353	SM	1	12	54.26
Contig5932_at	3.45536	3.24571	0.128244	0.0393569	Q	1	12	54.26
Contig6757_at	5.58313	3.21559	0.237688	0.155734	Q	1	12	54.26
Contig6944_at	3.43677	3.22562	0.131929	0.0605443	Q	1	12	54.26
Contig7224_s_at	43.2866	2.91629	0.799942	0.785901	Q	1	12	54.26
Contig8282_at	3.74691	3.11361	0.138019	0.0538695	Q	1	12	54.26
Franka_b_3pri7_s_at	42.7899	3.09315	0.818072	0.965013	Q	1	12	54.26
HB20G11r_s_at	3.20121	2.55214	0.126568	-0.141488	SM	1	12	54.26
HVSMEa0008P24r2_s_at	4.37273	3.23162	0.199207	-0.373249	SM	1	12	54.26
HVSMEb0008F12r2_at	3.26179	2.8805	0.143171	0.381256	Q	1	12	54.26
HVSMEb0008P10r2_at	3.51636	2.98479	0.144643	-0.145663	SM	1	12	54.26
HW06J04u_s_at	4.03029	3.12709	0.148913	-0.185459	SM	1	12	54.26
Mla_5pri_UTR_intron1_s_at	39.6498	3.33901	0.789474	0.941808	Q	1	12	54.26
Mla_5pri-UTR_intron2_s_at	20.2712	3.08823	0.527205	0.786325	Q	1	12	54.26
Mla_consrvd_5pri_end_x_at	18.8774	3.20192	0.461115	0.68681	Q	1	12	54.26
S0001000018A01F1_at	6.20267	3.16358	0.248911	0.686917	Q	1	12	54.26
X59248_at	3.3139	3.06505	0.144885	-0.200897	SM	1	12	54.26
Contig10457_at	5.08614	3.0611	0.209888	0.0822583	Q	1	13	55.69
Contig12909_at	3.85787	3.28017	0.131174	-0.0846242	SM	1	13	55.69
Contig13362_at	3.88268	3.27313	0.174548	0.142327	Q	1	13	55.69
Contig14083_at	3.69861	3.26631	0.129082	0.300131	Q	1	13	55.69
Contig14387_at	5.50799	3.30129	0.169337	0.299734	Q	1	13	55.69
Contig14742_at	5.66102	2.91166	0.226279	-0.226016	SM	1	13	55.69
Contig15397_at	3.22267	3.04362	0.149513	-0.0566895	SM	1	13	55.69
Contig15528_at	3.25376	3.21914	0.136798	-0.0558566	SM	1	13	55.69
Contig17774_at	6.09325	3.10421	0.230367	0.208235	Q	1	13	55.69
Contig19223_at	5.29087	3.21184	0.212095	-0.464114	SM	1	13	55.69
Contig19560_at	3.15021	2.88213	0.154415	-0.0907093	SM	1	13	55.69
Contig21023_at	3.56268	3.31211	0.128048	-0.074858	SM	1	13	55.69
Contig21087_at	3.79828	3.07095	0.175148	-0.185986	SM	1	13	55.69
Contig24397_at	3.62006	3.01332	0.14013	-0.268801	SM	1	13	55.69
Contig3284_x_at	5.06612	3.11223	0.224217	-0.353182	SM	1	13	55.69
Contig3521_at	4.73466	3.07783	0.210558	0.0620427	Q	1	13	55.69
Contig3778_x_at	3.3142	3.30807	0.143775	-0.477763	SM	1	13	55.69
Contig6416_s_at	3.50802	3.19561	0.112212	-0.0614398	SM	1	13	55.69
Contig7310_s_at	5.90836	2.98585	0.249587	0.0896461	Q	1	13	55.69
Contig7966_at	4.1075	3.21917	0.157578	0.0817151	Q	1	13	55.69
Contig8489_s_at	5.0618	3.18094	0.253156	-0.565918	SM	1	13	55.69
Contig8769_at	3.74566	3.14308	0.145305	-0.093964	SM	1	13	55.69
Contig9751_at	5.58617	3.07239	0.207974	0.132665	Q	1	13	55.69
HC111D12_T3_s_at	3.55289	3.29422	0.120723	-0.0596771	SM	1	13	55.69
HU10M01u_x_at	5.49766	3.16122	0.229248	-0.594423	SM	1	13	55.69
HU14O14u_s_at	4.90093	3.14193	0.193855	-0.102965	SM	1	13	55.69
HVSMEc0005E20f_at	3.11599	3.09952	0.139701	-0.314347	SM	1	13	55.69
HVSMEg0015I15r2_at	17.5857	2.70603	0.651795	-2.14628	SM	1	13	55.69
HVSMEm0014K01r2_at	3.14822	3.08165	0.13043	-0.330827	SM	1	13	55.69
rbaal18p14_at	4.70626	3.04029	0.199105	0.114306	Q	1	13	55.69
AF427791_CDS-25_at	9.95262	3.32973	0.385299	-0.660122	SM	1	13	57.69
AF474072_CDS-4_at	3.40952	2.92462	0.124141	-0.196523	SM	1	13	57.69
Contig10248_at	4.17749	2.93976	0.189126	-0.126604	SM	1	13	57.69
Contig1147_s_at	3.669	3.15768	0.147713	-0.126241	SM	1	13	57.69
Contig12124_at	3.24352	3.17499	0.142987	-0.119811	SM	1	13	57.69
Contig14446_at	9.85486	3.15341	0.370124	-0.416226	SM	1	13	57.69
Contig15990_at	3.81587	3.04783	0.168294	-0.320621	SM	1	13	57.69
Contig16611_at	4.753	3.17124	0.202409	-0.135339	SM	1	13	57.69
Contig18384_at	14.7467	2.96331	0.336758	-0.358758	SM	1	13	57.69
Contig1953_at	4.03846	3.12228	0.162711	-0.208448	SM	1	13	57.69
Contig20269_at	4.35824	3.11767	0.155852	-0.0738076	SM	1	13	57.69
Contig23568_at	3.93073	3.20899	0.170591	-0.305279	SM	1	13	57.69
Contig2720_at	5.34584	2.96927	0.231853	-0.284023	SM	1	13	57.69
Contig4126_at	3.58409	3.10121	0.155373	0.0438625	Q	1	13	57.69
Contig5919_at	3.214	3.14552	0.122026	0.143636	Q	1	13	57.69
Contig7039_at	8.42721	3.13691	0.30531	-0.0934349	SM	1	13	57.69
Contig7769_at	3.87699	3.09397	0.119545	-0.0912692	SM	1	13	57.69
Contig8164_at	6.01408	3.2172	0.26462	-0.138744	SM	1	13	57.69
Contig8249_at	2.62279	2.46961	0.118327	-0.118197	SM	1	13	57.69
Contig8292_at	3.41697	3.13755	0.153591	-0.1214	SM	1	13	57.69
Contig8456_at	3.59974	3.19802	0.178029	-0.0843342	SM	1	13	57.69
Contig9069_at	4.76673	3.2522	0.219358	-0.476343	SM	1	13	57.69
Contig9331_s_at	3.99454	3.13341	0.190498	-0.107535	SM	1	13	57.69
Contig9421_at	3.82812	3.14086	0.19158	-0.123388	SM	1	13	57.69
HS18J04u_at	4.24872	3.07976	0.204691	-0.346418	SM	1	13	57.69
HVSMEa0015O22r2_at	3.87686	3.06097	0.142969	0.102719	Q	1	13	57.69
HVSMEn0021L12r2_at	3.72558	3.07579	0.141939	-0.141486	SM	1	13	57.69
Contig10142_at	9.45758	3.07351	0.313948	-0.252526	SM	1	13	59.69
Contig1041_x_at	4.84821	3.17358	0.0258645	-0.271511	SM	1	13	59.69
Contig10859_at	3.09102	3.03885	0.104104	-0.0568564	SM	1	13	59.69
Contig11926_s_at	15.7918	3.13249	0.542106	-1.57214	SM	1	13	59.69
Contig12414_at	18.728	3.10074	0.456721	-0.462597	SM	1	13	59.69
Contig15045_at	49.6242	2.87028	0.678064	1.21064	Q	1	13	59.69
Contig15537_at	3.57561	3.07674	0.149967	0.0812555	Q	1	13	59.69
Contig15913_at	4.41986	2.67297	0.207597	-0.14628	SM	1	13	59.69
Contig16424_at	8.7791	3.13448	0.328517	0.268581	Q	1	13	59.69
Contig17643_at	3.93358	3.13701	0.105503	-0.132964	SM	1	13	59.69
Contig18979_at	8.002	3.05451	0.290148	0.231907	Q	1	13	59.69
Contig22727_at	35.0904	3.13037	0.6846	0.919918	Q	1	13	59.69
Contig3709_s_at	9.89935	3.10784	0.330797	0.20385	Q	1	13	59.69
Contig6008_s_at	4.2365	3.19564	0.168519	0.360566	Q	1	13	59.69
Contig6997_at	14.9257	3.13102	0.418211	-2.29259	SM	1	13	59.69
Contig728_at	4.51894	2.9052	0.157065	-0.146635	SM	1	13	59.69
Contig7861_at	7.61505	3.34466	0.324287	0.12924	Q	1	13	59.69
Contig9214_at	11.7649	3.20983	0.25385	0.22974	Q	1	13	59.69
Contig9327_at	7.89553	3.05816	0.352999	0.145779	Q	1	13	59.69
HA10E21u_x_at	4.41091	3.16319	0.184208	-0.185784	SM	1	13	59.69
HVSMEl0014N23f_at	2.96674	2.92462	0.109529	-0.217091	SM	1	13	59.69
HVSMEn0024D14f2_x_at	7.79627	3.10637	0.279384	-0.374486	SM	1	13	59.69
rbaal36m18_s_at	33.893	3.10375	0.562925	1.38542	Q	1	13	59.69
rbags10j11_s_at	15.2266	3.10371	0.405442	-1.39353	SM	1	13	59.69
Contig10878_at	6.89902	3.11501	0.301208	-0.149792	SM	1	14	59.87
Contig11377_s_at	9.48799	3.0789	0.314995	-0.14881	SM	1	14	59.87
Contig11594_at	3.91779	3.15558	0.142004	-0.165045	SM	1	14	59.87
Contig12715_at	3.34605	3.11297	0.129895	0.0740531	Q	1	14	59.87
Contig12924_at	4.62537	3.16594	0.154057	-0.220897	SM	1	14	59.87
Contig12964_at	4.44865	2.97286	0.148184	-0.0876269	SM	1	14	59.87
Contig13004_at	3.44245	3.12229	0.143473	-0.0751654	SM	1	14	59.87
Contig14011_at	13.588	3.17356	0.471248	0.227101	Q	1	14	59.87
Contig14304_at	3.39839	3.06837	0.116174	0.199384	Q	1	14	59.87
Contig1454_at	3.36216	3.06821	0.132535	-0.138203	SM	1	14	59.87
Contig14897_at	4.23648	3.07117	0.183416	-0.302496	SM	1	14	59.87
Contig15311_at	3.49211	3.22346	0.165037	0.0884825	Q	1	14	59.87
Contig16401_at	3.44651	3.13647	0.129673	-0.0586712	SM	1	14	59.87
Contig16466_at	6.42227	3.31061	0.269861	0.50718	Q	1	14	59.87
Contig16555_at	3.19807	3.11908	0.112336	0.0574701	Q	1	14	59.87
Contig16556_at	28.8328	3.45137	0.769307	-0.483544	SM	1	14	59.87
Contig16786_at	3.90516	3.07463	0.152153	-0.292142	SM	1	14	59.87
Contig17107_at	3.05946	2.98332	0.123698	-0.224678	SM	1	14	59.87
Contig18136_at	3.68785	3.2693	0.17408	-0.192323	SM	1	14	59.87
Contig19449_at	3.98401	3.14847	0.179698	-0.12782	SM	1	14	59.87
Contig19879_at	3.45323	3.16337	0.0807399	0.137415	Q	1	14	59.87
Contig20099_at	3.41209	3.31592	0.150191	-0.487975	SM	1	14	59.87
Contig20270_at	4.36833	3.05187	0.17678	-0.411593	SM	1	14	59.87
Contig20462_at	15.275	3.1104	0.501052	0.13547	Q	1	14	59.87
Contig21616_s_at	4.20784	3.10792	0.117696	-0.123028	SM	1	14	59.87
Contig22223_at	12.9558	3.14182	0.500799	-0.283308	SM	1	14	59.87
Contig22416_at	3.26242	3.15186	0.133242	-0.229882	SM	1	14	59.87
Contig23166_at	3.2322	3.19011	0.142961	-0.307525	SM	1	14	59.87
Contig2345_at	7.77259	3.08115	0.285526	-0.320715	SM	1	14	59.87
Contig24102_at	3.46313	3.19678	0.122708	-0.237222	SM	1	14	59.87
Contig24922_at	19.0796	3.15473	0.592713	0.476944	Q	1	14	59.87
Contig2528_x_at	3.7932	3.33647	0.0064637	-0.27686	SM	1	14	59.87
Contig25549_at	4.41155	3.31169	0.152356	-0.191596	SM	1	14	59.87
Contig26104_at	8.29535	3.11221	0.315762	-0.224038	SM	1	14	59.87
Contig3070_at	4.47442	3.02525	0.129716	-0.357314	SM	1	14	59.87
Contig3132_at	3.34991	3.11828	0.0074894	-0.268427	SM	1	14	59.87
Contig3285_at	3.10802	2.94865	0.106002	-0.104787	SM	1	14	59.87
Contig3418_at	5.16647	3.0512	0.20595	-0.0662231	SM	1	14	59.87
Contig3526_at	3.76338	3.15008	0.159323	-0.0472501	SM	1	14	59.87
Contig3767_at	6.02483	3.062	0.250935	0.0614731	Q	1	14	59.87
Contig3772_at	3.40291	3.12224	0.156825	-0.112836	SM	1	14	59.87
Contig4867_s_at	6.9896	3.1664	0.263921	0.159852	Q	1	14	59.87
Contig5337_at	3.90057	3.10131	0.15741	0.114113	Q	1	14	59.87
Contig5477_at	4.23196	3.1229	0.174755	0.070686	Q	1	14	59.87
Contig6115_at	3.79669	3.23711	0.146883	-0.0567521	SM	1	14	59.87
Contig6398_at	4.01627	3.04228	0.154634	-0.067645	SM	1	14	59.87
Contig6401_at	3.18067	3.17237	0.141718	-0.119526	SM	1	14	59.87
Contig659_at	6.54933	2.93661	0.232554	0.329458	Q	1	14	59.87
Contig6730_at	4.15181	3.1709	0.160938	-0.0748291	SM	1	14	59.87
Contig7170_at	3.6027	2.93999	0.137164	0.353967	Q	1	14	59.87
Contig7185_at	42.5027	3.24083	0.908411	-0.369907	SM	1	14	59.87
Contig8063_at	5.53782	2.89896	0.232455	-0.104984	SM	1	14	59.87
Contig8089_at	3.90357	3.13904	0.162659	0.100873	Q	1	14	59.87
Contig8174_at	4.17737	3.11243	0.191865	-0.237915	SM	1	14	59.87
Contig8497_at	4.89114	3.08723	0.218787	-0.139626	SM	1	14	59.87
Contig8499_at	3.24305	3.10721	0.110724	-0.0507294	SM	1	14	59.87
Contig8758_at	3.53232	3.2961	0.114261	-0.102633	SM	1	14	59.87
Contig8839_at	4.155	3.1343	0.179364	-0.15846	SM	1	14	59.87
Contig8857_at	3.82292	3.18185	0.145428	0.212526	Q	1	14	59.87
Contig9182_x_at	4.16231	3.22399	0.186685	-0.066885	SM	1	14	59.87
Contig9351_s_at	4.35455	3.21066	0.17106	0.109771	Q	1	14	59.87
Contig9455_at	3.69214	3.3056	0.161692	-0.326196	SM	1	14	59.87
Contig9852_at	3.09278	3.06542	0.134846	-0.206016	SM	1	14	59.87
EBed02_SQ002_O17_at	3.28147	3.07553	0.134435	0.333379	Q	1	14	59.87
EBem09_SQ007_D05_x_at	5.23258	3.07286	0.225599	-0.167438	SM	1	14	59.87
EBma01_SQ001_B22_at	3.18279	3.15436	0.133665	-0.310511	SM	1	14	59.87
EBpi01_SQ002_P02_at	3.75925	3.00551	0.176017	-0.368879	SM	1	14	59.87
HA05b17r_at	6.91493	3.01324	0.302926	-0.192795	SM	1	14	59.87
HI04D03u_at	7.25174	3.0677	0.280246	0.425283	Q	1	14	59.87
HS09K11u_s_at	4.6135	3.14053	0.212668	-0.154469	SM	1	14	59.87
HT01N03w_at	5.34469	3.04857	0.217486	-0.370142	SM	1	14	59.87
HT11A18u_s_at	3.78864	3.20044	0.162948	-0.186502	SM	1	14	59.87
HV_CEb0004B04r2_x_at	3.2905	3.2431	0.163299	-0.203626	SM	1	14	59.87
HV05D01u_at	3.21815	2.77022	0.118539	-0.18801	SM	1	14	59.87
HV11K06u_at	3.61197	3.25577	0.135457	-0.319429	SM	1	14	59.87
HVSMEb0004G21r2_s_at	4.68809	2.99409	0.163945	0.167219	Q	1	14	59.87
HVSMEc0007N02r2_at	3.12055	3.05702	0.109019	0.139408	Q	1	14	59.87
HVSMEc0009P17f_s_at	3.9482	3.1419	0.165128	-0.1508	SM	1	14	59.87
HVSMEg0003O11r2_at	3.14958	2.88967	0.0578608	-0.0590421	SM	1	14	59.87
HW01E20u_x_at	3.41319	3.05028	0.157956	-0.13084	SM	1	14	59.87
HY06K19u_at	7.52123	3.0957	0.255481	0.137816	Q	1	14	59.87
HY09E16u_at	3.40624	3.23811	0.144526	-0.132241	SM	1	14	59.87
HZ49G19r_at	3.52933	3.15678	0.142253	-0.26246	SM	1	14	59.87
rbags13d01_s_at	5.11192	3.10787	0.228255	-0.174264	SM	1	14	59.87
S0001000058B11F1_at	4.3888	3.16667	0.153409	-0.178244	SM	1	14	59.87
Contig13404_at	3.41044	3.03982	0.141105	-0.0890303	SM	1	14	61.87
Contig1682_at	4.5151	2.92772	0.188538	-0.175895	SM	1	14	61.87
Contig22192_at	3.3197	2.98492	0.162847	-0.381841	SM	1	14	61.87
Contig22650_at	5.25797	3.14935	0.235388	-0.154113	SM	1	14	61.87
Contig2425_at	4.4664	3.13617	0.214631	-0.184186	SM	1	14	61.87
Contig3087_x_at	3.78723	3.04383	0.160628	-0.152704	SM	1	14	61.87
Contig3149_at	5.66218	3.3107	0.0568623	-0.0897498	SM	1	14	61.87
Contig6477_s_at	3.36478	3.03163	0.131321	-0.278884	SM	1	14	61.87
Contig6595_at	10.4389	3.29018	0.31992	0.137406	Q	1	14	61.87
HK06K12r_s_at	3.16962	2.92432	0.115669	-0.123415	SM	1	14	61.87
HV_CEb0010J16r2_at	6.64393	3.1009	0.282049	-0.150093	SM	1	14	61.87
HW09P11u_s_at	21.3233	3.16861	0.654472	-0.240008	SM	1	14	61.87
Contig12400_at	4.16041	3.21892	0.204821	0.489125	Q	1	14	63.87
Contig14706_at	6.68434	3.18134	0.249031	0.133875	Q	1	14	63.87
Contig15418_at	3.60718	3.0247	0.159948	-0.0866867	SM	1	14	63.87
Contig17527_at	11.6099	3.13986	0.550306	-0.20593	SM	1	14	63.87
Contig3156_s_at	3.55582	3.09389	0.113975	-0.265529	SM	1	14	63.87
Contig8335_at	4.0313	2.992	0.229612	-0.516371	SM	1	14	63.87
Contig8706_at	4.09567	2.99968	0.188855	-0.238584	SM	1	14	63.87
Contig9677_at	3.64945	3.01829	0.180673	-0.0723625	SM	1	14	63.87
HVSMEn0015O03r2_at	3.89979	3.13697	0.189957	-0.259792	SM	1	14	63.87
Contig192_at	9.25102	3.18487	0.365682	0.137899	Q	1	14	65.87
Contig2050_x_at	3.45089	3.22703	0.134441	-0.314663	SM	1	14	65.87
Contig21569_at	4.6348	3.24192	0.0234234	0.271819	Q	1	14	65.87
Contig23342_at	5.33385	3.19117	0.208973	-0.167998	SM	1	14	65.87
Contig7542_at	3.59513	3.08291	0.184553	0.367885	Q	1	14	65.87
Contig9229_at	3.31077	3.11348	0.109555	0.141189	Q	1	14	65.87
HU08E09u_at	4.17486	3.32178	0.170121	0.479128	Q	1	14	65.87
HV_CEb0005E01r2_at	5.51361	3.05262	0.24048	-0.532935	SM	1	14	65.87
rbaal1h20_at	3.77526	3.15269	0.178294	-0.187212	SM	1	14	65.87
Contig15199_at	3.5763	2.58038	0.136464	-0.320719	SM	1	14	67.87
HA13F12r_at	3.54346	3.21185	0.144529	-0.342797	SM	1	14	67.87
HV14M05r_at	3.85405	3.28201	0.170988	0.914741	Q	1	14	67.87
HVSMEi0003I03r2_x_at	4.06346	3.05297	0.201144	-0.516472	SM	1	14	67.87
HVSMEl0010I15r2_s_at	8.42078	3.36221	0.32441	0.260034	Q	1	14	67.87
Contig13164_at	3.68137	3.13564	0.152283	0.101102	Q	1	15	68.05
Contig14727_s_at	3.6316	3.32846	0.136301	0.0594947	Q	1	15	68.05
Contig16288_at	27.8585	3.18814	0.699928	1.42071	Q	1	15	68.05
Contig17201_at	5.77533	3.13759	0.250631	-0.0886822	SM	1	15	68.05
Contig22204_at	4.6433	3.46946	0.167389	0.149752	Q	1	15	68.05
Contig2305_at	3.85647	2.92429	0.17135	-0.198308	SM	1	15	68.05
Contig23696_at	4.82096	3.02823	0.19513	-0.0927879	SM	1	15	68.05
Contig2483_at	11.412	3.10223	0.420006	0.508559	Q	1	15	68.05
Contig3315_s_at	20.3803	3.24856	0.585074	-0.277129	SM	1	15	68.05
Contig5016_at	42.7776	3.06417	0.89874	-0.73365	SM	1	15	68.05
Contig5226_at	11.3742	3.13575	0.379008	-0.147767	SM	1	15	68.05
Contig6022_at	13.9735	3.15561	0.43919	0.162413	Q	1	15	68.05
Contig6864_at	3.91928	3.17094	0.140326	-0.344554	SM	1	15	68.05
Contig6868_at	3.55326	3.08392	0.127657	0.0694749	Q	1	15	68.05
Contig6871_at	3.60202	3.12224	0.151694	0.0715553	Q	1	15	68.05
Contig7265_s_at	4.47561	3.21143	0.154579	0.114344	Q	1	15	68.05
Contig777_at	3.23253	3.11729	0.129618	0.0860736	Q	1	15	68.05
Contig785_x_at	4.67785	3.19713	0.209397	-0.559428	SM	1	15	68.05
Contig7979_at	13.9123	3.10447	0.441715	-0.193228	SM	1	15	68.05
Contig7990_at	3.76867	3.09805	0.153612	-0.165388	SM	1	15	68.05
Contig8915_at	3.20997	3.08939	0.129262	0.0786478	Q	1	15	68.05
Contig9746_at	9.65871	3.28149	0.324031	0.220155	Q	1	15	68.05
HVSMEi0002K06f_x_at	4.85683	2.89165	0.193226	-0.242394	SM	1	15	68.05
HVSMEl0010I15r2_x_at	13.8874	3.03242	0.505418	1.027	Q	1	15	68.05
HW08B16u_s_at	15.7388	3.21399	0.578638	-0.126088	SM	1	15	68.05
HW08E09u_at	3.25854	3.08508	0.154025	-0.236782	SM	1	15	68.05
Contig10909_at	3.9582	2.99875	0.175186	-0.336827	SM	1	15	70.05
Contig13478_at	4.74509	3.24222	0.184582	0.0909064	Q	1	15	70.05
Contig15134_at	5.0913	2.87049	0.111581	-0.450341	SM	1	15	70.05
Contig16344_at	3.70465	2.86104	0.159948	-0.352193	SM	1	15	70.05
Contig2427_at	5.66149	3.19428	0.260843	-0.428545	SM	1	15	70.05
Contig3132_at	4.5683	3.11828	0.0165785	-0.4388	SM	1	15	70.05
Contig6347_at	3.08806	2.79685	0.100059	0.106226	Q	1	15	70.05
HT12P23u_at	4.25311	3.01868	0.186488	-0.0960335	SM	1	15	70.05
ChlorContig3_at	4.90617	3.11055	0.174434	0.115415	Q	1	16	70.79
Contig11198_at	3.22931	3.12748	0.140263	-0.0920873	SM	1	16	70.79
Contig11443_at	3.12725	3.00813	0.136933	0.0906495	Q	1	16	70.79
Contig12762_at	3.86298	3.13464	0.164499	-0.135383	SM	1	16	70.79
Contig13074_at	6.05716	3.03791	0.235655	0.173714	Q	1	16	70.79
Contig13283_at	3.97928	3.11376	0.162573	0.0704761	Q	1	16	70.79
Contig14609_at	5.35905	3.18752	0.213661	-0.58443	SM	1	16	70.79
Contig16424_at	4.9931	3.13448	0.163781	-0.181669	SM	1	16	70.79
Contig1708_s_at	4.88094	3.23291	0.217729	-0.442807	SM	1	16	70.79
Contig18674_at	9.14214	3.18403	0.135166	-0.160918	SM	1	16	70.79
Contig19125_at	6.09318	3.1654	0.217002	-0.140111	SM	1	16	70.79
Contig20778_at	11.0623	3.19857	0.321114	0.185884	Q	1	16	70.79
Contig22727_at	36.6563	3.13037	0.760003	-0.940467	SM	1	16	70.79
Contig23122_at	3.57562	3.1868	0.147415	-0.244366	SM	1	16	70.79
Contig23287_at	3.55032	3.03188	0.15419	-0.3886	SM	1	16	70.79
Contig4844_s_at	3.6461	3.1647	0.149923	-0.268062	SM	1	16	70.79
Contig6702_at	3.31218	3.1372	0.13044	-0.30185	SM	1	16	70.79
Contig7765_at	13.1804	3.17734	0.459524	-0.138453	SM	1	16	70.79
Contig7861_at	3.90765	3.34466	0.156771	-0.101114	SM	1	16	70.79
Contig847_at	8.55052	2.84976	0.200339	-1.16716	SM	1	16	70.79
Contig8531_at	16.4304	3.22682	0.589321	-0.200844	SM	1	16	70.79
Contig8888_at	3.3166	3.06547	0.139088	-0.242951	SM	1	16	70.79
Contig9944_at	3.77669	3.06173	0.133753	-0.348502	SM	1	16	70.79
HB08F22r_x_at	4.67069	3.15524	0.190794	-0.318251	SM	1	16	70.79
HM07A13r_at	4.32935	3.32599	0.188483	-0.377889	SM	1	16	70.79
HS07O08u_x_at	3.49742	3.11045	0.166999	-0.286697	SM	1	16	70.79
HT13F16r_at	4.09956	3.10475	0.0462354	0.386654	Q	1	16	70.79
HV06K05u_s_at	6.58395	3.06641	0.201597	0.141617	Q	1	16	70.79
HV09L20u_s_at	4.07573	3.28326	0.161374	-0.0737724	SM	1	16	70.79
HVSMEg0010L05r2_at	4.39242	3.24111	0.192943	-0.467609	SM	1	16	70.79
HW06H04u_at	4.14189	3.10904	0.187372	-0.737418	SM	1	16	70.79
HW06J04u_s_at	5.49631	3.12709	0.225327	0.286944	Q	1	16	70.79
rbah54n13_s_at	12.4077	2.92325	0.31488	0.420882	Q	1	16	70.79
AFFX-BioB-5_at	4.22051	3.2322	0.148567	-0.0864314	SM	1	17	72.14
Contig11591_at	3.44909	3.16783	0.132544	0.0754668	Q	1	17	72.14
Contig11818_at	18.3201	3.23903	0.464417	0.260304	Q	1	17	72.14
Contig11926_s_at	14.1244	3.13249	0.454838	1.30634	Q	1	17	72.14
Contig12414_at	24.4984	3.10074	0.737603	0.562856	Q	1	17	72.14
Contig12942_at	3.49124	2.95699	0.148196	0.331865	Q	1	17	72.14
Contig14387_at	7.73856	3.30129	0.255942	-0.3594	SM	1	17	72.14
Contig14475_s_at	10.2795	3.20749	0.398063	-0.24817	SM	1	17	72.14
Contig15045_at	53.0598	2.87028	0.842531	-1.217	SM	1	17	72.14
Contig15320_at	3.6722	3.16834	0.173002	-0.224727	SM	1	17	72.14
Contig16432_at	3.40902	3.21247	0.141094	0.343687	Q	1	17	72.14
Contig17109_at	4.52508	3.15864	0.170268	0.206071	Q	1	17	72.14
Contig17657_at	4.91315	3.13506	0.0955292	0.116863	Q	1	17	72.14
Contig18016_at	3.49808	3.12114	0.160843	-0.333592	SM	1	17	72.14
Contig18323_at	6.44996	3.02086	0.256235	0.187207	Q	1	17	72.14
Contig18348_at	27.496	3.18085	0.682319	-1.24019	SM	1	17	72.14
Contig18979_at	3.59665	3.05451	0.137247	-0.123068	SM	1	17	72.14
Contig19732_at	5.03467	3.07282	0.208332	-0.153208	SM	1	17	72.14
Contig20578_at	3.69539	2.84403	0.144767	0.118109	Q	1	17	72.14
Contig2066_at	3.67069	3.3001	0.169951	-0.292753	SM	1	17	72.14
Contig20834_at	3.23389	3.05935	0.137713	-0.380502	SM	1	17	72.14
Contig21201_at	4.222	3.21797	0.189155	-0.178319	SM	1	17	72.14
Contig21838_at	3.66853	3.15822	0.124754	0.158133	Q	1	17	72.14
Contig2342_at	6.51969	3.08638	0.250709	0.145263	Q	1	17	72.14
Contig24142_at	9.44522	3.17919	0.380164	0.228337	Q	1	17	72.14
Contig25988_at	3.55787	3.09349	0.161571	-0.315376	SM	1	17	72.14
Contig26053_at	3.76315	3.11995	0.144092	-0.415332	SM	1	17	72.14
Contig2666_s_at	4.81665	3.07096	0.183328	0.060479	Q	1	17	72.14
Contig3709_s_at	10.3266	3.10784	0.434816	-0.223471	SM	1	17	72.14
Contig4375_at	3.41787	3.20515	0.143847	-0.106341	SM	1	17	72.14
Contig4426_at	4.7028	3.19325	0.198894	0.0889462	Q	1	17	72.14
Contig4723_at	3.9113	2.9625	0.164397	0.0772796	Q	1	17	72.14
Contig4758_at	3.69749	3.33937	0.156036	0.0480339	Q	1	17	72.14
Contig4938_s_at	6.39105	3.08227	0.236866	0.101429	Q	1	17	72.14
Contig4986_at	3.62623	3.23927	0.092246	-0.110934	SM	1	17	72.14
Contig5675_s_at	35.455	2.88456	0.825367	-1.23065	SM	1	17	72.14
Contig6008_s_at	5.72212	3.19564	0.237138	-0.406521	SM	1	17	72.14
Contig648_at	3.42634	3.26678	0.132287	0.298358	Q	1	17	72.14
Contig6997_at	16.3989	3.13102	0.481733	2.34663	Q	1	17	72.14
Contig7693_at	3.55056	3.04789	0.128731	0.0830417	Q	1	17	72.14
Contig7712_at	4.41494	3.29171	0.176521	0.111328	Q	1	17	72.14
Contig9053_at	4.51492	3.08895	0.161235	0.071241	Q	1	17	72.14
Contig9214_at	19.1287	3.20983	0.532796	-0.323173	SM	1	17	72.14
Contig9463_at	3.26011	3.03293	0.11483	0.114015	Q	1	17	72.14
Contig9514_at	3.32491	3.19525	0.133076	0.0846554	Q	1	17	72.14
Contig9523_at	3.29642	3.12259	0.10262	0.106828	Q	1	17	72.14
HM03E02u_at	3.41182	2.98826	0.143077	-0.0645321	SM	1	17	72.14
HT07M06u_at	8.65396	3.26931	0.336103	-0.442637	SM	1	17	72.14
HT11K03u_at	3.18705	3.12522	0.137064	-0.572061	SM	1	17	72.14
HU11N19u_at	16.472	3.1837	0.51775	0.167133	Q	1	17	72.14
HV_CEb0020D05r2_s_at	4.27132	3.12068	0.100633	-0.0965235	SM	1	17	72.14
HV01N13w_at	4.21249	3.0601	0.161989	0.429049	Q	1	17	72.14
HVSMEg0015I15r2_at	27.2687	2.70603	0.754777	2.19525	Q	1	17	72.14
HVSMEn0024D14f2_x_at	5.29418	3.10637	0.173588	0.28239	Q	1	17	72.14
HY06I17u_at	5.91727	2.96664	0.228576	0.107858	Q	1	17	72.14
rbaal36m18_s_at	35.6833	3.10375	0.635424	-1.32096	SM	1	17	72.14
rbags10j11_s_at	16.9696	3.10371	0.475695	1.44092	Q	1	17	72.14
48446_Reg_1231-2205_at	4.10236	3.19463	0.172192	-0.360064	SM	1	17	74.14
Contig10638_s_at	3.7018	3.03052	0.179083	-0.0540966	SM	1	17	74.14
Contig12227_at	4.07557	3.31446	0.143107	0.0811139	Q	1	17	74.14
Contig16062_at	4.69456	2.98709	0.129532	-0.128712	SM	1	17	74.14
Contig17296_at	4.30031	3.18856	0.207345	-0.0971392	SM	1	17	74.14
Contig22838_at	3.20033	2.95594	0.130215	0.252437	Q	1	17	74.14
Contig2502_at	5.71992	3.09654	0.253533	-0.502637	SM	1	17	74.14
Contig5016_at	33.08	3.06417	0.89874	-0.73365	SM	1	17	74.14
Contig6067_at	7.75101	3.16314	0.338242	-0.0994783	SM	1	17	74.14
Contig7159_at	3.87876	3.1024	0.14898	0.0878283	Q	1	17	74.14
Contig847_at	21.6792	2.84976	0.42895	-1.78694	SM	1	17	74.14
Contig9788_at	3.56462	3.18434	0.142178	-0.3815	SM	1	17	74.14
HM02O12u_at	4.43671	3.06552	0.192667	-0.499626	SM	1	17	74.14
HVSMEf0013K24r2_s_at	3.41931	3.21082	0.173516	0.103558	Q	1	17	74.14
Contig13413_at	4.02848	2.85238	0.160473	-0.224585	SM	1	17	76.14
Contig16512_at	3.49526	2.90939	0.152127	0.125875	Q	1	17	76.14
Contig18451_at	3.41597	3.2114	0.122757	-0.225618	SM	1	17	76.14
Contig22244_at	4.22397	3.11784	0.193237	-0.262417	SM	1	17	76.14
Contig4722_at	24.7356	3.09983	0.772871	-0.35522	SM	1	17	76.14
Contig7681_s_at	6.29826	2.87752	0.269508	-0.188891	SM	1	17	76.14
Contig8635_at	4.23011	3.16738	0.179084	-0.148001	SM	1	17	76.14
Contig9941_at	3.82286	3.19507	0.149034	0.0742636	Q	1	17	76.14
HS07G02u_x_at	4.02641	3.14558	0.196175	-0.644373	SM	1	17	76.14
HVSMEc0014K14f_x_at	4.16506	3.30623	0.176775	-0.159634	SM	1	17	76.14
HVSMEm0021M24r2_at	3.85669	3.06639	0.183517	-0.529197	SM	1	17	76.14
HW01J03u_at	3.87112	3.07678	0.177724	-0.0993637	SM	1	17	76.14
Contig14791_at	4.23279	2.98396	0.166995	0.120485	Q	1	17	78.14
Contig1697_s_at	5.50709	3.30021	0.252326	0.163599	Q	1	17	78.14
Contig17827_at	3.73662	3.26382	0.148229	-0.124938	SM	1	17	78.14
Contig4360_at	11.6678	3.20003	0.452253	-0.325831	SM	1	17	78.14
S69616_s_at	4.40349	3.13307	0.206493	-0.121422	SM	1	17	78.14
Contig10043_at	3.50327	3.0438	0.158551	-0.176461	SM	1	18	79.03
Contig11036_at	4.63402	3.08464	0.204975	-0.17387	SM	1	18	79.03
Contig11831_at	8.38749	3.031	0.294741	-0.239248	SM	1	18	79.03
Contig12292_at	3.36492	3.08742	0.127777	-0.138393	SM	1	18	79.03
Contig12839_at	33.7645	3.35408	0.794874	0.275835	Q	1	18	79.03
Contig1369_s_at	3.13579	3.02217	0.129421	0.110617	Q	1	18	79.03
Contig13921_at	3.33635	3.14843	0.153663	-0.155072	SM	1	18	79.03
Contig14256_at	4.97113	3.05722	0.151847	-0.0954677	SM	1	18	79.03
Contig15481_at	20.7689	3.18996	0.709593	0.328894	Q	1	18	79.03
Contig17168_at	3.77001	3.06228	0.135663	-0.40621	SM	1	18	79.03
Contig17701_at	3.73865	3.08108	0.155233	-0.132595	SM	1	18	79.03
Contig19521_at	4.75447	3.23461	0.194763	-0.180323	SM	1	18	79.03
Contig20271_at	3.26661	3.05505	0.140517	-0.0910747	SM	1	18	79.03
Contig21489_at	3.21907	3.17586	0.120526	-0.064487	SM	1	18	79.03
Contig3040_at	4.50799	3.09663	0.187913	-0.216031	SM	1	18	79.03
Contig3203_at	4.08448	3.11067	0.159342	0.0474106	Q	1	18	79.03
Contig4361_at	14.6323	3.09843	0.485096	-0.194723	SM	1	18	79.03
Contig4361_s_at	10.7651	3.09009	0.365112	-0.205478	SM	1	18	79.03
Contig5322_at	4.71536	3.18133	0.193565	-0.486679	SM	1	18	79.03
Contig6465_at	4.38077	3.14614	0.203785	0.0818205	Q	1	18	79.03
Contig7690_at	3.08968	3.08421	0.137154	-0.269139	SM	1	18	79.03
Contig7750_at	4.32789	3.22191	0.170721	-0.0828714	SM	1	18	79.03
Contig8699_at	4.8355	3.10989	0.177697	-0.0817328	SM	1	18	79.03
Contig8852_at	3.19657	3.1556	0.128913	0.0392503	Q	1	18	79.03
Contig887_s_at	3.60232	2.96626	0.154946	0.136906	Q	1	18	79.03
Contig9331_s_at	5.37123	3.13341	0.239504	0.123353	Q	1	18	79.03
Contig9351_s_at	6.91106	3.21066	0.288592	-0.150085	SM	1	18	79.03
HC106A04_T3_at	3.18519	3.08396	0.119872	0.265749	Q	1	18	79.03
HM12H05r_at	3.89899	3.07161	0.178337	-0.331981	SM	1	18	79.03
HV_CEb0010P01r2_at	3.62037	3.03442	0.137811	-0.179901	SM	1	18	79.03
HVSMEk0015A07r2_at	3.12255	2.97523	0.137024	0.0461767	Q	1	18	79.03
HW01H17u_at	5.67912	3.31857	0.233196	-0.145927	SM	1	18	79.03
HY02H13u_at	3.82035	3.26725	0.0181226	-0.293407	SM	1	18	79.03
rbags12d05_s_at	4.33417	3.27664	0.0274226	0.135159	Q	1	18	79.03
baak19i22_s_at	3.82298	3.21824	0.152889	-0.0776742	SM	1	19	80.44
Contig1058_x_at	4.04742	3.15367	0.110218	-0.222179	SM	1	19	80.44
Contig1108_s_at	3.68032	3.1189	0.189564	0.148284	Q	1	19	80.44
Contig11938_at	6.86859	3.02484	0.290993	-0.104966	SM	1	19	80.44
Contig12118_at	4.95328	3.14291	0.232075	-0.565541	SM	1	19	80.44
Contig12566_at	6.11146	2.98307	0.207174	0.0878824	Q	1	19	80.44
Contig14721_at	4.63237	3.07987	0.136916	-0.161674	SM	1	19	80.44
Contig14888_at	3.63182	3.0512	0.142589	0.111688	Q	1	19	80.44
Contig15187_at	4.27639	3.26426	0.168923	0.359334	Q	1	19	80.44
Contig15482_at	12.9381	3.21585	0.500236	-0.498233	SM	1	19	80.44
Contig15708_at	5.69279	3.18803	0.247764	-0.118714	SM	1	19	80.44
Contig18751_at	3.19674	3.1016	0.131255	0.114055	Q	1	19	80.44
Contig1938_s_at	4.55434	3.06754	0.206847	0.130995	Q	1	19	80.44
Contig19472_at	3.72403	3.09453	0.15382	-0.267042	SM	1	19	80.44
Contig2092_s_at	3.96425	3.18806	0.161277	0.210248	Q	1	19	80.44
Contig2093_s_at	3.79065	3.29771	0.164953	0.156957	Q	1	19	80.44
Contig2448_s_at	4.64496	3.27636	0.20695	0.232723	Q	1	19	80.44
Contig2516_at	5.19916	3.43161	0.194547	0.0598998	Q	1	19	80.44
Contig25737_at	5.14717	2.76049	0.212587	-0.182455	SM	1	19	80.44
Contig2584_at	3.7221	3.1296	0.158615	0.132962	Q	1	19	80.44
Contig3403_s_at	3.96849	3.23603	0.156829	0.133604	Q	1	19	80.44
Contig3405_x_at	5.53234	3.11659	0.230387	0.191277	Q	1	19	80.44
Contig4161_at	4.64301	3.18221	0.196352	0.205446	Q	1	19	80.44
Contig4283_at	4.3299	3.1424	0.135458	0.0912817	Q	1	19	80.44
Contig6290_at	3.60724	3.07283	0.139763	0.269593	Q	1	19	80.44
Contig6896_s_at	5.80755	3.32439	0.224164	0.135545	Q	1	19	80.44
Contig7132_s_at	4.64975	3.22857	0.182963	0.145498	Q	1	19	80.44
Contig7542_at	3.37356	3.08291	0.160919	-0.362917	SM	1	19	80.44
Contig7652_at	4.8232	3.06182	0.179638	0.132513	Q	1	19	80.44
Contig7766_at	3.67959	3.2611	0.155847	0.0846533	Q	1	19	80.44
Contig8361_at	5.50162	3.06938	0.200599	0.109373	Q	1	19	80.44
Contig8375_at	2.99013	2.88141	0.130021	0.033568	Q	1	19	80.44
Contig8593_s_at	4.52587	3.13489	0.213965	0.0806314	Q	1	19	80.44
Contig9227_at	4.05608	3.23368	0.149938	0.0895527	Q	1	19	80.44
Contig9490_s_at	7.29113	3.05951	0.294969	0.0807581	Q	1	19	80.44
Contig9784_at	3.88666	3.03987	0.184192	-0.0777367	SM	1	19	80.44
EBes01_SQ003_E13_s_at	4.95916	3.17851	0.202663	0.145261	Q	1	19	80.44
HA11C13u_s_at	8.46705	3.19787	0.341156	0.135757	Q	1	19	80.44
HB08F20r_at	3.42945	3.12667	0.136548	-0.305052	SM	1	19	80.44
HM04L20u_at	3.4342	3.21253	0.09346	-0.307693	SM	1	19	80.44
HO09J15S_at	3.32945	2.9562	0.132041	-0.083394	SM	1	19	80.44
HS08B03u_s_at	4.1464	3.25481	0.164681	0.140007	Q	1	19	80.44
HU10B14u_x_at	3.50008	3.09561	0.158655	-0.131111	SM	1	19	80.44
HU10K23u_at	5.30028	2.96347	0.197562	-0.315437	SM	1	19	80.44
HV_CEb0017B21r2_at	4.53338	2.97591	0.172508	0.262189	Q	1	19	80.44
HV08I05u_at	4.02183	3.26263	0.184538	-0.393601	SM	1	19	80.44
HVSMEg0002A17r2_at	4.05399	3.18388	0.200796	-0.142311	SM	1	19	80.44
HVSMEg0005P22r2_at	4.82121	3.11977	0.208109	-0.471678	SM	1	19	80.44
HVSMEk0002G16r2_at	3.10789	2.92323	0.148562	-0.101074	SM	1	19	80.44
HVSMEn0002B08r2_at	3.51339	3.02499	0.139264	-0.291921	SM	1	19	80.44
HVSMEn0006A08f2_at	4.66745	2.81839	0.208683	-0.198498	SM	1	19	80.44
HW09I06u_at	5.4716	3.07188	0.213608	-0.371569	SM	1	19	80.44
HY04F17T_at	5.00158	2.83211	0.237083	-0.297144	SM	1	19	80.44
Contig10017_at	6.48091	3.19494	0.250661	0.19059	Q	1	20	81.83
Contig10418_at	3.00633	2.95847	0.126957	0.0935436	Q	1	20	81.83
Contig10756_x_at	3.59186	3.10095	0.147263	-0.138574	SM	1	20	81.83
Contig11356_at	4.45301	3.06478	0.0790119	0.106838	Q	1	20	81.83
Contig1170_at	3.90357	3.13112	0.156396	0.122297	Q	1	20	81.83
Contig12124_at	4.2745	3.17499	0.180462	0.129778	Q	1	20	81.83
Contig12952_at	3.46117	2.97035	0.160419	-0.0744406	SM	1	20	81.83
Contig13086_s_at	4.29951	3.14609	0.128977	-0.236485	SM	1	20	81.83
Contig13953_at	4.15699	3.12429	0.0276532	-0.0819188	SM	1	20	81.83
Contig14304_at	9.07237	3.06837	0.373293	-0.394156	SM	1	20	81.83
Contig14473_at	4.88416	3.02312	0.204569	-0.0692435	SM	1	20	81.83
Contig15134_at	3.73678	2.87049	0.0743211	0.394308	Q	1	20	81.83
Contig1559_at	5.33926	3.29352	0.211375	0.234744	Q	1	20	81.83
Contig1561_at	5.70828	3.02195	0.228332	0.231776	Q	1	20	81.83
Contig1598_at	3.29721	3.19212	0.123184	0.093681	Q	1	20	81.83
Contig1601_at	3.51883	2.98404	0.141939	0.110443	Q	1	20	81.83
Contig16387_at	4.24184	3.09253	0.178867	-0.120416	SM	1	20	81.83
Contig1694_s_at	3.34509	3.23009	0.119196	0.0874114	Q	1	20	81.83
Contig17234_at	3.56044	3.13189	0.146248	-0.084855	SM	1	20	81.83
Contig18762_at	11.4978	3.22147	0.351441	0.175889	Q	1	20	81.83
Contig19716_at	5.54955	3.18849	0.227928	0.120103	Q	1	20	81.83
Contig20056_at	5.38799	3.1251	0.213264	-0.160063	SM	1	20	81.83
Contig20730_s_at	3.82421	3.27283	0.165242	0.202373	Q	1	20	81.83
Contig21965_at	3.63874	3.06951	0.149974	-0.208328	SM	1	20	81.83
Contig22289_at	4.33595	3.17703	0.170433	-0.196299	SM	1	20	81.83
Contig2345_s_at	6.15053	3.15873	0.217989	0.107046	Q	1	20	81.83
Contig2506_s_at	3.50021	3.14375	0.172035	0.103381	Q	1	20	81.83
Contig2522_at	4.29228	3.20548	0.178419	0.134814	Q	1	20	81.83
Contig25599_at	7.19569	3.12181	0.299488	0.218229	Q	1	20	81.83
Contig2613_s_at	3.37273	3.1583	0.11863	0.109949	Q	1	20	81.83
Contig2621_at	4.47485	3.11371	0.112045	0.120433	Q	1	20	81.83
Contig26368_at	3.35344	3.19638	0.136312	-0.224782	SM	1	20	81.83
Contig3232_at	4.66088	3.21791	0.152707	0.0732274	Q	1	20	81.83
Contig3452_at	3.36801	3.07194	0.148229	-0.155005	SM	1	20	81.83
Contig3757_at	3.66291	3.32498	0.144444	0.173044	Q	1	20	81.83
Contig3857_at	4.17773	3.23084	0.175605	0.0988607	Q	1	20	81.83
Contig409_s_at	5.57161	3.30532	0.24	0.200047	Q	1	20	81.83
Contig4430_at	5.13288	2.92588	0.198258	-0.143794	SM	1	20	81.83
Contig4745_s_at	14.2851	3.15237	0.486351	0.14094	Q	1	20	81.83
Contig5064_at	3.26653	3.08823	0.152033	0.116055	Q	1	20	81.83
Contig5756_at	3.9731	3.23276	0.168141	0.103646	Q	1	20	81.83
Contig5933_at	3.41315	3.08204	0.134223	0.193019	Q	1	20	81.83
Contig6102_at	6.32045	3.01869	0.242928	-0.227688	SM	1	20	81.83
Contig6910_at	3.23031	2.93586	0.147602	-0.190227	SM	1	20	81.83
Contig7418_at	5.50388	3.13529	0.260435	0.170405	Q	1	20	81.83
Contig7602_s_at	21.2967	3.19092	0.595212	-0.319563	SM	1	20	81.83
Contig7658_at	3.39741	3.11794	0.131829	0.0591522	Q	1	20	81.83
Contig7769_at	6.52868	3.09397	0.206113	0.13051	Q	1	20	81.83
Contig7798_at	3.42076	3.1628	0.170695	-0.140833	SM	1	20	81.83
Contig8151_at	3.45256	3.20281	0.158211	0.0944263	Q	1	20	81.83
Contig870_at	3.75742	3.08006	0.146982	0.14116	Q	1	20	81.83
Contig8793_at	4.49989	3.10577	0.206303	0.155907	Q	1	20	81.83
Contig8829_at	18.2644	3.09919	0.563005	-0.649547	SM	1	20	81.83
Contig8857_at	4.81865	3.18185	0.189254	-0.234775	SM	1	20	81.83
Contig9026_at	4.82499	3.19721	0.195667	0.106652	Q	1	20	81.83
Contig9079_at	3.74842	3.16591	0.17943	0.088523	Q	1	20	81.83
Contig9220_at	3.52111	3.31482	0.152124	-0.0674961	SM	1	20	81.83
Contig9352_at	5.17371	3.14154	0.198753	-0.0824925	SM	1	20	81.83
Contig9725_at	4.18368	3.25249	0.167382	0.12424	Q	1	20	81.83
Contig9820_at	3.24414	3.20762	0.135747	-0.0727734	SM	1	20	81.83
EBed02_SQ002_E18_s_at	4.9951	3.24873	0.128967	0.0865446	Q	1	20	81.83
EBem08_SQ002_L02_s_at	3.70264	3.12656	0.163715	0.235885	Q	1	20	81.83
HA01L11u_s_at	3.60801	3.19909	0.155418	0.198307	Q	1	20	81.83
HA08n04r_s_at	4.16687	3.03961	0.175729	0.170544	Q	1	20	81.83
HA11M06u_s_at	5.16196	3.13472	0.18076	0.204613	Q	1	20	81.83
HA26O09r_s_at	4.32956	3.06249	0.165784	0.0598802	Q	1	20	81.83
HB23K10r_at	4.20801	3.17838	0.161004	-0.408531	SM	1	20	81.83
HD06J16r_at	5.44341	3.13052	0.193785	-0.246132	SM	1	20	81.83
HD13I11r_s_at	6.29042	3.05718	0.243228	0.109298	Q	1	20	81.83
HV02B02u_at	3.82039	3.07394	0.167811	-0.216236	SM	1	20	81.83
HVSMEa0004N20r2_at	10.3571	3.17936	0.296652	-0.175648	SM	1	20	81.83
HVSMEa0014P20r2_x_at	4.85976	3.20467	0.206529	-0.47699	SM	1	20	81.83
HVSMEb0012O23r2_s_at	3.41195	3.00846	0.153429	-0.13293	SM	1	20	81.83
HW09B04u_at	3.30998	3.1449	0.138841	-0.216706	SM	1	20	81.83
rbags12h11_at	4.02859	2.77633	0.165803	0.153026	Q	1	20	81.83
rbasd18a22_s_at	3.86531	3.14751	0.160621	0.123843	Q	1	20	81.83
Contig1041_x_at	3.71408	3.17358	0.0189641	0.242035	Q	1	21	83.18
Contig10477_at	8.14937	3.19829	0.300358	-0.249092	SM	1	21	83.18
Contig11272_at	3.73906	3.10016	0.178875	0.156669	Q	1	21	83.18
Contig1161_at	3.62399	3.16979	0.134283	-0.119858	SM	1	21	83.18
Contig11899_at	4.00431	3.23515	0.154128	-0.0955769	SM	1	21	83.18
Contig12208_at	3.94844	3.23057	0.155727	-0.112783	SM	1	21	83.18
Contig12610_at	5.22314	3.13439	0.201183	0.151338	Q	1	21	83.18
Contig13690_at	5.19563	3.16197	0.17621	-0.175116	SM	1	21	83.18
Contig14150_at	4.89292	3.14254	0.0531024	0.086659	Q	1	21	83.18
Contig14825_at	5.55831	3.0696	0.210799	-0.186556	SM	1	21	83.18
Contig15015_at	3.18532	2.9764	0.134628	0.0583625	Q	1	21	83.18
Contig15023_at	3.70632	2.96023	0.146224	0.0652717	Q	1	21	83.18
Contig15199_at	4.16048	2.58038	0.174174	0.392749	Q	1	21	83.18
Contig15316_at	3.89031	3.16181	0.17579	-0.167526	SM	1	21	83.18
Contig15499_at	13.7	3.0844	0.442834	-0.217355	SM	1	21	83.18
Contig15870_at	4.05677	2.98931	0.161596	0.0793477	Q	1	21	83.18
Contig1606_at	4.3281	3.1305	0.171207	0.145199	Q	1	21	83.18
Contig16314_at	3.83109	3.18667	0.14909	0.0791796	Q	1	21	83.18
Contig1669_at	5.75402	3.08248	0.196202	0.233226	Q	1	21	83.18
Contig17287_at	3.29092	3.20419	0.144649	-0.12211	SM	1	21	83.18
Contig18768_at	7.17679	3.062	0.254732	-0.376736	SM	1	21	83.18
Contig18867_at	3.5942	3.05852	0.155676	0.419296	Q	1	21	83.18
Contig19388_at	5.57814	3.17912	0.219994	-0.158395	SM	1	21	83.18
Contig20128_at	3.37802	3.12739	0.136924	0.0578651	Q	1	21	83.18
Contig24980_at	3.51192	3.08443	0.160682	-0.115102	SM	1	21	83.18
Contig26243_s_at	4.73049	3.23698	0.207631	0.202744	Q	1	21	83.18
Contig2982_at	4.18287	3.14889	0.161344	0.0500773	Q	1	21	83.18
Contig3471_at	5.62986	3.12852	0.203904	-0.174104	SM	1	21	83.18
Contig3584_at	3.23473	3.20296	0.136124	0.133799	Q	1	21	83.18
Contig4159_at	4.11267	3.27356	0.200353	0.151826	Q	1	21	83.18
Contig4453_at	7.07618	3.19057	0.282346	-0.142722	SM	1	21	83.18
Contig4539_at	3.38797	3.04343	0.135907	0.0804215	Q	1	21	83.18
Contig4722_at	34.6611	3.09983	0.772877	-0.355222	SM	1	21	83.18
Contig4745_at	32.4402	3.08212	0.814596	-0.42228	SM	1	21	83.18
Contig5117_at	4.89937	3.11328	0.181711	0.0917171	Q	1	21	83.18
Contig5228_s_at	5.12769	3.18417	0.178502	0.0818227	Q	1	21	83.18
Contig5264_at	7.18581	3.24641	0.300376	0.176931	Q	1	21	83.18
Contig5474_at	3.55748	3.04742	0.159425	-0.205984	SM	1	21	83.18
Contig6112_s_at	3.57191	3.23938	0.141148	0.0942626	Q	1	21	83.18
Contig6214_at	3.91016	3.15271	0.133695	-0.171445	SM	1	21	83.18
Contig8561_at	4.24932	3.32995	0.107846	0.105724	Q	1	21	83.18
Contig8854_at	3.60027	3.24165	0.140804	0.133398	Q	1	21	83.18
Contig8893_at	3.31707	3.1015	0.149163	0.0595485	Q	1	21	83.18
Contig9445_at	4.77111	3.2378	0.17482	0.10232	Q	1	21	83.18
EBpi01_SQ005_J09_s_at	8.14539	3.3165	0.350503	0.326271	Q	1	21	83.18
EBro02_SQ003_A18_at	11.5454	3.26809	0.36015	-0.24305	SM	1	21	83.18
HS07I12u_s_at	3.67084	3.19561	0.158544	-0.21141	SM	1	21	83.18
HU05G03u_s_at	5.04258	3.12524	0.207738	-0.457635	SM	1	21	83.18
HVSMEg0001O11r2_at	4.18402	3.12783	0.139974	0.0782814	Q	1	21	83.18
HW01M20u_x_at	4.79461	3.18986	0.200985	-0.156267	SM	1	21	83.18
HY06F11u_at	3.77573	3.19437	0.155007	-0.340766	SM	1	21	83.18
rbaal1f07_s_at	5.87472	3.19784	0.188362	0.187275	Q	1	21	83.18
Contig10936_at	7.53277	3.1977	0.300426	-0.127111	SM	1	22	84.53
Contig12411_s_at	5.10985	3.1797	0.154803	0.0916964	Q	1	22	84.53
Contig12485_at	21.5071	3.24156	0.613248	-0.273103	SM	1	22	84.53
Contig15585_at	3.82695	3.19885	0.157858	0.312161	Q	1	22	84.53
Contig19815_at	3.17558	3.05121	0.135991	0.347571	Q	1	22	84.53
Contig19859_at	21.636	3.22539	0.619415	0.237001	Q	1	22	84.53
Contig2001_at	3.95449	3.29406	0.148408	0.227358	Q	1	22	84.53
Contig20245_at	10.0974	3.18789	0.376769	-0.149522	SM	1	22	84.53
Contig20269_at	4.34794	3.11767	0.139339	0.0658089	Q	1	22	84.53
Contig20920_at	3.2197	3.08638	0.149047	-0.365139	SM	1	22	84.53
Contig2345_at	3.52937	3.08115	0.112833	0.196066	Q	1	22	84.53
Contig25399_at	4.67067	3.20222	0.195041	-0.473687	SM	1	22	84.53
Contig26028_at	8.50396	3.09368	0.331192	-0.212604	SM	1	22	84.53
Contig3966_at	3.25889	3.09017	0.160239	0.163369	Q	1	22	84.53
Contig4212_s_at	5.04232	2.98776	0.152659	0.0820843	Q	1	22	84.53
Contig566_s_at	4.31892	3.0538	0.171231	-0.148931	SM	1	22	84.53
Contig6119_at	4.82474	3.17604	0.196699	-0.334364	SM	1	22	84.53
Contig6562_at	4.24115	3.12534	0.0847106	-0.179086	SM	1	22	84.53
Contig6962_at	6.8772	2.89895	0.274666	-0.0678855	SM	1	22	84.53
Contig7155_at	3.29707	3.1699	0.133004	-0.228309	SM	1	22	84.53
Contig7709_at	3.49576	3.24187	0.139635	0.0483508	Q	1	22	84.53
Contig8058_at	3.45714	3.19955	0.167188	-0.372653	SM	1	22	84.53
Contig8700_s_at	11.7694	3.12764	0.426208	0.170034	Q	1	22	84.53
EBma03_SQ002_J20_x_at	5.04304	3.11824	0.227482	0.172718	Q	1	22	84.53
HI05C03u_at	3.94782	3.2499	0.151301	0.298979	Q	1	22	84.53
HK06E16r_s_at	5.90819	3.16161	0.252373	0.374623	Q	1	22	84.53
HU05D16u_s_at	3.40316	3.30597	0.152467	0.112414	Q	1	22	84.53
HVSMEc0011O22r2_at	3.25531	3.05908	0.162668	-0.207791	SM	1	22	84.53
HX03D08u_at	3.82633	3.11428	0.168031	0.170948	Q	1	22	84.53
HX06L03r_at	3.37829	3.28258	0.160521	-0.368956	SM	1	22	84.53
Contig11696_at	5.89432	3.07035	0.227279	0.281779	Q	1	23	85.89
Contig1247_s_at	5.2352	3.09327	0.236041	0.183647	Q	1	23	85.89
Contig141_at	13.734	2.99783	0.50818	-0.297886	SM	1	23	85.89
Contig15078_at	4.08967	3.18269	0.140151	-0.0721603	SM	1	23	85.89
Contig17386_at	4.75965	3.12243	0.182399	0.43528	Q	1	23	85.89
Contig18384_at	3.10416	2.96331	0.0498641	-0.132844	SM	1	23	85.89
Contig209_s_at	4.06481	3.22717	0.148707	0.429923	Q	1	23	85.89
Contig21437_at	3.77211	3.28752	0.151364	-0.36928	SM	1	23	85.89
Contig22399_at	3.09488	3.06498	0.1622	0.307327	Q	1	23	85.89
Contig26593_at	3.75423	3.12527	0.14834	-0.124524	SM	1	23	85.89
Contig5655_at	3.18437	3.13367	0.133433	0.0608865	Q	1	23	85.89
Contig7525_at	4.94047	3.18367	0.204142	-0.199868	SM	1	23	85.89
Contig9561_at	4.6881	3.09897	0.158606	-0.102864	SM	1	23	85.89
HS16C04u_at	3.7594	3.21133	0.0804084	-0.347858	SM	1	23	85.89
HVSMEf0013K24r2_s_at	3.96934	3.21082	0.186419	0.111768	Q	1	23	85.89
HVSMEk0015A07r2_at	3.46616	2.97523	0.150561	0.0487418	Q	1	23	85.89
Contig10500_at	6.51238	3.21126	0.178763	-0.109485	SM	1	24	87.24
Contig11249_at	8.16361	3.20773	0.282514	-0.101553	SM	1	24	87.24
Contig13825_at	4.31046	3.14496	0.199395	0.45132	Q	1	24	87.24
Contig15201_at	4.89294	3.10549	0.192298	-0.364123	SM	1	24	87.24
Contig15243_at	3.70239	3.23053	0.139855	-0.0986075	SM	1	24	87.24
Contig15500_at	3.52784	3.15176	0.127501	0.128812	Q	1	24	87.24
Contig16658_at	4.11066	3.19096	0.149515	-0.0839775	SM	1	24	87.24
Contig22699_at	3.6186	3.2192	0.146655	-0.295571	SM	1	24	87.24
Contig2720_at	4.65862	2.96927	0.18701	0.297577	Q	1	24	87.24
Contig3573_s_at	3.48413	3.19974	0.135324	0.0536551	Q	1	24	87.24
Contig8692_at	16.7568	3.29358	0.513023	0.140394	Q	1	24	87.24
Contig9647_at	14.8026	3.13542	0.534601	-0.230707	SM	1	24	87.24
HK01E02r_at	9.26575	3.17534	0.329023	0.602719	Q	1	24	87.24
HVSMEa0005M17r2_at	6.26812	3.04408	0.258676	0.437905	Q	1	24	87.24
Contig1010_at	4.09799	3.10471	0.168961	0.313788	Q	1	25	88.57
Contig10312_at	3.27173	3.12171	0.140813	-0.0633583	SM	1	25	88.57
Contig10569_at	7.04838	3.1619	0.250606	-0.0699582	SM	1	25	88.57
Contig10577_at	6.49812	3.1758	0.207501	-0.110294	SM	1	25	88.57
Contig11250_s_at	3.77167	3.12462	0.146645	-0.102227	SM	1	25	88.57
Contig11282_at	8.57246	3.13323	0.269452	-0.137087	SM	1	25	88.57
Contig12715_at	4.42792	3.11297	0.177951	-0.0781775	SM	1	25	88.57
Contig13863_at	6.99828	3.21448	0.2726	0.14549	Q	1	25	88.57
Contig14113_at	11.1545	3.20615	0.350169	0.161356	Q	1	25	88.57
Contig15873_at	4.08347	3.10903	0.145493	0.080664	Q	1	25	88.57
Contig17201_at	3.33328	3.13759	0.133749	0.0675299	Q	1	25	88.57
Contig17574_at	15.147	3.04828	0.514402	-0.182536	SM	1	25	88.57
Contig19642_at	21.5563	3.10218	0.658982	-0.210206	SM	1	25	88.57
Contig20898_at	3.33919	2.80854	0.139235	-0.0966431	SM	1	25	88.57
Contig22094_at	3.37021	3.05669	0.15362	-0.277134	SM	1	25	88.57
Contig22332_at	8.51092	3.26563	0.285922	-0.273568	SM	1	25	88.57
Contig2471_at	3.33845	3.1233	0.139754	0.324952	Q	1	25	88.57
Contig3294_s_at	3.8091	2.99077	0.0902007	0.0677568	Q	1	25	88.57
Contig3523_at	3.50601	3.09792	0.141785	-0.061475	SM	1	25	88.57
Contig4110_s_at	3.30552	3.08528	0.146078	-0.307132	SM	1	25	88.57
Contig4126_at	6.38263	3.10121	0.284955	-0.0598864	SM	1	25	88.57
Contig466_at	3.70427	3.24155	0.138492	0.0872176	Q	1	25	88.57
Contig4908_at	3.71316	3.13158	0.145931	0.0751263	Q	1	25	88.57
Contig5567_s_at	3.47745	3.13736	0.147243	0.0552217	Q	1	25	88.57
Contig6326_at	5.37136	3.23191	0.216693	-0.104494	SM	1	25	88.57
Contig7235_at	3.85731	3.12214	0.129144	-0.0943798	SM	1	25	88.57
Contig8004_at	16.4385	3.03694	0.446616	-0.478337	SM	1	25	88.57
Contig8031_at	4.26254	3.00651	0.183691	0.129399	Q	1	25	88.57
Contig8685_at	10.6082	3.11384	0.407439	-0.0979278	SM	1	25	88.57
Contig8978_at	9.86849	3.273	0.276343	-0.142301	SM	1	25	88.57
EBca01_SQ005_D03_at	3.52943	2.99165	0.150714	0.330243	Q	1	25	88.57
HB25H11r_at	3.83727	3.2378	0.149377	0.161009	Q	1	25	88.57
HI05M04r_s_at	3.53641	3.06979	0.151487	0.184747	Q	1	25	88.57
HS06B24u_at	3.23168	3.14906	0.140313	0.350906	Q	1	25	88.57
HV_CEa0006I19r2_at	8.27995	3.14335	0.260954	0.154069	Q	1	25	88.57
HVSMEf0021O16r2_at	4.17432	3.14347	0.165436	0.591895	Q	1	25	88.57
rbaal33b22_s_at	5.81077	3.1116	0.225332	0.199376	Q	1	25	88.57
Contig15307_at	3.32482	3.09162	0.129026	-0.200848	SM	1	25	90.57
Contig15482_s_at	4.56312	3.23617	0.179977	0.118705	Q	1	25	90.57
Contig370_at	3.33553	3.10457	0.189449	-0.0552187	SM	1	25	90.57
Contig6535_at	4.16294	3.3349	0.205769	0.463072	Q	1	25	90.57
Contig6581_at	3.25297	3.16868	0.133529	-0.237533	SM	1	25	90.57
Contig7975_at	4.27299	3.05492	0.169223	0.0720278	Q	1	25	90.57
HF16B18r_at	4.67657	2.99292	0.229272	-0.297303	SM	1	25	90.57
HO04B16S_at	3.72562	3.04627	0.171048	-0.107398	SM	1	25	90.57
HVSMEb0007E01r2_at	4.57	3.68074	0.207612	0.423141	Q	1	25	90.57
HVSMEn0007B03f2_at	3.51364	3.13221	0.158292	-0.289169	SM	1	25	90.57
Contig1108_s_at	3.54882	3.1189	0.142565	-0.137429	SM	1	26	92.58
Contig11096_at	8.87779	3.33069	0.320167	-0.130309	SM	1	26	92.58
Contig12066_at	3.19425	3.07743	0.128637	-0.0953866	SM	1	26	92.58
Contig12118_at	3.57772	3.14291	0.160489	0.486741	Q	1	26	92.58
Contig12252_at	3.61245	2.87701	0.154481	-0.318277	SM	1	26	92.58
Contig12649_at	12.0772	3.15728	0.332699	-0.316622	SM	1	26	92.58
Contig14621_at	3.17173	2.95734	0.132096	0.0707351	Q	1	26	92.58
Contig1508_s_at	6.25347	3.19099	0.222636	-0.193815	SM	1	26	92.58
Contig15468_at	11.8398	3.21649	0.327322	-0.198589	SM	1	26	92.58
Contig16412_at	3.28987	3.26045	0.127047	-0.101161	SM	1	26	92.58
Contig16592_at	3.3622	2.78189	0.137933	0.202546	Q	1	26	92.58
Contig16808_at	3.46119	3.16749	0.126792	0.269003	Q	1	26	92.58
Contig19633_at	2.75071	2.68972	0.097113	0.178686	Q	1	26	92.58
Contig20070_at	3.26012	3.19214	0.137985	0.0846805	Q	1	26	92.58
Contig21251_at	7.55619	3.12863	0.248289	0.365341	Q	1	26	92.58
Contig23806_at	4.02453	3.1687	0.153097	-0.0870944	SM	1	26	92.58
Contig2507_at	13.634	3.25854	0.478694	-0.118086	SM	1	26	92.58
Contig25507_at	5.34825	2.96783	0.221061	-0.321721	SM	1	26	92.58
Contig3405_x_at	3.96566	3.11659	0.145609	-0.136364	SM	1	26	92.58
Contig3466_at	4.70047	3.2072	0.185499	-0.362679	SM	1	26	92.58
Contig4208_at	3.43238	3.27489	0.120637	-0.105771	SM	1	26	92.58
Contig4431_s_at	10.7963	3.08817	0.381461	-0.222323	SM	1	26	92.58
Contig6807_at	8.64885	3.1508	0.308779	0.182564	Q	1	26	92.58
Contig9378_at	4.55225	3.0525	0.189938	-0.0970449	SM	1	26	92.58
EBpi01_SQ004_C23_at	3.89799	3.12583	0.118084	0.208359	Q	1	26	92.58
HA10P09u_at	3.34797	3.20346	0.151085	0.0838341	Q	1	26	92.58
HB15O22r_s_at	3.2847	2.9978	0.130914	-0.229808	SM	1	26	92.58
HB22C09r_at	7.19315	2.93701	0.283488	-0.771749	SM	1	26	92.58
HB25H11r_s_at	3.63157	2.92853	0.15016	0.125642	Q	1	26	92.58
HVSMEf0019I03r2_at	3.57628	3.32997	0.155042	0.328696	Q	1	26	92.58
HVSMEn0007B03f2_x_at	3.1836	2.94902	0.145503	-0.445907	SM	1	26	92.58
HW05I24u_at	4.79957	3.21239	0.211971	-0.578497	SM	1	26	92.58
HW08K10u_s_at	3.10719	3.07623	0.125377	-0.0900512	SM	1	26	92.58
HY07C01u_at	5.12006	3.19296	0.221975	-0.485046	SM	1	26	92.58
HZ01L15u_at	3.99407	3.09282	0.172168	-0.183293	SM	1	26	92.58
S0001100155G12F1_at	3.37963	3.21077	0.16113	-0.467037	SM	1	26	92.58
AFFX-r2-Bs-dap-3_at	3.36556	3.13735	0.130426	0.0884401	Q	1	27	93.91
Contig10606_at	24.6106	3.12204	0.662227	-0.316518	SM	1	27	93.91
Contig11217_at	4.41898	3.10488	0.186747	-0.289252	SM	1	27	93.91
Contig12623_at	30.0978	3.29036	0.840567	-0.617502	SM	1	27	93.91
Contig14075_at	14.9907	3.29377	0.530073	-0.290997	SM	1	27	93.91
Contig1512_at	6.02734	3.17621	0.226702	0.139967	Q	1	27	93.91
Contig16311_at	13.6545	3.18251	0.500712	-0.31822	SM	1	27	93.91
Contig16852_at	11.6467	2.93699	0.438992	-0.293508	SM	1	27	93.91
Contig18152_at	20.8768	3.26135	0.612016	-0.25151	SM	1	27	93.91
Contig20945_at	9.01267	3.20873	0.337018	-0.175605	SM	1	27	93.91
Contig22536_at	3.54657	3.19746	0.15023	-0.332211	SM	1	27	93.91
Contig25599_at	3.58095	3.12181	0.129073	-0.134327	SM	1	27	93.91
Contig3026_at	3.48692	3.20603	0.158991	0.129406	Q	1	27	93.91
Contig3180_s_at	56.3974	3.17874	0.828902	-1.39367	SM	1	27	93.91
Contig4227_at	3.92704	2.95142	0.167318	0.180229	Q	1	27	93.91
Contig8055_at	8.62722	3.19118	0.354312	-0.143637	SM	1	27	93.91
EBro02_SQ006_C03_at	16.3859	3.24103	0.399408	-0.255072	SM	1	27	93.91
HO04F17S_at	4.38957	2.65237	0.193918	-0.172038	SM	1	27	93.91
HU13I04u_s_at	9.39427	3.19708	0.327783	-0.205741	SM	1	27	93.91
HVSMEa0003J18r2_s_at	3.57792	3.12422	0.140438	0.109404	Q	1	27	93.91
HVSMEa0019B22f2_at	5.24598	3.01078	0.208814	-0.290392	SM	1	27	93.91
HVSMEm0003G18r2_s_at	20.3927	3.15851	0.643081	-0.21384	SM	1	27	93.91
rbah19i01_s_at	4.56222	3.30462	0.174361	0.065639	Q	1	27	93.91
Contig11838_at	3.46663	2.88191	0.148677	-0.208051	SM	1	27	95.91
Contig12365_at	3.78591	3.0497	0.166675	-0.100805	SM	1	27	95.91
Contig17348_at	3.49088	3.20712	0.167839	-0.230007	SM	1	27	95.91
Contig17468_at	4.42214	3.31439	0.170153	-0.28161	SM	1	27	95.91
Contig25358_at	8.19726	3.27824	0.301359	0.220149	Q	1	27	95.91
Contig3432_s_at	4.49106	3.04116	0.177909	0.273436	Q	1	27	95.91
Contig4574_at	4.80088	3.2528	0.205436	0.512664	Q	1	27	95.91
HS05F15r_x_at	4.27167	3.13351	0.206705	-0.383322	SM	1	27	95.91
HVSMEg0011B20f_at	3.62554	2.71617	0.177281	-0.214543	SM	1	27	95.91
HVSMEk0006O10r2_at	3.28081	3.12586	0.15734	-0.25731	SM	1	27	95.91
rbah19i01_at	3.87683	2.97153	0.117287	-0.168607	SM	1	27	95.91
AF052397_at	3.38273	3.17776	0.0744225	0.292416	Q	1	28	96.58
Contig12682_at	5.08911	3.06118	0.215802	-0.180986	SM	1	28	96.58
Contig16127_at	3.4726	3.00787	0.151863	0.0907923	Q	1	28	96.58
Contig200_at	22.4509	3.26056	0.590731	0.611183	Q	1	28	96.58
Contig21085_at	4.58481	3.11471	0.179927	0.24693	Q	1	28	96.58
Contig21293_at	10.3892	3.09825	0.356855	0.278209	Q	1	28	96.58
Contig21580_at	5.56826	2.70934	0.229358	-0.157667	SM	1	28	96.58
Contig23686_at	3.32924	2.96348	0.127155	-0.27217	SM	1	28	96.58
Contig24340_at	5.02428	3.00337	0.190239	-0.165834	SM	1	28	96.58
Contig3376_at	3.95779	3.07487	0.17479	-0.131838	SM	1	28	96.58
Contig3430_at	6.53846	3.30563	0.228191	0.329786	Q	1	28	96.58
Contig5218_at	5.17454	3.15349	0.196251	-0.112537	SM	1	28	96.58
Contig5980_s_at	4.1322	3.18765	0.151133	-0.133337	SM	1	28	96.58
Contig609_at	6.17099	3.12156	0.229884	-0.182138	SM	1	28	96.58
EBro03_SQ007_M08_at	5.45652	3.25915	0.214968	-0.321172	SM	1	28	96.58
EBro08_SQ007_C12_at	3.45908	3.01656	0.152826	-0.344643	SM	1	28	96.58
EBro08_SQ012_B10_at	5.05404	3.23087	0.137455	0.115721	Q	1	28	96.58
HK04I23r_at	3.46261	2.82501	0.15852	-0.27291	SM	1	28	96.58
HT06O16u_s_at	3.87826	3.10312	0.187737	0.0661033	Q	1	28	96.58
HVSMEb0012F04r2_at	3.82624	3.17906	0.1737	0.195242	Q	1	28	96.58
HVSMEf0018G20r2_s_at	4.89136	3.1574	0.18147	0.0597588	Q	1	28	96.58
Contig10681_at	3.92409	3.22116	0.148001	-0.084077	SM	1	28	98.58
Contig3180_s_at	49.6486	3.17874	0.828902	-1.39367	SM	1	28	98.58
Contig4453_at	3.54296	3.19057	0.137603	0.0924157	Q	1	28	98.58
Contig7771_at	6.48727	3.25139	0.292848	0.11922	Q	1	28	98.58
EBro01_SQ005_L10_at	3.58882	3.21112	0.15617	-0.343649	SM	1	28	98.58
Contig10768_s_at	3.93388	3.13242	0.211031	-0.0979134	SM	1	28	100.58
Contig12240_at	4.27318	3.21933	0.167306	-0.0771693	SM	1	28	100.58
Contig14031_at	4.15945	3.1201	0.0772677	0.546959	Q	1	28	100.58
Contig15229_at	4.50127	3.3582	0.142204	0.141518	Q	1	28	100.58
Contig16579_at	3.39665	3.07709	0.173041	0.328412	Q	1	28	100.58
Contig17900_at	3.51495	3.25641	0.182074	0.432219	Q	1	28	100.58
Contig23388_at	3.18806	3.15123	0.146216	0.289899	Q	1	28	100.58
Contig4409_at	6.25713	3.14055	0.281424	-0.075809	SM	1	28	100.58
Contig6577_at	3.28856	3.1691	0.137474	-0.0543247	SM	1	28	100.58
HA28H16r_at	4.48597	3.0994	0.185402	0.166658	Q	1	28	100.58
Contig15981_at	5.36053	3.17563	0.230988	0.179224	Q	1	28	102.58
Contig16761_at	4.17335	3.25915	0.207782	0.15183	Q	1	28	102.58
Contig23204_at	6.08659	2.99484	0.272891	0.170198	Q	1	28	102.58
Contig24525_at	4.10401	3.13182	0.190885	0.142919	Q	1	28	102.58
Contig6431_at	3.84884	3.00826	0.158421	0.235823	Q	1	28	102.58
HVSMEm0006M16r2_at	3.37803	3.12536	0.166084	-0.101186	SM	1	28	102.58
74797-75570.AF427791_x_at	4.28292	3.27923	0.176652	0.454123	Q	1	29	103.38
AF016328_at	3.43347	3.25647	0.113738	0.118856	Q	1	29	103.38
AFFX-r2-Bs-lys-M_at	5.16135	3.12168	0.193632	0.115429	Q	1	29	103.38
Contig10017_at	4.48441	3.19494	0.162639	-0.120032	SM	1	29	103.38
Contig10363_at	6.68915	3.03761	0.287918	-0.266697	SM	1	29	103.38
Contig10655_at	3.59845	3.25819	0.153671	0.473053	Q	1	29	103.38
Contig10866_at	3.69054	3.15796	0.132516	-0.146373	SM	1	29	103.38
Contig11115_at	4.34604	3.15888	0.16935	-0.0704109	SM	1	29	103.38
Contig11356_at	3.76504	3.06478	0.0653424	-0.109361	SM	1	29	103.38
Contig12701_at	4.45762	3.09597	0.196361	0.14225	Q	1	29	103.38
Contig13083_at	5.47223	2.93021	0.215953	0.082334	Q	1	29	103.38
Contig13147_at	3.66572	3.00103	0.161705	-0.0668992	SM	1	29	103.38
Contig13215_at	3.56418	3.09088	0.120309	0.219122	Q	1	29	103.38
Contig13547_at	5.79928	3.09814	0.181035	-0.111303	SM	1	29	103.38
Contig14686_at	3.5221	3.20783	0.152108	-0.137648	SM	1	29	103.38
Contig15430_at	3.36679	3.28716	0.145312	0.282174	Q	1	29	103.38
Contig15906_at	3.84034	3.05508	0.168691	0.174223	Q	1	29	103.38
Contig16040_at	6.33886	3.08291	0.315413	0.214121	Q	1	29	103.38
Contig16591_at	3.74383	3.04637	0.151204	-0.208354	SM	1	29	103.38
Contig16901_at	5.6505	3.17951	0.208537	0.198644	Q	1	29	103.38
Contig17208_at	3.50923	3.12878	0.162707	-0.0846706	SM	1	29	103.38
Contig17591_at	4.31478	3.20315	0.179033	-0.0747619	SM	1	29	103.38
Contig17642_at	4.21864	3.17586	0.17949	-0.105082	SM	1	29	103.38
Contig17806_at	5.81438	3.02221	0.2334	-0.202299	SM	1	29	103.38
Contig18461_at	3.43115	3.25885	0.142807	-0.122972	SM	1	29	103.38
Contig19214_at	4.5467	3.26128	0.179184	0.108026	Q	1	29	103.38
Contig19388_at	3.2421	3.17912	0.118581	0.115843	Q	1	29	103.38
Contig19663_at	4.17277	3.06348	0.162607	0.142469	Q	1	29	103.38
Contig1971_at	3.17572	2.97502	0.142747	-0.178424	SM	1	29	103.38
Contig20074_at	2.94264	2.93267	0.130297	0.105079	Q	1	29	103.38
Contig20490_at	3.35708	3.21979	0.147881	0.330707	Q	1	29	103.38
Contig23112_at	5.64656	3.09918	0.224934	-0.465753	SM	1	29	103.38
Contig24209_at	3.83666	3.06491	0.160975	0.201653	Q	1	29	103.38
Contig25535_s_at	3.45779	3.28902	0.116282	-0.0638158	SM	1	29	103.38
Contig25651_at	4.00624	2.80259	0.174665	0.376398	Q	1	29	103.38
Contig349_s_at	5.38017	3.09908	0.239575	0.213016	Q	1	29	103.38
Contig5223_at	4.53342	3.25045	0.203829	-0.102616	SM	1	29	103.38
Contig6571_at	3.33542	3.14792	0.126252	-0.0414234	SM	1	29	103.38
Contig6772_at	3.92307	2.91346	0.131399	-0.109747	SM	1	29	103.38
Contig6910_at	4.76391	2.93586	0.194936	0.269085	Q	1	29	103.38
Contig7525_at	4.67982	3.18367	0.188543	0.17816	Q	1	29	103.38
Contig7957_at	4.63441	3.14835	0.164771	0.069331	Q	1	29	103.38
Contig8019_at	4.80885	3.15526	0.217275	0.180936	Q	1	29	103.38
Contig8392_at	4.2992	3.16504	0.178383	-0.0619117	SM	1	29	103.38
Contig9253_at	4.08511	2.94197	0.152018	0.11537	Q	1	29	103.38
EBpi01_SQ005_J09_s_at	4.56652	3.3165	0.179159	-0.169266	SM	1	29	103.38
EBro03_SQ007_B18_at	3.6688	3.14939	0.161151	0.181207	Q	1	29	103.38
HA03B19u_s_at	6.20588	3.14641	0.180568	-0.0998939	SM	1	29	103.38
HA11C13u_s_at	3.62218	3.19787	0.125376	-0.0818858	SM	1	29	103.38
HF02K06r_at	4.53018	3.13621	0.204549	0.217955	Q	1	29	103.38
HM14G18r_at	6.83582	3.07854	0.255705	0.186308	Q	1	29	103.38
HU11B09u_s_at	3.49478	3.30319	0.0522861	-0.186328	SM	1	29	103.38
HV10E05u_at	4.60477	3.105	0.204676	0.163005	Q	1	29	103.38
HVSMEg0001I23r2_at	3.72426	3.17812	0.172467	-0.50974	SM	1	29	103.38
HVSMEm0015J14r2_at	4.07277	3.1332	0.161962	0.444932	Q	1	29	103.38
HVSMEm0021M24r2_at	4.09248	3.06639	0.177569	0.532498	Q	1	29	103.38
HVSMEn0024L14r2_at	3.8548	3.02217	0.175718	0.275446	Q	1	29	103.38
HW02G11u_s_at	4.15452	3.23867	0.179867	0.128902	Q	1	29	103.38
HW08H05u_at	3.32094	3.21946	0.158231	0.285602	Q	1	29	103.38
HZ45O16r_at	4.11384	2.66962	0.0962369	-0.104967	SM	1	29	103.38
rbaal1l23_s_at	3.59147	3.24591	0.139036	-0.0756173	SM	1	29	103.38
rbaal21g04_s_at	3.51749	3.19225	0.126783	-0.0479207	SM	1	29	103.38
rbags14a22_at	3.78555	3.16977	0.139187	-0.274385	SM	1	29	103.38
rbags18k24_x_at	3.28123	3.07398	0.0919499	0.208493	Q	1	29	103.38
rbasd2c09_s_at	3.31328	3.19572	0.139489	0.103696	Q	1	29	103.38
Contig1010_at	4.76182	3.10471	0.20059	-0.308401	SM	1	30	104.73
Contig11119_at	5.67248	3.17841	0.240356	-0.126682	SM	1	30	104.73
Contig11321_at	5.67999	3.03906	0.223463	0.0926347	Q	1	30	104.73
Contig1381_at	3.19565	3.17011	0.147949	-0.310531	SM	1	30	104.73
Contig13814_at	4.01698	3.21364	0.172585	-0.0757439	SM	1	30	104.73
Contig15743_s_at	3.34254	3.20336	0.151322	-0.370831	SM	1	30	104.73
Contig15811_at	3.15231	2.94315	0.122132	-0.0987085	SM	1	30	104.73
Contig16912_at	3.9649	3.0653	0.174308	0.310095	Q	1	30	104.73
Contig17168_at	5.40906	3.06228	0.205125	0.49516	Q	1	30	104.73
Contig19397_at	2.93928	2.70315	0.0872356	0.136127	Q	1	30	104.73
Contig19459_at	4.10662	3.0005	0.113779	0.0738963	Q	1	30	104.73
Contig19690_at	3.19465	3.10625	0.134808	0.0740285	Q	1	30	104.73
Contig22642_at	3.5833	3.18669	0.115047	0.170905	Q	1	30	104.73
Contig22744_at	3.9699	3.17173	0.0705661	-0.163852	SM	1	30	104.73
Contig2940_s_at	3.90686	3.20125	0.154555	-0.0652267	SM	1	30	104.73
Contig3316_s_at	3.78108	3.14358	0.163708	0.341287	Q	1	30	104.73
Contig4508_at	15.1371	3.21738	0.518981	0.146803	Q	1	30	104.73
Contig5177_s_at	6.07886	3.2075	0.235993	0.133595	Q	1	30	104.73
Contig6346_at	3.34424	3.03559	0.159889	0.256958	Q	1	30	104.73
Contig8520_at	3.07437	2.60933	0.150427	-0.299736	SM	1	30	104.73
Contig9863_at	7.63237	3.19166	0.278135	-0.224667	SM	1	30	104.73
Contig9965_at	3.37946	2.82795	0.119225	-0.0764022	SM	1	30	104.73
HB22C09r_at	3.8254	2.93701	0.135165	0.482571	Q	1	30	104.73
HU05A05u_s_at	3.45891	3.16764	0.155396	0.0713018	Q	1	30	104.73
HU10K22u_s_at	4.39851	3.21294	0.187905	0.120466	Q	1	30	104.73
HVSMEf0001F23r2_x_at	3.93828	2.97267	0.152908	0.12459	Q	1	30	104.73
HVSMEn0020P13r2_x_at	3.89092	3.21464	0.145401	0.510171	Q	1	30	104.73
HW03O03u_at	3.36313	3.20457	0.135072	-0.052549	SM	1	30	104.73
HW05I24u_at	4.40592	3.21239	0.176602	0.541285	Q	1	30	104.73
AY013246_CDS-5_at	3.64643	3.19845	0.193838	-0.512193	SM	1	30	106.73
Contig20387_at	3.6909	2.94321	0.146861	0.0875361	Q	1	30	106.73
Contig24136_at	4.14548	3.13274	0.236466	0.38418	Q	1	30	106.73
Contig7382_at	9.89511	3.19644	0.386091	-0.176904	SM	1	30	106.73
Contig7551_at	4.04641	3.25126	0.177518	0.0892524	Q	1	30	106.73
EBca01_SQ005_D03_at	5.34007	2.99165	0.261101	-0.413645	SM	1	30	106.73
HVSMEf0007M19r2_at	6.8533	3.27505	0.301059	-0.240424	SM	1	30	106.73
HY06D18u_at	3.27463	3.13412	0.155297	-0.260473	SM	1	30	106.73
rbaal1i09_at	3.20811	3.06069	0.172369	0.60753	Q	1	30	106.73
Contig17104_at	3.62428	3.22118	0.154524	0.0607379	Q	1	30	108.73
Contig24415_at	4.39939	3.22918	0.215182	-0.130742	SM	1	30	108.73
Contig2720_at	3.21027	2.96927	0.15819	-0.235136	SM	1	30	108.73
Contig5126_at	5.78329	3.17547	0.298198	-0.10871	SM	1	30	108.73
Contig7336_s_at	5.11349	3.05597	0.21928	-0.0862088	SM	1	30	108.73
Contig9944_at	3.97035	3.06173	0.154491	0.405537	Q	1	30	108.73
HT07A18u_x_at	5.6408	3.22183	0.271179	0.572635	Q	1	30	108.73
HV05O23u_at	3.8101	3.23239	0.176665	0.341307	Q	1	30	108.73
Contig11039_at	4.4733	3.20032	0.107193	0.104547	Q	1	30	110.73
Contig11626_at	3.76173	3.19058	0.201108	0.100257	Q	1	30	110.73
Contig14159_at	4.71994	3.13333	0.200216	0.0674519	Q	1	30	110.73
Contig15201_at	3.46156	3.10549	0.164158	0.354544	Q	1	30	110.73
Contig24321_at	3.37244	2.90565	0.178503	-0.240459	SM	1	30	110.73
Contig3723_at	3.16987	2.75065	0.169549	-0.088164	SM	1	30	110.73
Contig4250_s_at	3.45221	3.20339	0.164412	0.171328	Q	1	30	110.73
Contig5216_at	4.46298	2.97957	0.233561	0.368201	Q	1	30	110.73
Contig8075_at	3.58759	2.95952	0.184203	-0.0713643	SM	1	30	110.73
HO04F17S_at	3.47031	2.65237	0.178797	0.20027	Q	1	30	110.73
HT09I19u_at	3.65827	2.97503	0.19565	0.22377	Q	1	30	110.73
HV_CEa0002I08r2_at	3.2767	3.17896	0.168854	-0.602005	SM	1	30	110.73
HW03D11u_at	3.40785	3.15876	0.21418	0.310891	Q	1	30	110.73
Contig16079_at	3.35564	3.20036	0.156768	-0.387985	SM	1	30	112.73
Contig228_s_at	4.70957	3.18622	0.208271	0.135353	Q	1	30	112.73
Contig24487_at	20.7854	3.29729	0.697244	-0.348396	SM	1	30	112.73
Contig9001_at	3.29525	3.16323	0.134093	-0.0919523	SM	1	30	112.73
Contig9587_at	3.25591	3.06619	0.163271	-0.0636966	SM	1	30	112.73
EBan01_SQ004_H17_at	3.43288	3.23357	0.187432	0.41714	Q	1	30	112.73
HT11C12u_s_at	3.18287	3.08804	0.149867	0.0744498	Q	1	30	112.73
HV_CEa0004C09r2_at	3.2675	3.21306	0.116016	0.13472	Q	1	30	112.73
Contig11129_at	3.24729	3.11295	0.0892708	0.0953576	Q	1	30	114.73
Contig12288_at	3.95359	3.2859	0.232157	0.36858	Q	1	30	114.73
Contig1676_at	4.44113	2.76219	0.216102	-0.376442	SM	1	30	114.73
Contig1791_x_at	4.1052	3.19472	0.217241	-0.127088	SM	1	30	114.73
Contig2363_s_at	6.49089	3.10991	0.303046	0.106372	Q	1	30	114.73
Contig25242_at	3.25964	3.11682	0.172784	-0.534219	SM	1	30	114.73
Contig5818_at	3.25996	3.12629	0.174118	-0.123704	SM	1	30	114.73
Contig6569_at	3.61194	3.07238	0.152732	-0.109979	SM	1	30	114.73
Contig6761_at	3.78194	3.17237	0.165317	-0.100391	SM	1	30	114.73
Contig7406_at	2.9378	2.72392	0.16588	-0.119944	SM	1	30	114.73
Contig7505_at	12.6701	3.17406	0.475744	-0.11036	SM	1	30	114.73
Contig8600_at	3.53573	2.98127	0.133352	-0.0684947	SM	1	30	114.73
HA01B23u_at	3.25989	3.12419	0.14751	0.155159	Q	1	30	114.73
HA10K08u_at	20.398	3.33787	0.631543	0.457999	Q	1	30	114.73
rbaak28p10_s_at	4.82899	2.98434	0.214249	0.123276	Q	1	30	114.73
Contig11564_at	4.12407	3.13389	0.176904	-0.0732487	SM	1	30	116.73
Contig12374_at	5.03487	3.24024	0.254211	-0.0835347	SM	1	30	116.73
Contig15241_at	4.16514	3.00349	0.174951	-0.195582	SM	1	30	116.73
HS05N24u_at	3.27295	3.23277	0.141972	0.335919	Q	1	30	116.73
HV11H02u_at	5.92409	3.07921	0.179023	-0.162849	SM	1	30	116.73
HVSMEf0015I21r2_s_at	3.28299	3.16192	0.115686	-0.103965	SM	1	30	116.73
Contig10328_at	3.88197	3.15226	0.141699	-0.106743	SM	1	31	118.4
Contig10363_at	4.32168	3.03761	0.172223	0.174979	Q	1	31	118.4
Contig12179_at	4.8206	3.1492	0.16085	-0.120045	SM	1	31	118.4
Contig12910_at	3.66006	3.17574	0.158698	0.137757	Q	1	31	118.4
Contig13088_at	3.07907	3.03571	0.144552	0.130775	Q	1	31	118.4
Contig13137_s_at	9.92809	3.14033	0.409957	-0.170575	SM	1	31	118.4
Contig13839_at	4.10956	3.12429	0.170327	-0.12189	SM	1	31	118.4
Contig14648_at	3.67825	3.29586	0.148231	0.145223	Q	1	31	118.4
Contig15188_at	3.59104	3.05119	0.164325	0.325065	Q	1	31	118.4
Contig16607_at	4.25407	3.16505	0.197364	0.0823686	Q	1	31	118.4
Contig1876_s_at	3.46702	3.10185	0.169086	0.213543	Q	1	31	118.4
Contig20_at	4.53435	3.1706	0.0246358	-0.10934	SM	1	31	118.4
Contig21725_at	3.12603	3.06545	0.14488	0.187183	Q	1	31	118.4
Contig21877_s_at	4.64488	3.17446	0.177209	-0.134436	SM	1	31	118.4
Contig2456_at	3.56737	3.18169	0.0236826	-0.14234	SM	1	31	118.4
Contig25737_at	5.39091	2.76049	0.227854	0.195945	Q	1	31	118.4
Contig2632_s_at	3.86448	3.22786	0.157014	0.0667692	Q	1	31	118.4
Contig26557_at	3.2435	3.20941	0.114923	0.339443	Q	1	31	118.4
Contig2947_at	3.40696	3.16095	0.124275	0.178985	Q	1	31	118.4
Contig4102_at	20.1901	3.2584	0.665951	0.955432	Q	1	31	118.4
Contig5087_at	3.82973	3.19309	0.142514	-0.0620445	SM	1	31	118.4
Contig5305_at	3.95058	3.25045	0.130995	0.0577459	Q	1	31	118.4
Contig5716_at	3.22884	3.008	0.132448	-0.0816796	SM	1	31	118.4
Contig6000_at	3.59977	3.05516	0.143999	-0.0795582	SM	1	31	118.4
Contig6135_s_at	5.0941	3.0614	0.145887	0.107529	Q	1	31	118.4
Contig6996_at	3.6316	3.17928	0.149165	0.0944825	Q	1	31	118.4
Contig9717_at	3.3576	3.18528	0.144946	-0.0868746	SM	1	31	118.4
HB01M17r_s_at	21.0529	3.10099	0.621808	-0.183451	SM	1	31	118.4
HB32E08r_at	3.24377	3.01111	0.134169	0.141498	Q	1	31	118.4
HM14G18r_at	3.49391	3.07854	0.11735	-0.137074	SM	1	31	118.4
HV_CEb0015K08r2_at	3.78704	3.31519	0.144266	0.371724	Q	1	31	118.4
HVSMEb0006O18r2_at	3.9268	3.05727	0.153037	0.166037	Q	1	31	118.4
HVSMEb0011P07r2_at	3.17777	3.16879	0.12235	0.091586	Q	1	31	118.4
HVSMEk0017E01r2_s_at	3.83043	3.10753	0.143403	-0.0665019	SM	1	31	118.4
baak26h09_x_at	37.0705	3.38318	0.856373	1.36032	Q	1	32	119.73
Contig11218_at	4.16904	2.98918	0.186483	0.268991	Q	1	32	119.73
Contig11282_at	4.30053	3.13323	0.11754	-0.0807602	SM	1	32	119.73
Contig1154_s_at	8.98343	3.13891	0.340222	0.249094	Q	1	32	119.73
Contig12243_at	18.7732	3.22532	0.575341	-0.417409	SM	1	32	119.73
Contig13637_at	3.05071	3.05004	0.129912	0.117898	Q	1	32	119.73
Contig14426_at	3.80833	3.21269	0.176358	-0.111648	SM	1	32	119.73
Contig16602_at	6.18454	3.26082	0.186069	0.0641368	Q	1	32	119.73
Contig16891_at	4.73758	3.23461	0.202254	-0.101503	SM	1	32	119.73
Contig17566_at	8.18525	3.19886	0.216988	-0.128503	SM	1	32	119.73
Contig1871_at	4.1364	3.05301	0.191477	0.699287	Q	1	32	119.73
Contig19526_at	6.48213	3.05975	0.23094	0.156	Q	1	32	119.73
Contig25373_at	21.2594	3.06209	0.668921	-0.386398	SM	1	32	119.73
Contig4099_at	42.4396	3.24444	0.814747	-1.6054	SM	1	32	119.73
Contig4100_at	39.0475	3.15159	0.881552	0.877878	Q	1	32	119.73
Contig4100_s_at	5.4125	3.23727	0.142105	-0.0721229	SM	1	32	119.73
Contig4418_at	8.01499	3.26065	0.335313	0.135668	Q	1	32	119.73
Contig5123_at	3.93308	2.86944	0.134746	0.374741	Q	1	32	119.73
Contig5346_s_at	12.2611	3.20073	0.4458	-0.124529	SM	1	32	119.73
Contig8734_at	4.17397	3.04559	0.131608	-0.076217	SM	1	32	119.73
Contig981_s_at	12.0645	3.14238	0.408092	0.977874	Q	1	32	119.73
Contig9987_at	5.47001	2.95392	0.240555	0.299119	Q	1	32	119.73
EBma03_SQ003_L14_s_at	4.27106	2.98623	0.171058	0.431379	Q	1	32	119.73
EBma08_SQ004_C09_at	4.10834	3.23482	0.155297	0.550312	Q	1	32	119.73
HA10K08u_x_at	19.9514	3.25186	0.662925	0.359127	Q	1	32	119.73
HB01M17r_at	46.4984	3.24112	0.804383	0.899726	Q	1	32	119.73
HS18I10r_x_at	4.38191	3.2583	0.164192	0.389578	Q	1	32	119.73
HV_CEa0004L12f_at	3.66537	3.03883	0.133974	-0.248473	SM	1	32	119.73
HV05A09u_s_at	41.0653	3.07633	0.801743	-1.84775	SM	1	32	119.73
HV05A09u_x_at	8.16607	3.32556	0.309736	-0.477154	SM	1	32	119.73
HVSMEl0006A12r2_s_at	4.32491	3.19315	0.159515	-0.405269	SM	1	32	119.73
Contig12102_at	3.77596	2.89053	0.172878	0.349103	Q	1	33	121.06
Contig12522_at	21.4338	3.15484	0.580744	0.32497	Q	1	33	121.06
Contig12767_at	3.42051	3.27729	0.135217	0.0909462	Q	1	33	121.06
Contig14041_at	46.2985	3.29922	0.857292	1.14356	Q	1	33	121.06
Contig16040_at	3.76643	3.08291	0.146033	-0.127667	SM	1	33	121.06
Contig16643_at	11.7961	3.18019	0.416566	0.132307	Q	1	33	121.06
Contig20736_at	17.319	3.35226	0.531164	-0.233003	SM	1	33	121.06
Contig20996_at	8.36319	2.90402	0.34523	0.109963	Q	1	33	121.06
Contig22311_at	4.7958	3.20174	0.196759	-0.366498	SM	1	33	121.06
Contig2490_at	3.9223	3.12798	0.167676	-0.37964	SM	1	33	121.06
Contig25977_at	3.86447	3.14744	0.184715	-0.160752	SM	1	33	121.06
Contig2729_at	4.49299	3.0996	0.204482	0.390093	Q	1	33	121.06
Contig5347_at	33.8029	3.31628	0.760425	1.5279	Q	1	33	121.06
Contig5384_at	8.45708	3.21409	0.326369	0.642717	Q	1	33	121.06
Contig5752_s_at	13.9389	3.15273	0.461547	0.310946	Q	1	33	121.06
Contig9567_at	3.84184	3.10094	0.179956	0.418217	Q	1	33	121.06
Contig9598_at	13.8551	3.21227	0.506784	0.159232	Q	1	33	121.06
Contig16807_at	3.80116	3.1055	0.126702	0.116143	Q	1	34	122.4
Contig18099_at	5.98603	3.0265	0.260199	-0.100611	SM	1	34	122.4
Contig19699_at	5.74202	3.22244	0.20253	0.234848	Q	1	34	122.4
Contig24018_at	4.94124	2.96268	0.217259	0.165267	Q	1	34	122.4
Contig25076_at	3.75731	3.20146	0.115043	0.159854	Q	1	34	122.4
Contig26429_at	3.32974	3.06788	0.125887	0.0584943	Q	1	34	122.4
Contig3160_at	3.3923	3.03456	0.141312	-0.143212	SM	1	34	122.4
Contig3180_s_at	4.24194	3.17874	0.0079785	0.192572	Q	1	34	122.4
Contig3596_at	4.19719	3.2345	0.17755	0.0786218	Q	1	34	122.4
Contig4160_at	4.26621	3.08666	0.145501	-0.0559134	SM	1	34	122.4
Contig4580_at	4.7619	3.16402	0.186951	0.105894	Q	1	34	122.4
Contig5666_at	3.70701	3.01124	0.116397	0.0582753	Q	1	34	122.4
Contig6298_at	6.9096	3.09719	0.275611	0.135037	Q	1	34	122.4
Contig6299_s_at	12.3657	3.12952	0.431514	0.157717	Q	1	34	122.4
Contig6534_at	6.20924	3.08464	0.240517	-0.100056	SM	1	34	122.4
EBpi01_SQ005_I12_x_at	3.40581	3.05645	0.152063	-0.269244	SM	1	34	122.4
HS06G05u_s_at	4.52445	3.0278	0.175049	0.44867	Q	1	34	122.4
HV12D18u_at	8.29142	3.18423	0.370031	0.329567	Q	1	34	122.4
Contig11203_at	17.0901	3.21321	0.556766	-0.290983	SM	1	34	124.4
Contig14013_s_at	4.56366	3.22088	0.197421	0.351243	Q	1	34	124.4
Contig15418_at	3.22319	3.0247	0.143727	0.0848692	Q	1	34	124.4
Contig16254_at	3.17993	3.13531	0.168617	-0.5568	SM	1	34	124.4
Contig3100_at	21.3986	3.24663	0.72531	-0.265031	SM	1	34	124.4
Contig4099_at	33.6427	3.24444	0.814744	-1.6054	SM	1	34	124.4
EBem10_SQ005_L23_x_at	4.14591	2.94254	0.163021	0.315617	Q	1	34	124.4
HB01M17r_at	37.7015	3.24112	0.804384	0.899727	Q	1	34	124.4
HK04I23r_at	3.42313	2.82501	0.16247	0.39559	Q	1	34	124.4
HT11C12u_s_at	3.17577	3.08804	0.134567	0.0725982	Q	1	34	124.4
HV_CEa0008I06r2_at	5.08525	2.93077	0.246329	0.324686	Q	1	34	124.4
HY03M14u_x_at	4.58121	3.10229	0.199952	0.317515	Q	1	34	124.4
rbaal23n02_s_at	4.88195	3.21079	0.217023	0.138191	Q	1	34	124.4
rbags16c08_at	4.4207	3.178	0.170615	-0.470958	SM	1	34	124.4
baak1k18_at	3.54461	3.13893	0.145535	0.459455	Q	1	35	125.14
baal31g17_s_at	3.47499	3.40407	0.158158	-0.0828607	SM	1	35	125.14
Contig10864_at	3.29523	3.0755	0.143635	-0.365869	SM	1	35	125.14
Contig11745_at	3.75921	2.99982	0.155047	0.476171	Q	1	35	125.14
Contig12040_at	4.69449	2.979	0.18763	0.119917	Q	1	35	125.14
Contig12436_at	4.62585	3.0359	0.222994	0.107966	Q	1	35	125.14
Contig14092_at	3.41081	3.17616	0.0890913	-0.139468	SM	1	35	125.14
Contig14553_at	3.03469	2.97584	0.137532	-0.355053	SM	1	35	125.14
Contig18158_at	13.884	3.24266	0.441325	-0.139834	SM	1	35	125.14
Contig18219_at	3.33976	3.18182	0.159488	-0.40841	SM	1	35	125.14
Contig20158_at	3.43635	3.03772	0.139021	0.146546	Q	1	35	125.14
Contig20240_at	4.71339	2.96697	0.177402	-0.106263	SM	1	35	125.14
Contig24340_at	3.19265	3.00337	0.114023	0.132113	Q	1	35	125.14
Contig26575_at	9.82612	3.17503	0.385281	-0.693059	SM	1	35	125.14
Contig2909_s_at	4.3424	3.1412	0.162352	0.0822689	Q	1	35	125.14
Contig4196_at	3.61802	3.3037	0.149691	0.400574	Q	1	35	125.14
Contig5342_at	3.45992	3.18177	0.11958	-0.130709	SM	1	35	125.14
Contig5717_at	7.57806	3.13785	0.302449	0.0654778	Q	1	35	125.14
Contig8358_at	4.26103	3.25401	0.189266	0.0451879	Q	1	35	125.14
Contig8555_at	3.77259	3.08218	0.15793	-0.0636824	SM	1	35	125.14
Contig9318_at	3.701	3.01443	0.171453	-0.0978523	SM	1	35	125.14
Contig9447_at	4.31925	3.34246	0.189003	-0.60796	SM	1	35	125.14
EBro02_SQ008_C08_at	2.97259	2.5769	0.127464	-0.120906	SM	1	35	125.14
EBro03_SQ007_C24_at	3.90414	2.88973	0.159434	0.306699	Q	1	35	125.14
EBro06_SQ001_J17_at	3.4094	2.9986	0.154777	-0.373826	SM	1	35	125.14
HO14E18S_at	3.59701	3.05359	0.149375	-0.272786	SM	1	35	125.14
HS06C20u_s_at	3.29422	3.14222	0.0965814	-0.0738305	SM	1	35	125.14
HU08E09u_s_at	4.58864	3.05783	0.0947831	0.0968126	Q	1	35	125.14
HU14P02u_at	4.48204	3.23249	0.176808	-0.478252	SM	1	35	125.14
HY01F11u_at	3.37464	3.15304	0.143651	0.113239	Q	1	35	125.14
Contig10169_at	3.83869	3.11364	0.1657	0.0979562	Q	1	36	126.51
Contig10877_at	3.64126	3.12239	0.150436	-0.128215	SM	1	36	126.51
Contig1203_at	3.98304	3.11127	0.173647	0.0905667	Q	1	36	126.51
Contig12565_at	3.48354	3.24971	0.134123	-0.324253	SM	1	36	126.51
Contig1269_at	3.19226	2.99353	0.125533	-0.0564187	SM	1	36	126.51
Contig13066_at	4.39173	3.02678	0.197995	0.122175	Q	1	36	126.51
Contig136_s_at	4.85776	3.18338	0.18427	-0.111497	SM	1	36	126.51
Contig13704_at	3.42192	3.23525	0.139074	0.154176	Q	1	36	126.51
Contig17468_at	3.69285	3.31439	0.134093	0.261524	Q	1	36	126.51
Contig1881_at	5.38741	3.20477	0.227858	0.480608	Q	1	36	126.51
Contig20604_at	3.69513	3.26332	0.167268	0.0902111	Q	1	36	126.51
Contig2188_s_at	5.36318	3.067	0.192497	-0.171767	SM	1	36	126.51
Contig23200_at	3.43015	3.13575	0.13513	-0.269221	SM	1	36	126.51
Contig2407_s_at	3.86523	3.10749	0.147067	-0.242902	SM	1	36	126.51
Contig25162_at	4.20623	3.28657	0.161622	-0.116538	SM	1	36	126.51
Contig25549_at	7.62225	3.31169	0.292348	0.191249	Q	1	36	126.51
Contig26196_at	3.52908	3.15004	0.13653	-0.157112	SM	1	36	126.51
Contig3039_at	3.12095	2.99454	0.11443	-0.0582334	SM	1	36	126.51
Contig3130_s_at	4.06934	3.06858	0.18522	-0.137124	SM	1	36	126.51
Contig4075_at	3.54339	3.16833	0.135247	-0.111954	SM	1	36	126.51
Contig4230_at	3.8748	3.07121	0.115131	0.0723308	Q	1	36	126.51
Contig5087_at	3.51297	3.19309	0.131987	-0.0576072	SM	1	36	126.51
Contig7603_at	4.73709	3.16152	0.178632	-0.130197	SM	1	36	126.51
Contig8440_at	3.37509	3.24267	0.145561	-0.0609319	SM	1	36	126.51
Contig8782_s_at	3.96899	3.26884	0.175761	0.0787262	Q	1	36	126.51
Contig8803_at	3.67066	3.16871	0.164417	-0.071697	SM	1	36	126.51
Contig9673_s_at	3.6727	3.24579	0.143457	-0.108407	SM	1	36	126.51
Contig9674_at	16.1315	3.1441	0.518523	-0.247132	SM	1	36	126.51
Contig9762_at	3.88009	3.07664	0.152384	-0.12007	SM	1	36	126.51
HM01N03w_at	3.83679	3.17279	0.142016	0.426982	Q	1	36	126.51
HM13O19r_s_at	8.36217	3.10245	0.30913	0.142027	Q	1	36	126.51
HS05N06r_s_at	3.88684	3.15252	0.126571	-0.0876353	SM	1	36	126.51
HT12H02r_at	3.3629	3.32779	0.159255	0.277426	Q	1	36	126.51
HV_CEb0008E13r2_at	3.50122	3.10262	0.147186	0.323348	Q	1	36	126.51
HV06K05u_s_at	3.34648	3.06641	0.0912352	0.102048	Q	1	36	126.51
HVSMEa0006L09r2_s_at	3.49826	3.19009	0.0974438	0.0722673	Q	1	36	126.51
HVSMEb0013O20r2_at	3.74666	3.16164	0.155291	0.203402	Q	1	36	126.51
HVSMEn0006O04f2_at	3.04723	2.90966	0.114411	0.088501	Q	1	36	126.51
HVSMEn0017K19r2_at	4.52413	3.03615	0.198667	0.0915535	Q	1	36	126.51
HY09L01u_s_at	4.42705	3.11803	0.180453	0.073774	Q	1	36	126.51
Contig11133_at	4.71498	3.26324	0.177775	0.0848427	Q	1	36	128.51
Contig2155_at	3.79487	3.1987	0.159577	0.0636693	Q	1	36	128.51
Contig2692_x_at	3.33396	3.26622	0.146228	-0.299862	SM	1	36	128.51
Contig10898_at	3.57565	3.21176	0.165242	0.136625	Q	1	36	130.51
Contig11718_at	4.13198	2.76431	0.197062	-0.146217	SM	1	36	130.51
Contig3496_at	3.47191	3.35146	0.16714	-0.160644	SM	1	36	130.51
HV03N01u_at	4.53935	3.23222	0.179298	-0.341328	SM	1	36	130.51
HW03B09u_x_at	3.1906	3.14238	0.147722	0.377035	Q	1	36	130.51
baak26h09_x_at	20.6557	3.38318	0.856342	1.36028	Q	1	36	132.51
Contig16891_at	3.31943	3.23461	0.164482	-0.0898359	SM	1	36	132.51
Contig5481_at	18.7733	3.19828	0.675937	1.42558	Q	1	36	132.51
Contig6042_at	3.88416	2.97272	0.193069	-0.274475	SM	1	36	132.51
Contig8276_at	3.21422	3.20574	0.111883	0.0473937	Q	1	36	132.51
Contig9342_at	36.375	3.30488	0.904205	-1.35739	SM	1	36	132.51
Contig9343_at	26.9222	3.23922	0.866123	2.40821	Q	1	36	132.51
HA05b17r_at	3.44789	3.01324	0.148621	0.123544	Q	1	36	132.51
HS18K20u_x_at	4.17036	3.21848	0.212015	0.369486	Q	1	36	132.51
HW06F15u_at	3.4398	3.01215	0.162571	-0.181636	SM	1	36	132.51
Contig23307_at	4.91524	3.10748	0.227316	-0.209413	SM	1	36	134.51
Contig9287_at	4.3244	3.08045	0.181007	-0.0572923	SM	1	36	134.51
HT02G11r_at	3.80989	2.97065	0.183739	-0.253159	SM	1	36	134.51
HV05A09u_s_at	20.6392	3.07633	0.801727	-1.84776	SM	1	36	134.51
HVSMEn0020G09f_s_at	3.21825	3.00296	0.032561	-0.165353	SM	1	36	134.51
Contig10463_at	3.3375	3.12395	0.137423	-0.170241	SM	1	37	135.95
Contig11160_at	3.53368	3.01943	0.122545	0.122456	Q	1	37	135.95
Contig12288_at	4.80485	3.2859	0.22065	-0.419667	SM	1	37	135.95
Contig12899_at	3.2527	3.11104	0.1279	-0.151146	SM	1	37	135.95
Contig14203_s_at	13.4594	3.185	0.302174	0.400949	Q	1	37	135.95
Contig14241_at	3.12606	3.11114	0.137855	-0.111159	SM	1	37	135.95
Contig16896_at	3.70739	3.1427	0.118973	0.055204	Q	1	37	135.95
Contig17776_at	5.83564	3.03211	0.258511	-0.372954	SM	1	37	135.95
Contig19186_at	3.37023	2.66339	0.118308	-0.224054	SM	1	37	135.95
Contig19772_at	7.97363	3.06402	0.271157	0.371605	Q	1	37	135.95
Contig22298_at	6.56878	3.11803	0.223662	0.142082	Q	1	37	135.95
Contig23027_at	3.64587	3.20117	0.172294	-0.114305	SM	1	37	135.95
Contig23929_at	50.6346	2.95843	0.842449	-1.06289	SM	1	37	135.95
Contig24443_at	3.30848	3.24055	0.137011	-0.313347	SM	1	37	135.95
Contig25030_s_at	3.40612	2.99028	0.127812	-0.110456	SM	1	37	135.95
Contig25183_at	3.37061	3.20437	0.140632	-0.11633	SM	1	37	135.95
Contig26110_at	4.26392	3.19849	0.178101	-0.585658	SM	1	37	135.95
Contig2643_at	6.13726	3.30464	0.205752	0.16112	Q	1	37	135.95
Contig26546_at	3.40607	3.17667	0.0787728	-0.0617401	SM	1	37	135.95
Contig4919_at	4.59255	3.25359	0.198668	-0.614259	SM	1	37	135.95
Contig6291_at	4.17948	3.14903	0.175569	0.0744582	Q	1	37	135.95
Contig6301_s_at	4.04373	3.24089	0.132011	-0.13918	SM	1	37	135.95
Contig6304_at	5.80229	3.29962	0.190722	0.0774363	Q	1	37	135.95
Contig8003_at	4.60234	3.16179	0.157744	-0.317726	SM	1	37	135.95
Contig8922_at	4.42643	3.1002	0.195817	-0.337432	SM	1	37	135.95
EBro01_SQ002_M14_at	3.24223	3.20261	0.134561	-0.110488	SM	1	37	135.95
EBro03_SQ008_F20_at	50.9738	3.23968	0.890888	1.9166	Q	1	37	135.95
EBro08_SQ004_I11_at	3.68967	3.34018	0.161302	-0.397277	SM	1	37	135.95
HB05H24r_x_at	3.08482	3.05667	0.142993	-0.183925	SM	1	37	135.95
HF07C04r_at	3.44327	3.19996	0.139237	0.522206	Q	1	37	135.95
HM04C08u_at	3.02213	2.95508	0.125884	-0.165255	SM	1	37	135.95
HT10N19u_at	3.86091	2.78274	0.152455	-0.254184	SM	1	37	135.95
HV_CEa0008I06r2_at	3.75607	2.93077	0.168082	-0.242521	SM	1	37	135.95
HV_CEb0017E04r2_at	3.48274	3.12884	0.148916	-0.500303	SM	1	37	135.95
HV12D18u_at	3.27947	3.18423	0.106855	-0.168979	SM	1	37	135.95
HVSMEh0085P21r2_x_at	6.2816	3.30889	0.281002	-0.668822	SM	1	37	135.95
HVSMEn0006E24f2_s_at	4.04129	3.06877	0.171385	-0.130844	SM	1	37	135.95
HY10H16u_x_at	5.84251	2.944	0.273422	0.500341	Q	1	37	135.95
rbags24a14_x_at	4.37436	3.33599	0.203851	-0.638676	SM	1	37	135.95
Contig17534_at	3.46732	3.19244	0.0429448	-0.170068	SM	1	37	137.95
HU14O09u_at	6.93464	3.06719	0.233702	-0.449286	SM	1	37	137.95
Contig12688_at	3.44576	3.09123	0.128035	0.3533	Q	1	38	138.7
Contig13127_at	3.10628	3.00388	0.138679	-0.120489	SM	1	38	138.7
Contig15240_at	3.26902	3.23704	0.156182	-0.0790537	SM	1	38	138.7
Contig16273_at	3.92994	3.19308	0.119278	-0.0482788	SM	1	38	138.7
Contig17046_at	9.90605	3.18329	0.364705	0.177463	Q	1	38	138.7
Contig18545_s_at	3.60454	3.18973	0.130453	0.0630399	Q	1	38	138.7
Contig21066_at	3.56991	3.14554	0.137584	0.337687	Q	1	38	138.7
Contig3343_at	4.44225	2.90304	0.176121	-0.434729	SM	1	38	138.7
Contig3643_s_at	3.43442	3.16013	0.159095	0.0895665	Q	1	38	138.7
Contig4910_at	4.64357	3.0706	0.151552	-0.241537	SM	1	38	138.7
Contig5352_at	3.49274	3.17183	0.142727	-0.115853	SM	1	38	138.7
Contig6835_at	3.62808	3.12813	0.126935	-0.138869	SM	1	38	138.7
Contig7251_at	6.54483	3.26007	0.265968	-0.119911	SM	1	38	138.7
Contig8924_at	3.76425	2.94815	0.169879	-0.148506	SM	1	38	138.7
EBem09_SQ002_M07_at	3.7778	2.99373	0.118006	-0.121319	SM	1	38	138.7
EBro03_SQ007_A12_at	4.14282	3.2736	0.172391	-0.25494	SM	1	38	138.7
EBro08_SQ011_O23_at	3.38629	2.83662	0.120424	0.255095	Q	1	38	138.7
HT12M03u_x_at	4.74471	3.23893	0.216352	-0.676173	SM	1	38	138.7
HV_CEa0015D14r2_at	5.02617	3.19056	0.13729	0.149085	Q	1	38	138.7
HVSMEl0002G04r2_at	3.65969	3.17977	0.152028	0.3318	Q	1	38	138.7
HVSMEn0016A20r2_at	3.79361	3.08951	0.161031	0.284926	Q	1	38	138.7
rbaal41j07_at	3.48909	3.14706	0.0956915	0.113029	Q	1	38	138.7
Contig23929_at	43.0415	2.95843	0.842451	-1.0629	SM	1	38	140.7
Contig24832_at	3.92075	3.19548	0.15925	-0.226459	SM	1	38	140.7
Contig2837_at	4.44437	2.95485	0.191188	0.131483	Q	1	38	140.7
Contig3514_at	3.33265	3.12817	0.137928	0.398792	Q	1	38	140.7
EBro03_SQ008_F20_at	43.3807	3.23968	0.890888	1.9166	Q	1	38	140.7
HT03K14r_at	3.59662	3.26479	0.161219	-0.374074	SM	1	38	140.7
HV_CEa0015C01r2_at	3.51028	3.1241	0.0981576	0.151399	Q	1	38	140.7
HV_CEb0014I12f_at	28.4939	3.06339	0.784494	-0.650796	SM	1	38	140.7
Contig10570_at	3.68281	3.11274	0.1404	-0.0672516	SM	1	38	142.7
Contig11129_at	3.87536	3.11295	0.0872398	-0.0949267	SM	1	39	142.81
Contig12723_at	3.379	3.08373	0.120528	-0.117722	SM	1	39	142.81
Contig15979_at	4.66638	2.99393	0.177292	-0.108403	SM	1	39	142.81
Contig16148_at	3.28728	3.167	0.127918	-0.0971996	SM	1	39	142.81
Contig20363_at	3.40511	3.16663	0.11472	-0.416013	SM	1	39	142.81
Contig24472_at	17.8211	3.20389	0.479598	0.299221	Q	1	39	142.81
Contig2643_at	6.73974	3.30464	0.222059	0.185276	Q	1	39	142.81
Contig2716_s_at	4.40615	3.2214	0.187722	0.221974	Q	1	39	142.81
Contig6788_at	3.9059	3.2221	0.129882	0.161754	Q	1	39	142.81
Contig7180_at	5.30975	3.14131	0.20484	0.0734413	Q	1	39	142.81
Contig7546_s_at	3.84307	3.08559	0.166179	-0.0644764	SM	1	39	142.81
Contig8404_at	3.916	3.06072	0.159414	0.063939	Q	1	39	142.81
Contig9342_at	51.0172	3.30488	0.904204	-1.35739	SM	1	39	142.81
Contig9343_at	45.8991	3.23922	0.896608	2.41296	Q	1	39	142.81
Contig9343_s_at	15.1696	3.102	0.51046	-0.278529	SM	1	39	142.81
EBro06_SQ001_J17_at	5.03102	2.9986	0.240693	0.437953	Q	1	39	142.81
EBro08_SQ006_I14_at	13.1472	3.13717	0.520937	-0.809473	SM	1	39	142.81
HV_CEa0018D10f_s_at	5.48972	3.09063	0.207735	0.0464049	Q	1	39	142.81
AF032686_at	3.66272	3.16931	0.166876	-0.437213	SM	1	40	144.15
Contig12749_at	3.62988	2.93712	0.145499	0.251084	Q	1	40	144.15
Contig12811_at	3.70696	3.06233	0.174942	-0.124178	SM	1	40	144.15
Contig12834_at	5.04262	3.29082	0.207311	-0.106969	SM	1	40	144.15
Contig13843_at	8.10456	3.3569	0.28211	-0.214093	SM	1	40	144.15
Contig14682_at	28.5113	3.20534	0.496827	0.328806	Q	1	40	144.15
Contig15707_at	21.5912	3.14926	0.663184	-0.339298	SM	1	40	144.15
Contig15712_at	3.43394	3.06626	0.156151	-0.294162	SM	1	40	144.15
Contig15854_at	4.21828	3.03359	0.1756	-0.0796608	SM	1	40	144.15
Contig16120_at	3.72544	3.28234	0.137149	-0.0721215	SM	1	40	144.15
Contig17687_at	3.37514	3.20006	0.0905492	-0.0855193	SM	1	40	144.15
Contig19200_at	4.39274	3.21228	0.199488	-0.642079	SM	1	40	144.15
Contig20887_at	5.85845	3.03701	0.206734	0.12989	Q	1	40	144.15
Contig25763_at	3.54021	3.00502	0.0980486	0.118777	Q	1	40	144.15
Contig3160_at	3.9154	3.03456	0.164794	0.144426	Q	1	40	144.15
Contig450_at	5.03844	3.22596	0.171804	-0.0796477	SM	1	40	144.15
Contig4518_at	3.26574	3.15262	0.123189	-0.0904781	SM	1	40	144.15
Contig5311_at	3.13701	2.96328	0.135443	0.313322	Q	1	40	144.15
Contig5489_at	3.55681	3.27308	0.127386	0.107532	Q	1	40	144.15
Contig5862_at	3.04503	2.99338	0.114321	-0.0387984	SM	1	40	144.15
Contig6191_at	4.52517	2.9906	0.194163	-0.189373	SM	1	40	144.15
Contig7487_at	3.65726	3.18318	0.151859	-0.053706	SM	1	40	144.15
Contig7490_at	7.00724	3.05728	0.262422	-0.197375	SM	1	40	144.15
Contig8204_at	3.20855	3.15626	0.137767	0.0918664	Q	1	40	144.15
Contig8535_at	7.97567	3.16255	0.314905	-0.663068	SM	1	40	144.15
Contig8712_at	12.8261	3.29225	0.465149	-0.126681	SM	1	40	144.15
EBem09_SQ007_P17_at	8.37248	3.27663	0.315013	0.237695	Q	1	40	144.15
HC02E10_T3_at	3.29233	3.16656	0.15544	0.42328	Q	1	40	144.15
HS05K07u_at	4.8186	3.2068	0.168202	0.152654	Q	1	40	144.15
rbaal0c08_s_at	4.16025	3.19387	0.166992	-0.0792199	SM	1	40	144.15
baak16l04_x_at	11.337	3.31681	0.429333	0.502238	Q	1	41	145.48
Contig1041_x_at	41.0364	3.17358	0.845652	-1.16987	SM	1	41	145.48
Contig1079_x_at	28.4206	3.26285	0.733113	-0.536309	SM	1	41	145.48
Contig10808_at	3.76816	3.2119	0.0753185	-0.0655152	SM	1	41	145.48
Contig1087_x_at	4.80797	3.2338	0.205301	0.124829	Q	1	41	145.48
Contig10944_at	3.71525	3.21383	0.176973	0.0984326	Q	1	41	145.48
Contig11097_at	4.86012	3.19851	0.150852	-0.127784	SM	1	41	145.48
Contig11367_at	7.1781	3.3118	0.281597	0.220336	Q	1	41	145.48
Contig12085_at	4.46566	3.03333	0.171813	-0.123401	SM	1	41	145.48
Contig1466_s_at	4.96807	3.04209	0.171393	0.447484	Q	1	41	145.48
Contig15133_at	3.56036	3.14795	0.152427	0.104186	Q	1	41	145.48
Contig15384_at	5.4924	3.19334	0.245373	0.158715	Q	1	41	145.48
Contig16238_at	4.6905	3.2288	0.210847	-0.0856525	SM	1	41	145.48
Contig18296_at	4.15715	3.14468	0.148293	-0.113235	SM	1	41	145.48
Contig18720_at	3.18858	2.91088	0.112619	-0.181134	SM	1	41	145.48
Contig19320_at	3.21266	3.17968	0.134698	-0.32029	SM	1	41	145.48
Contig1958_at	3.37896	3.20278	0.131157	-0.0886695	SM	1	41	145.48
Contig20887_s_at	5.06064	3.17932	0.170982	0.101257	Q	1	41	145.48
Contig21524_at	4.12613	3.26723	0.160779	-0.322995	SM	1	41	145.48
Contig21792_at	3.98179	3.09785	0.139974	-0.0749686	SM	1	41	145.48
Contig5626_s_at	4.04796	3.20292	0.15062	0.331824	Q	1	41	145.48
Contig6063_s_at	3.36584	3.12548	0.132142	-0.173085	SM	1	41	145.48
Contig6797_at	12.4095	3.28075	0.437488	0.164307	Q	1	41	145.48
Contig6956_at	3.40896	2.98873	0.145776	-0.0932621	SM	1	41	145.48
Contig7345_at	4.77797	3.15932	0.207256	0.0845325	Q	1	41	145.48
Contig9990_at	3.40763	3.24017	0.120943	-0.0517982	SM	1	41	145.48
HW08K02u_at	3.82755	3.19619	0.163665	0.160048	Q	1	41	145.48
Contig10370_at	4.38609	3.34563	0.0984771	-0.0582279	SM	1	42	146.82
Contig1222_s_at	3.51115	3.19095	0.139928	-0.0577149	SM	1	42	146.82
Contig14403_at	4.45421	3.29645	0.0764962	-0.0922744	SM	1	42	146.82
Contig14456_at	3.06583	3.00483	0.143303	0.436852	Q	1	42	146.82
Contig15682_at	3.77787	3.22237	0.186156	-0.563984	SM	1	42	146.82
Contig20565_at	3.85223	2.97821	0.166566	-0.602611	SM	1	42	146.82
Contig20612_at	4.74742	3.13927	0.155563	-0.128736	SM	1	42	146.82
Contig25582_at	8.04	3.25823	0.26584	-0.123056	SM	1	42	146.82
Contig3390_at	4.22827	3.10645	0.18831	0.281108	Q	1	42	146.82
Contig6687_at	3.20894	3.14	0.13259	-0.126358	SM	1	42	146.82
Contig7895_at	3.64877	3.23443	0.149256	-0.197451	SM	1	42	146.82
Contig9272_s_at	4.92627	3.21986	0.221398	-0.0731769	SM	1	42	146.82
Contig9643_at	3.7622	3.15167	0.160687	0.441542	Q	1	42	146.82
HB08A04r_at	3.06637	3.04522	0.137471	-0.150707	SM	1	42	146.82
HT06H17r_at	4.02146	3.25067	0.173276	0.424659	Q	1	42	146.82
HV_CEa0011J09r2_at	9.84833	3.2114	0.413761	0.861967	Q	1	42	146.82
Contig14682_at	19.5542	3.20534	0.496827	0.328806	Q	1	42	148.82
Contig14932_at	8.20362	3.14864	0.37169	0.564196	Q	1	42	148.82
Contig20118_at	4.98779	2.98349	0.210229	0.17578	Q	1	42	148.82
Contig24364_at	3.31808	3.07331	0.123279	-0.068053	SM	1	42	148.82
Contig432_x_at	9.14578	3.16577	0.245685	-0.743536	SM	1	42	148.82
Contig5239_at	5.75822	3.21468	0.252175	0.362869	Q	1	42	148.82
HVSMEi0013J13r2_at	3.55634	3.13114	0.13498	0.367792	Q	1	42	148.82
HVSMEm0001I19r2_at	3.44068	2.82387	0.147936	0.354299	Q	1	42	148.82
HVSMEm0006I03r2_at	4.68113	2.91521	0.163013	0.533658	Q	1	42	148.82
Contig10207_at	3.1788	3.15288	0.127773	-0.296851	SM	1	43	149.49
Contig10880_at	3.80049	3.23574	0.159265	-0.11478	SM	1	43	149.49
Contig11032_at	3.56836	3.2357	0.11931	-0.0697157	SM	1	43	149.49
Contig13847_s_at	8.01126	3.16419	0.262037	-0.625023	SM	1	43	149.49
Contig13848_at	6.67699	2.98484	0.251161	-0.345453	SM	1	43	149.49
Contig17645_at	3.03332	2.90231	0.158352	-0.237118	SM	1	43	149.49
Contig17743_at	4.40477	3.22356	0.175891	-0.35311	SM	1	43	149.49
Contig18358_x_at	5.48778	3.06999	0.214098	0.30875	Q	1	43	149.49
Contig19088_at	4.89022	3.01993	0.206062	0.327125	Q	1	43	149.49
Contig194_s_at	5.0023	3.22254	0.212405	-0.13593	SM	1	43	149.49
Contig21770_at	27.4016	3.24484	0.709903	1.21734	Q	1	43	149.49
Contig22493_at	4.83244	3.15656	0.222567	-0.342326	SM	1	43	149.49
Contig23245_at	5.22564	3.18424	0.198805	0.123639	Q	1	43	149.49
Contig24966_at	3.74186	3.12175	0.165921	-0.193216	SM	1	43	149.49
Contig3643_s_at	3.65427	3.16013	0.168097	0.112216	Q	1	43	149.49
Contig3807_at	5.28475	2.96553	0.198446	-0.37584	SM	1	43	149.49
Contig412_x_at	3.12567	3.11205	0.145015	-0.201903	SM	1	43	149.49
Contig4919_at	3.74066	3.25359	0.157475	0.548859	Q	1	43	149.49
Contig5682_at	14.2343	3.30745	0.51864	-0.207348	SM	1	43	149.49
Contig5786_s_at	15.0348	3.15346	0.459114	-0.153269	SM	1	43	149.49
Contig617_x_at	8.00828	3.25046	0.254208	-0.757012	SM	1	43	149.49
Contig7753_at	10.0637	3.14314	0.348842	0.152801	Q	1	43	149.49
Contig828_s_at	5.28396	3.06987	0.167211	-0.49087	SM	1	43	149.49
Contig8398_at	8.55737	3.27563	0.312834	0.144406	Q	1	43	149.49
Contig8535_s_at	15.3463	3.22424	0.50511	-0.191393	SM	1	43	149.49
Contig8605_s_at	5.09849	3.17606	0.198649	0.192889	Q	1	43	149.49
Contig8747_at	3.35989	3.06486	0.130599	0.142926	Q	1	43	149.49
EBpi01_SQ001_G04_at	3.70562	2.884	0.149208	0.238184	Q	1	43	149.49
EBro08_SQ005_D22_at	4.17795	3.12257	0.170244	0.325166	Q	1	43	149.49
HD05M20r_at	4.95771	3.0371	0.224018	-0.210397	SM	1	43	149.49
HS04H24r_at	3.7203	3.13377	0.157025	-0.321025	SM	1	43	149.49
HU11E10u_at	4.85646	3.37999	0.239883	-0.608251	SM	1	43	149.49
HU12F21r_at	3.59805	2.91243	0.14289	0.171516	Q	1	43	149.49
HVSMEa0002D20r2_s_at	3.30515	2.93303	0.13472	-0.219183	SM	1	43	149.49
HVSMEl0010C23r2_at	3.22346	3.13849	0.14508	-0.216188	SM	1	43	149.49
MitoContig13_at	4.01476	3.11391	0.18703	0.566147	Q	1	43	149.49
S0001000055C01F1_s_at	3.71024	3.27475	0.167328	-0.357136	SM	1	43	149.49
Contig11938_at	4.51954	3.02484	0.177391	0.0792352	Q	1	44	150.82
Contig12069_at	3.0974	3.00198	0.116037	-0.113944	SM	1	44	150.82
Contig13776_at	3.3767	3.15959	0.136033	-0.192379	SM	1	44	150.82
Contig16912_at	4.93959	3.0653	0.224087	-0.331017	SM	1	44	150.82
Contig19701_at	4.15746	3.20358	0.14913	0.263667	Q	1	44	150.82
Contig20603_at	5.44834	3.02447	0.206233	0.0811142	Q	1	44	150.82
Contig21572_at	5.40951	3.10413	0.0798672	-0.11189	SM	1	44	150.82
Contig224_s_at	3.04605	2.93619	0.127381	-0.240484	SM	1	44	150.82
Contig23244_s_at	3.92593	3.16119	0.146159	-0.086953	SM	1	44	150.82
Contig24312_at	4.16979	3.11605	0.184427	-0.466697	SM	1	44	150.82
Contig24580_at	3.56365	3.1613	0.120643	0.307983	Q	1	44	150.82
Contig24673_at	4.85515	3.32227	0.211975	0.144992	Q	1	44	150.82
Contig24850_at	4.23005	3.23449	0.177757	0.555181	Q	1	44	150.82
Contig24970_at	3.65552	3.27688	0.14328	0.152551	Q	1	44	150.82
Contig8045_at	3.65348	3.08237	0.103698	-0.0618932	SM	1	44	150.82
HS07K10u_at	4.75186	3.24416	0.173924	0.34907	Q	1	44	150.82
HU10M03u_x_at	4.20551	3.20609	0.135342	-0.298541	SM	1	44	150.82
HVSMEf0010N18r2_s_at	2.96592	2.78846	0.0714938	0.0376473	Q	1	44	150.82
HVSMEk0005L13r2_at	4.77621	3.28736	0.179075	-0.431307	SM	1	44	150.82
HVSMEl0002F22r2_at	3.403	3.05555	0.147716	-0.273046	SM	1	44	150.82
HVSMEl0002K15r2_at	3.79634	3.16471	0.155742	0.081951	Q	1	44	150.82
HVSMEn0007B19f_x_at	5.35557	3.28062	0.200258	-0.516891	SM	1	44	150.82
HY02H13u_at	39.0575	3.26725	0.685394	-1.68808	SM	1	44	150.82
HY02H13u_s_at	13.5281	3.06666	0.362305	-0.381402	SM	1	44	150.82
rbah19i01_at	3.35234	2.97153	0.0976471	-0.151302	SM	1	44	150.82
Contig17547_at	24.7228	2.97141	0.672528	-0.394312	SM	1	44	152.82
Contig2952_at	5.47461	3.14934	0.225636	-0.101167	SM	1	44	152.82
Contig875_s_at	21.3649	3.2101	0.6397	0.278274	Q	1	44	152.82
HVSMEm0012P04r2_at	4.07913	3.22715	0.170938	-0.496416	SM	1	44	152.82
Contig10246_s_at	4.58905	3.14955	0.21418	-0.104168	SM	1	44	154.82
Contig1036_5_s_at	21.4833	3.31834	0.724901	-0.659603	SM	1	44	154.82
Contig15631_at	3.51488	3.1461	0.166096	-0.0864016	SM	1	44	154.82
Contig3981_at	3.8532	3.11032	0.177031	0.131393	Q	1	44	154.82
Contig6521_at	3.45889	3.3675	0.178729	0.325132	Q	1	44	154.82
Contig6701_s_at	3.51973	3.2907	0.134809	0.302264	Q	1	44	154.82
Contig7402_at	4.92389	3.02459	0.222199	-0.191101	SM	1	44	154.82
HI05E15u_at	3.51301	3.16765	0.201702	-0.535065	SM	1	44	154.82
HO10M16S_at	2.96708	2.81949	0.148684	0.233414	Q	1	44	154.82
Contig11974_at	4.0429	2.97128	0.192235	-0.0805341	SM	1	44	156.82
Contig13885_at	4.00827	3.1646	0.151322	0.120614	Q	1	44	156.82
Contig17218_at	4.62823	2.80556	0.233509	-0.247404	SM	1	44	156.82
Contig22415_at	4.89519	3.07096	0.206185	-0.385997	SM	1	44	156.82
Contig2905_s_at	4.46719	3.20718	0.1707	-0.175538	SM	1	44	156.82
Contig3195_s_at	4.3605	3.10334	0.188437	-0.39348	SM	1	44	156.82
Contig4768_s_at	3.23236	3.19024	0.152948	-0.0660988	SM	1	44	156.82
Contig5503_s_at	2.95724	2.91844	0.156989	-0.241603	SM	1	44	156.82
Contig6845_at	43.6817	3.37237	0.910709	1.02667	Q	1	44	156.82
Contig8467_x_at	3.78491	2.9045	0.138132	0.138752	Q	1	44	156.82
Contig8538_at	5.12261	3.06135	0.250294	0.250868	Q	1	44	156.82
EBro08_SQ011_O23_at	4.92562	2.83662	0.26308	-0.403634	SM	1	44	156.82
HU14B03u_at	5.59014	3.17502	0.284715	-0.521064	SM	1	44	156.82
HVSMEl0003B06r2_at	25.8154	3.17796	0.835936	1.6821	Q	1	44	156.82
HVSMEl0007J24r2_at	4.4526	3.09482	0.214747	-0.409091	SM	1	44	156.82
Contig10290_at	4.44667	2.86643	0.199986	-0.135073	SM	1	44	158.82
Contig19873_at	3.22549	3.07829	0.143246	-0.122456	SM	1	44	158.82
Contig21168_at	3.53944	3.08929	0.14148	-0.119103	SM	1	44	158.82
Contig22164_at	4.92146	3.15145	0.224117	-0.117034	SM	1	44	158.82
Contig4454_at	3.52966	3.23064	0.164194	-0.0600953	SM	1	44	158.82
Contig8542_at	3.86735	3.35687	0.158837	-0.103214	SM	1	44	158.82
HI04D03u_at	4.38101	3.0677	0.159385	-0.317732	SM	1	44	158.82
Contig10261_s_at	3.2159	3.1846	0.130691	-0.119052	SM	1	45	160.26
Contig10600_s_at	10.2762	3.0784	0.273141	-0.530618	SM	1	45	160.26
Contig10719_at	3.57562	3.03853	0.112057	0.21937	Q	1	45	160.26
Contig11818_at	3.64046	3.23903	0.0548712	0.0892467	Q	1	45	160.26
Contig11883_at	21.0299	3.23191	0.58255	-0.327497	SM	1	45	160.26
Contig1249_s_at	3.42873	3.1716	0.0655775	0.103555	Q	1	45	160.26
Contig13867_s_at	3.13834	3.08283	0.133494	-0.399449	SM	1	45	160.26
Contig15553_at	29.6551	3.07844	0.58639	-1.20142	SM	1	45	160.26
Contig16035_at	4.0438	2.8948	0.193244	-0.279164	SM	1	45	160.26
Contig16604_at	3.18665	3.02471	0.0537031	0.0923006	Q	1	45	160.26
Contig17101_at	28.6201	3.24275	0.74136	0.343695	Q	1	45	160.26
Contig17624_at	4.8214	3.19123	0.139419	0.150546	Q	1	45	160.26
Contig18888_at	3.50256	3.04933	0.121401	-0.0767081	SM	1	45	160.26
Contig19002_at	4.30322	3.05653	0.184661	-0.567957	SM	1	45	160.26
Contig19256_at	3.85658	3.21383	0.179263	0.381531	Q	1	45	160.26
Contig20158_at	3.87231	3.03772	0.158881	-0.145562	SM	1	45	160.26
Contig20755_at	4.55162	2.99899	0.206277	0.311667	Q	1	45	160.26
Contig20823_s_at	3.74691	3.06566	0.124798	-0.149316	SM	1	45	160.26
Contig21834_at	4.97971	3.28968	0.220312	-0.446533	SM	1	45	160.26
Contig22323_at	3.79881	3.10657	0.0832734	-0.108135	SM	1	45	160.26
Contig23781_at	3.47045	3.08758	0.0229669	-0.0648665	SM	1	45	160.26
Contig24397_at	3.4968	3.01332	0.155998	0.286699	Q	1	45	160.26
Contig2867_at	7.24202	3.23922	0.291259	0.11273	Q	1	45	160.26
Contig4092_at	3.01983	3.01739	0.121638	-0.1108	SM	1	45	160.26
Contig5452_at	4.37119	3.13405	0.144215	0.0472541	Q	1	45	160.26
Contig9640_at	3.3336	3.13163	0.159758	-0.0742879	SM	1	45	160.26
Contig9643_at	4.64621	3.15167	0.204214	-0.510274	SM	1	45	160.26
EBro08_SQ003_G24_at	4.70904	3.16474	0.182276	-0.324454	SM	1	45	160.26
HA04j23r_at	3.44161	3.1736	0.146941	0.444361	Q	1	45	160.26
HV_CEa0006M01r2_at	5.50795	2.97603	0.207878	-0.336431	SM	1	45	160.26
HV06B11u_at	4.18661	3.08213	0.184816	-0.568254	SM	1	45	160.26
HVSMEl0005A23r2_x_at	3.17623	3.14029	0.146907	-0.404542	SM	1	45	160.26
HVSMEm0001P16r2_at	3.4733	2.94783	0.153882	-0.183955	SM	1	45	160.26
HW02E09u_s_at	4.28386	3.25324	0.203539	-0.786307	SM	1	45	160.26
HW05L10u_at	3.26529	3.07687	0.141833	-0.256411	SM	1	45	160.26
HX01N14w_at	3.5644	2.87553	0.173743	-0.22388	SM	1	45	160.26
HY01F11u_at	3.20437	3.15304	0.136332	-0.0984224	SM	1	45	160.26
HY03N03T_at	4.00287	2.95989	0.185546	-0.333348	SM	1	45	160.26
AF273681.1_s_at	3.49185	3.14999	0.171805	-0.599539	SM	1	46	161.6
Contig10006_at	8.2049	3.0869	0.286143	-0.224687	SM	1	46	161.6
Contig10902_at	4.53698	3.12269	0.127506	-0.0614439	SM	1	46	161.6
Contig11105_at	4.10379	3.19944	0.172882	-0.104161	SM	1	46	161.6
Contig11179_at	3.43941	3.26897	0.0286557	-0.0905529	SM	1	46	161.6
Contig11401_at	4.0059	3.22851	0.127624	0.125409	Q	1	46	161.6
Contig11665_at	4.51691	3.21244	0.196241	0.0568757	Q	1	46	161.6
Contig11772_at	3.93958	3.23031	0.137325	-0.0669403	SM	1	46	161.6
Contig12090_at	4.97955	3.16867	0.189636	-0.111507	SM	1	46	161.6
Contig13339_at	3.62061	3.12907	0.146259	-0.0853555	SM	1	46	161.6
Contig14144_at	3.54221	2.93011	0.149423	0.226413	Q	1	46	161.6
Contig14340_at	4.9754	3.25648	0.107554	-0.133587	SM	1	46	161.6
Contig14393_at	3.77853	3.13509	0.145464	-0.0572887	SM	1	46	161.6
Contig14751_at	4.68203	3.01087	0.137244	-0.0534225	SM	1	46	161.6
Contig14937_at	5.13506	2.94705	0.188076	-0.128817	SM	1	46	161.6
Contig1507_at	3.88937	3.37158	0.1508	0.111442	Q	1	46	161.6
Contig15225_at	6.67856	3.22023	0.218142	-0.130605	SM	1	46	161.6
Contig15314_at	4.90888	3.25583	0.161574	-0.0669173	SM	1	46	161.6
Contig15507_at	3.77112	3.16009	0.142953	-0.343318	SM	1	46	161.6
Contig16172_at	3.25656	3.19786	0.141442	-0.0710883	SM	1	46	161.6
Contig16448_at	4.01034	3.25614	0.175791	-0.12122	SM	1	46	161.6
Contig17600_at	5.66587	3.16501	0.227838	-0.206703	SM	1	46	161.6
Contig18182_at	7.35169	3.22462	0.201212	0.21527	Q	1	46	161.6
Contig18806_at	4.12949	2.93596	0.178904	-0.265309	SM	1	46	161.6
Contig19861_at	3.49288	3.24556	0.152904	-0.16939	SM	1	46	161.6
Contig2018_at	3.78344	3.38308	0.0732456	-0.109704	SM	1	46	161.6
Contig20307_at	3.1638	2.94356	0.146168	-0.176901	SM	1	46	161.6
Contig20465_at	4.01433	3.15452	0.167516	-0.105155	SM	1	46	161.6
Contig20715_at	3.46575	2.94942	0.123513	-0.187768	SM	1	46	161.6
Contig20885_at	3.56543	3.16604	0.144747	0.166168	Q	1	46	161.6
Contig21096_at	3.71088	2.89783	0.138098	0.167832	Q	1	46	161.6
Contig21463_at	3.89336	3.01569	0.16892	0.365793	Q	1	46	161.6
Contig21515_s_at	3.82011	3.14271	0.149555	-0.107186	SM	1	46	161.6
Contig2320_s_at	5.25641	3.15141	0.197488	0.163717	Q	1	46	161.6
Contig24832_at	4.37658	3.19548	0.17012	0.228411	Q	1	46	161.6
Contig25879_at	5.09662	2.99265	0.208306	-0.18292	SM	1	46	161.6
Contig2678_s_at	3.19818	2.96133	0.132795	-0.0659171	SM	1	46	161.6
Contig3360_at	6.48254	3.24571	0.206519	0.0970198	Q	1	46	161.6
Contig3842_at	12.6226	2.99459	0.420987	-0.13219	SM	1	46	161.6
Contig3846_at	4.39778	2.96471	0.18335	0.0991705	Q	1	46	161.6
Contig3891_s_at	3.5384	3.1231	0.103807	-0.107412	SM	1	46	161.6
Contig4413_s_at	4.31836	3.1056	0.171741	0.0747191	Q	1	46	161.6
Contig4414_at	3.37734	3.24551	0.131353	0.103122	Q	1	46	161.6
Contig4593_at	10.4313	2.96422	0.353512	0.200077	Q	1	46	161.6
Contig4608_at	4.70556	3.15883	0.190737	-0.078896	SM	1	46	161.6
Contig4820_s_at	7.48269	3.08874	0.308886	-0.127948	SM	1	46	161.6
Contig5546_at	5.3206	3.28346	0.196884	-0.100621	SM	1	46	161.6
Contig6092_at	21.3225	3.2198	0.657904	-0.387173	SM	1	46	161.6
Contig6164_s_at	11.1707	3.11225	0.337702	0.289895	Q	1	46	161.6
Contig8001_at	4.86102	3.2095	0.19254	0.186126	Q	1	46	161.6
Contig8174_s_at	3.80811	3.09372	0.154462	-0.0459949	SM	1	46	161.6
Contig8453_at	5.39712	3.15623	0.192583	0.0988411	Q	1	46	161.6
Contig8881_at	5.15146	3.1223	0.19889	-0.0840654	SM	1	46	161.6
Contig9685_at	3.48657	3.17637	0.143849	-0.0658075	SM	1	46	161.6
Contig9719_at	3.57484	3.0472	0.142739	-0.0827521	SM	1	46	161.6
EBpi05_SQ003_I02_s_at	3.16587	3.02392	0.12612	-0.244192	SM	1	46	161.6
EBpi05_SQ004_B11_at	4.73625	2.93918	0.209708	-0.515606	SM	1	46	161.6
HA28N02r_s_at	5.38544	3.16349	0.190789	-0.324794	SM	1	46	161.6
HS16K21u_at	5.25192	2.87885	0.120558	-0.179753	SM	1	46	161.6
HS18E12u_s_at	6.75036	3.10407	0.263502	-0.228593	SM	1	46	161.6
HU02F20u_s_at	3.03653	3.03137	0.14571	-0.419783	SM	1	46	161.6
HU13P24u_s_at	4.55831	3.27095	0.178116	-0.138575	SM	1	46	161.6
HV_CEb0015I04r2_at	31.6372	3.18947	0.6545	1.35815	Q	1	46	161.6
HVSMEa0014K13r2_s_at	5.77734	3.14204	0.262664	-0.135861	SM	1	46	161.6
HVSMEb0007M04r2_s_at	3.69646	3.12819	0.139637	0.0567027	Q	1	46	161.6
HVSMEh0101K17f_at	27.5274	3.2975	0.787744	1.17091	Q	1	46	161.6
HVSMEm0006I03r2_at	5.5684	2.91521	0.196761	-0.554182	SM	1	46	161.6
HVSMEm0007E01r2_at	4.63445	3.22838	0.185173	-0.136596	SM	1	46	161.6
HVSMEn0024I06r2_s_at	3.10226	3.00395	0.0856048	-0.0646969	SM	1	46	161.6
HY10B12u_at	4.19032	3.30128	0.154197	-0.115275	SM	1	46	161.6
HZ36B23r_at	3.44865	3.21338	0.157336	-0.333527	SM	1	46	161.6
rbah34p08_s_at	4.1598	3.01752	0.160428	-0.165171	SM	1	46	161.6
Contig12031_at	5.08475	3.06839	0.175416	-0.29087	SM	1	46	163.6
Contig14763_at	3.831	3.19219	0.169305	0.130683	Q	1	46	163.6
Contig14867_at	4.9235	3.2344	0.20106	-0.119507	SM	1	46	163.6
Contig14932_at	4.03031	3.14864	0.168434	-0.350378	SM	1	46	163.6
Contig15204_at	8.74624	3.26389	0.295334	-0.137932	SM	1	46	163.6
Contig15223_at	5.0876	3.0691	0.188077	-0.0964874	SM	1	46	163.6
Contig17412_at	3.54088	3.0467	0.120212	0.351203	Q	1	46	163.6
Contig17415_at	5.18873	2.89287	0.230968	-0.0976768	SM	1	46	163.6
Contig17756_at	3.73067	3.20138	0.10606	-0.106772	SM	1	46	163.6
Contig1921_at	3.7862	3.18902	0.190506	-0.114485	SM	1	46	163.6
Contig19669_at	7.09651	3.08644	0.273784	0.233353	Q	1	46	163.6
Contig19726_at	3.88033	3.12708	0.200784	-0.15553	SM	1	46	163.6
Contig20164_at	3.73361	3.12047	0.193949	-0.141937	SM	1	46	163.6
Contig20738_at	3.6879	3.16523	0.140538	-0.0940271	SM	1	46	163.6
Contig21771_at	4.04179	3.18395	0.0596452	0.180431	Q	1	46	163.6
Contig24273_at	3.61066	3.11479	0.151149	0.0842235	Q	1	46	163.6
Contig25469_at	3.88737	3.23671	0.19946	-0.191216	SM	1	46	163.6
Contig25599_at	4.49923	3.12181	0.195704	-0.120959	SM	1	46	163.6
Contig2643_at	6.51234	3.30464	0.226762	-0.15978	SM	1	46	163.6
Contig295_at	5.14551	3.17444	0.226656	0.455181	Q	1	46	163.6
Contig3231_at	27.4284	3.23767	0.679855	0.354527	Q	1	46	163.6
Contig3253_s_at	3.46093	3.15831	0.0840519	0.0741433	Q	1	46	163.6
Contig3975_at	4.22093	2.83863	0.198451	0.0946393	Q	1	46	163.6
Contig4896_at	4.44112	2.83491	0.210985	-0.0892707	SM	1	46	163.6
Contig6115_s_at	5.77429	3.0453	0.246082	-0.0593789	SM	1	46	163.6
Contig653_at	3.46744	3.1613	0.136133	-0.0730795	SM	1	46	163.6
Contig686_at	4.76304	3.14478	0.180318	-0.0568796	SM	1	46	163.6
Contig7047_at	3.45193	3.12561	0.131412	0.130327	Q	1	46	163.6
Contig7518_at	5.3225	2.99493	0.264078	-0.387703	SM	1	46	163.6
Contig7731_at	3.48033	3.17521	0.137584	-0.0585823	SM	1	46	163.6
Contig8783_at	3.53737	3.1687	0.0530248	0.0902729	Q	1	46	163.6
Contig9538_at	11.8748	3.24616	0.403182	-0.186297	SM	1	46	163.6
Contig9570_s_at	5.91143	3.13301	0.24555	-0.126672	SM	1	46	163.6
EBem06_SQ003_C15_at	3.35877	3.24396	0.16769	-0.32637	SM	1	46	163.6
HD03I16u_s_at	3.75772	3.07064	0.137108	-0.0867029	SM	1	46	163.6
HD11F21r_at	4.32793	3.18744	0.16828	-0.0704465	SM	1	46	163.6
HF06A04r_at	20.5067	3.10821	0.669519	-0.898822	SM	1	46	163.6
HV09P10u_at	3.21371	2.99965	0.129735	-0.0879122	SM	1	46	163.6
HVSMEa0012I10r2_s_at	5.58105	3.1304	0.234154	-0.0933624	SM	1	46	163.6
HVSMEf0022C17r2_x_at	4.16167	3.0059	0.134546	0.160357	Q	1	46	163.6
[truncated: 18,121 more rows]
