# Supplementary material for: Quantitative and Qualitative Stem Rust Resistance Factors in Barley Are Associated with Transcriptional Suppression of Defense Regulons
Source: PLoS Genet. 2011 Jul 28;7(7):e1002208. doi: 10.1371/journal.pgen.1002208 (PMC3145622; doi:10.1371/journal.pgen.1002208)
Supplement: Table S1 — Quantitative trait loci identified in the resistant sub-population (Rpg-TTKSK) of seedlings of the QSM DH mapping population inoculated with Pgt race TTKSK. (XLS) [file pgen.1002208.s008.xls]

## Sheet: Table S1
Table S1. Quantitative trait loci identified in the resistant sub-population (Rpg-TTKSK) of seedlings of the QSM DH mapping population inoculated with Pgt race TTKSK.
Trait	Chra	Bin	cM	EWTb	LOD	AEEc	Alleled	PVE
Infection Frequency for Infection Type 0	3	13	29.09	3.63051	3.98556	0.2032	Q21861	19.62
	5	32	93.79	3.63051	4.4265	0.1361	Q21861	22.37
Infection Frequency for Infection Type 1	none detected
Infection Frequency for Infection Type 2	none detected
Infection Frequency for Infection Type 3	none detected
Principal Component 1	2	61	193.61	4.33153	7.93582	0.1497	n.a.	46.94
	3	41	108.73	4.33153	4.77181	-0.0883	n.a.	21.91
	5	3	6.87	4.33153	4.35858	0.0817	n.a.	19.34
Principal Component 2	5	28	83.71	4.57011	5.85531	0.1187	n.a.	40.4
Principal Component 3	none detected
Principal Component 4	2	58	181.52	3.65383	6.46793	0.1001	n.a.	51.17
aChromosome
bExperiment-wise threshold determined through CIM that included reselection of background markers for each of 1,000 permuted versions of the phenotype data
cAllelic effect estimate
dAllele that confers greater resistance
