# Supplementary material for: Quantitative and Qualitative Stem Rust Resistance Factors in Barley Are Associated with Transcriptional Suppression of Defense Regulons
Source: PLoS Genet. 2011 Jul 28;7(7):e1002208. doi: 10.1371/journal.pgen.1002208 (PMC3145622; doi:10.1371/journal.pgen.1002208)
Supplement: Table S2 — Quantitative trait loci identified in the susceptible sub-population (rpg-TTKSK) of seedlings of the QSM DH mapping population inoculated with Pgt race TTKSK. (XLS) [file pgen.1002208.s009.xls]

## Sheet: Table S2
Table S2. Quantitative trait loci identified in the susceptible sub-population (rpg-TTKSK) of seedlings of the QSM DH mapping population inoculated with Pgt race TTKSK.
Trait	Chra	Bin	cM	EWTb	LOD	AEEc	Allelec	PVE
Infection Frequency for Infection Type 0	none detected
Infection Frequency for Infection Type 1	5	27	74.91	3.55016	4.08445	0.0745	Q21861	27.26
Infection Frequency for Infection Type 2	7	1	0.01	3.4379	4.08917	-0.1592	Q21861	28.23
Infection Frequency for Infection Type 3	6	30	83.63	3.51154	4.37569	-0.1521	Q21861	21.9
	7	7	11.18	3.51154	3.88917	0.1364	SM89010	18.93
Principal Component 1	none detected
Principal Component 2	7	1	0.01	3.54119	4.35068	0.1948	n.a.	28.76
Principal Component 3	4	10	37.2	3.38486	4.07016	0.1948	n.a.	28.76
Principal Component 4	2	45	124.38	3.6374	4.84629	0.051	n.a.	22.41
	2	60	193.54	3.6374	7.33597	-0.1063	n.a.	45.66
aChromosome
bExperiment-wise threshold determined through CIM that included reselection of background markers for each of 1,000 permuted versions of the phenotype data
cAllelic effect estimate
dAllele that confers greater resistance
