# Supplementary material for: Quantitative and Qualitative Stem Rust Resistance Factors in Barley Are Associated with Transcriptional Suppression of Defense Regulons
Source: PLoS Genet. 2011 Jul 28;7(7):e1002208. doi: 10.1371/journal.pgen.1002208 (PMC3145622; doi:10.1371/journal.pgen.1002208)
Supplement: Table S3 — Genes identified with an inoculation-specific eQTL at the Rpg-TTKSK locus. (XLS) [file pgen.1002208.s010.xls]

## Sheet: Table S3
Table S3. Genes identified with an inoculation-specific eQTL at the Rpg-TTKSK locus.
					INOC vs MOCK			Parameter estimates for 5H eQTL in INOC
Barley1 Probe Set	Identifier	E-value	Species	Annotation	log(FC)	p-value		LOD	r2	AEE	Allele	Chr	Bin	cM
bags19i05_at	Q7XZE3	1e-86	Aegilops tauschii	GAG-POL	-0.0203036	0.889529		3.68923	0.147839	-0.378092	SM	5	49	146.78
Contig10178_at	Q8SA93	3e-24	Zea mays	Polyprotein	-0.368395	0.00145962		4.10133	0.148704	0.451996	Q	5	48	145.43
Contig10186_at	Os03g60920.1	1e-140	Oryza sativa	Methyltransferase small domain containing protein	-0.0153947	0.568493		7.11045	0.287534	-0.0854851	SM	5	48	145.43
Contig10253_at	Os01g26940.1	0	O. sativa	Transposon protein	-0.0226709	0.603934		3.14393	0.131945	0.0879965	Q	5	49	146.78
Contig10358_at	Os01g40670.1	1e-119	O. sativa	Single myb histone	0.0013582	0.968118		5.9555	0.0688783	-0.0555659	SM	5	48	145.43
Contig10409_s_at	n.a.	n.a.	n.a.	n.a.	0.346526	3.59e-07		3.72402	0.150152	0.151338	Q	5	50	148.12
Contig10600_s_at	Os05g50500.1	2e-14	O. sativa	Secretory protein	0.876046	1.27e-08		3.14114	0.0660691	0.260974	Q	5	48	145.43
Contig11085_at	Os05g50360.1	1e-102	O. sativa	Anaphase-promoting complex subunit 10	-0.0056307	0.92093		3.07952	0.142357	0.166694	Q	5	50	150.12
Contig1138_at	Q43217	8e-69	Triticum aestivum	Histone H2B.3	0.221378	0.0269573		5.15353	0.182958	-0.235024	SM	5	49	146.78
Contig11530_at	Os02g24330.2	1e-165	O. sativa	Eukaryotic translation initiation factor 4B	0.0066633	0.801589		4.76845	0.157669	0.0711128	Q	5	50	148.12
Contig11642_at	Os01g65720.1	0	O. sativa	Expressed protein	0.0790222	0.0748927		7.67608	0.148838	0.171799	Q	5	50	152.12
Contig11655_at	Os01g74250.1	1e-115	O. sativa	Plant-specific domain TIGR01615 family protein	0.145235	0.000144653		3.56335	0.154749	-0.133029	SM	5	49	146.78
Contig11834_at	Os03g38930.1	2e-49	O. sativa	Expressed protein	0.120211	7.67e-06		3.06286	0.124355	0.0536507	Q	5	49	146.78
Contig11838_at	n.a.	n.a.	n.a.	n.a.	0.0383208	0.692397		3.31464	0.143232	-0.234565	SM	5	50	150.12
Contig11960_at	Os06g47000.2	8e-07	O. sativa	External NADH-ubiquinone oxidoreductase 1	-0.115348	0.180129		3.59004	0.0861139	0.166879	Q	5	48	145.43
Contig12608_s_at	Os05g02410.1	1e-09	O. sativa	Expressed protein	-0.0205718	0.456706		3.95887	0.160901	-0.0740437	SM	5	48	145.43
Contig12872_at	Os03g61820.1	1e-178	O. sativa	Flap endonuclease 1b	-0.10638	0.00105945		4.39136	0.188864	0.0839146	Q	5	48	145.43
Contig13335_at	Os11g36240.1	8e-82	O. sativa	Pectinesterase	-0.107803	0.475414		4.00313	0.159182	0.389057	Q	5	49	146.78
Contig13623_at	Os11g03290.1	0	O. sativa	Nucleoside-triphosphatase	-0.0701365	0.642229		4.1397	0.164592	0.567725	Q	5	48	145.43
Contig13649_at	Os07g27490.2	1e-139	O. sativa	Regulator of chromosome condensation domain containing protein	-0.0990371	1.18e-07		4.49211	0.190154	-0.0487826	SM	5	50	152.12
Contig14057_at	Os05g51000.3	1e-147	O. sativa	Expressed protein	-0.100342	0.00686896		4.56059	0.22435	-0.152457	SM	5	50	150.12
Contig14114_at	B0ZYZ0	8e-86	O. sativa	Cys2/His2 zinc-finger protein	1.55134	1.42e-21		9.62452	0.357411	0.439386	Q	5	50	148.12
Contig1480_s_at	Os03g50520.1	0	O. sativa	Dynamin family protein	0.009249	0.765539		3.8996	0.160556	-0.0666933	SM	5	48	145.43
Contig15087_at	Os02g09770.4	1e-118	O. sativa	Abhydrolase domain-containing protein FAM108C1	-0.0377496	0.0689807		3.78659	0.143789	-0.0510144	SM	5	50	148.12
Contig15100_at	Os12g07150.1	0	O. sativa	Amidase family protein	-0.0520733	0.542625		4.17418	0.203716	-0.261568	SM	5	50	148.12
Contig15157_at	n.a.	n.a.	n.a.	n.a.	-0.421433	5.1e-15		3.39628	0.122702	-0.128992	SM	5	48	145.43
Contig16156_s_at	Os08g33200.1	3e-79	O. sativa	1-phosphatidylinositol-4-phosphate 5-kinase/ zinc ion binding protein	0.0951378	0.0180565		3.48878	0.14546	0.089283	Q	5	48	145.43
Contig16563_at	Q8LI24	2e-40	O. sativa	Unknown protein	-0.126396	0.215705		5.11418	0.198316	0.305015	Q	5	48	145.43
Contig17308_at	Os01g55300.5	7e-52	O. sativa	DNA-directed polymerase	-0.02763	0.526915		4.51557	0.208512	-0.137744	SM	5	50	150.12
Contig17634_at	Os02g12660.1	2e-39	O. sativa	Serine/threonine kinase	-0.180735	7.09e-05		4.86378	0.19375	0.125631	Q	5	48	145.43
Contig17867_at	Os01g72990.2	1e-07	O. sativa	Expressed protein	0.0275472	0.441937		3.21495	0.124226	0.10646	Q	5	48	145.43
Contig17882_at	n.a.	n.a.	n.a.	n.a.	-0.0788285	0.722724		3.41011	0.0300899	0.237698	Q	5	48	145.43
Contig17934_at	Os04g48750.2	5e-31	O. sativa	3-oxo-5-alpha-steroid 4-dehydrogenase	0.104301	4.8368e-05		3.48919	0.13084	-0.0496035	SM	5	48	145.43
Contig18909_at	Os03g07120.1	1e-107	O. sativa	Expressed protein	0.239018	0.0682854		4.46893	0.183508	0.533652	Q	5	48	145.43
Contig19450_at	Os02g37130.2	1e-144	O. sativa	Expressed protein	0.0740933	0.260843		3.85536	0.167645	-0.194734	SM	5	48	145.43
Contig21359_at	Os11g01540.1	3e-67	O. sativa	Hypothetical protein	-0.0288338	0.654652		6.74528	0.240929	-0.200691	SM	5	50	148.12
Contig21617_at	Os11g10460.1	1e-06	O. sativa	Peroxidase precursor	0.139681	0.326626		4.72461	0.20552	0.563604	Q	5	50	152.12
Contig22044_at	Os09g39500.1	7e-57	O. sativa	Ubiquitin fusion protein	-0.02173	0.868286		3.20546	0.145982	0.310449	Q	5	48	145.43
Contig22995_at	Os02g04970.1	3e-70	O. sativa	Expressed protein	0.101295	0.00996288		4.18419	0.147371	0.077437	Q	5	49	146.78
Contig23957_at	Os07g12640.1	5e-45	O. sativa	Glycerol-3-phosphate dehydrogenase	-0.42442	2.41e-24		3.4132	0.146443	-0.0799452	SM	5	50	148.12
Contig24153_at	n.a.	n.a.	n.a.	n.a.	-0.169267	0.0932563		2.97466	0.126616	0.212468	Q	5	50	150.12
Contig24497_at	n.a.	n.a.	n.a.	n.a.	0.0003899	0.997155		3.5276	0.154199	0.395074	Q	5	49	146.78
Contig2450_at	Os02g54470.2	6e-53	Z. mays	Ribosomal protein L35A	-0.116461	0.259397		4.08083	0.180344	0.296875	Q	5	50	150.12
Contig25505_at	n.a.	n.a.	n.a.	n.a.	-0.114703	3.75e-06		4.09374	0.161141	-0.0909502	SM	5	49	146.78
Contig3122_at	B2C4J7	9e-27	T. aestivum	Endosperm transfer cell specific PR9	0.325075	0.0571993		2.95684	0.13012	-0.32601	SM	5	49	146.78
Contig3418_at	Os05g30800.1	1e-172	Arabidopsis thaliana	26S proteasome non-ATPase regulatory subunit 14	-0.0159123	0.286305		3.77709	0.144024	-0.0381379	SM	5	50	148.12
Contig3841_x_at	Os01g36950.2	1e-135	O. sativa	N-rich protein	0.417649	6.82e-30		4.61704	0.154575	0.0656877	Q	5	48	145.43
Contig413_s_at	Os02g32030.1	0	O. sativa	Elongation factor	0.0156732	0.607326		5.58469	0.207452	-0.0887265	SM	5	49	146.78
Contig4805_at	Os03g61130.1	0	O. sativa	Phosphoesterase family protein	0.21493	8.91e-12		7.3809	0.25123	-0.0906517	SM	5	48	145.43
Contig5146_at	Q49HE0	0	Z. mays	12-oxo-phytodienoic acid reductase	0.292116	3.71e-12		3.68871	0.131283	-0.128348	SM	5	48	145.43
Contig699_at	Os03g60950.2	2e-17	O. sativa	Expressed protein	0.0599677	0.514036		5.09212	0.207809	0.21822	Q	5	49	146.78
Contig7093_at	Q9FEC6	5e-72	Triticeae	Actin depolymerization factor-like protein	0.445129	0.000461069		27.1993	0.661296	-0.900788	SM	5	50	148.12
Contig724_at	Os10g39410.1	2e-53	O. sativa	Core histone H2A/H2B/H3/H4 domain containing protein	-0.0466724	0.639524		3.89622	0.203396	0.283356	Q	5	50	150.12
Contig7594_at	Os03g51250.1	0	O. sativa	Adenylyl cyclase-associated protein	-0.0464038	0.0247925		5.67096	0.209727	-0.0602501	SM	5	48	145.43
Contig8118_at	Os03g04080.1	4e-42	O. sativa	Expressed protein	-0.402024	0.012748		10.5673	0.391882	0.692735	Q	5	49	146.78
Contig8227_at	Os05g44310.1	1e-117	A. thaliana	Vesicle-fusing ATPase	0.107892	8.32e-05		3.38613	0.145626	-0.0656933	SM	5	48	145.43
Contig8925_at	Os01g59850.1	1e-118	O. sativa	GTPase-activating protein	-0.0510334	0.305006		3.93876	0.0449048	0.0741094	Q	5	50	148.12
Contig9229_at	Os01g56300.1	3e-78	O. sativa	Expressed protein	-0.0222085	0.755896		4.0933	0.129453	0.201609	Q	5	50	148.12
EBma03_SQ001_O12_at	n.a.	n.a.	n.a.	n.a.	0.178812	0.228718		3.51527	0.154104	0.374284	Q	5	48	145.43
HA03I18r_at	Os01g37920.1	7e-10		Expressed protein	0.104553	0.217974		3.15287	0.110601	0.19085	Q	5	48	145.43
HB08E19r_x_at	n.a.	n.a.	n.a.	n.a.	-0.0285928	0.841794		3.45664	0.141492	0.395745	Q	5	50	148.12
HB25K10r_at	B2KJ87	4e-29	Hordeum vulgare	WRKY transcription factor 23	0.233233	0.15849		3.70098	0.135078	0.377546	Q	5	48	145.43
HF12O13r_x_at	n.a.	n.a.	n.a.	n.a.	0.0254696	0.491949		3.43263	0.128649	0.0871171	Q	5	49	146.78
HF23D07r_at	Os02g11750.3	1e-10	O. sativa	RNA recognition motif containing protein	0.13922	0.318175		7.31926	0.299273	0.547841	Q	5	50	148.12
HK06N02r_s_at	Os03g61150.2	3e-28	O. sativa	Expressed protein	-0.642108	7.16e-06		4.3987	0.155958	0.388791	Q	5	49	146.78
HO06I09S_at	Os11g35410.1	4e-21	T. aestivum	Expressed protein	0.304193	0.120089		3.38137	0.0297876	0.234049	Q	5	50	148.12
HS07C07u_at	Os06g12100.1	9e-24	O. sativa	mTERF family protein	-0.106102	0.0911667		3.29646	0.139513	0.167383	Q	5	48	145.43
HS18A22u_at	Q9ZR95	8e-39	T. aestivum	Gamma-type tonoplast intrinsic protein	-0.199969	0.00945925		4.39328	0.187527	0.250537	Q	5	48	145.43
HT05P10u_at	B2VWR9	1e-49	Pyrenophora tritici-repentis	Uncharacterized protein	-0.0514437	0.709918		3.85862	0.164814	0.388957	Q	5	49	146.78
HU02P09u_at	n.a.	n.a.	n.a.	n.a.	-0.17106	0.222126		3.56229	0.140417	0.355324	Q	5	50	148.12
HU03A16u_at	Os07g01730.1	4e-08	O. sativa	WD-40 repeat family protein	-0.048355	0.181376		4.3061	0.177201	0.125689	Q	5	50	148.12
HU10I03u_s_at	Os06g11320.2	1e-42	O. sativa	Peptidyl-prolyl cis-trans isomerase CYP40	0.0446204	0.186961		3.42021	0.171516	0.110824	Q	5	50	152.12
HU14O16u_s_at	Os08g40790.1	0	O. sativa	Stress related-like protein interactor	-0.107274	5.83e-08		4.12801	0.157071	-0.0494321	SM	5	48	145.43
HV_CEa0014M04r2_x_at	Os03g04110.1	3e-05	O. sativa	Receptor-like GPI-anchored protein 2	0.181465	2.82e-06		6.40515	0.237951	0.111857	Q	5	50	148.12
HV_CEa0018J18f_s_at	Os02g20430.1	7e-57	O. sativa	Cockayne syndrome 1 homolog	-0.227417	7.98e-10		5.60097	0.199291	0.107738	Q	5	48	145.43
HV04B24u_at	Os08g38970.1	9e-35	O. sativa	Transmembrane receptor	0.0642288	0.525633		4.20938	0.176643	0.285012	Q	5	50	148.12
HVSMEb0002E18r2_at	A2YTF5	2e-19	O. sativa	Uncharacterized protein	-0.0069158	0.932303		3.18524	0.129369	-0.187013	SM	5	50	152.12
HVSMEf0019K16r2_at	Os01g12320.3	3e-27	O. sativa	GDSL-like lipase/acylhydrolase	-0.113084	0.309689		5.75264	0.236592	0.544594	Q	5	48	145.43
HVSMEi0003I03r2_at	n.a.	n.a.	n.a.	n.a.	-0.20748	0.180694		6.22347	0.288112	0.632572	Q	5	50	152.12
HVSMEm0022I23r2_at	A6S5N3	1e-52	Botryotinia fuckeliana	Uncharacterized protein	0.0576397	0.639449		3.52113	0.10123	0.254229	Q	5	49	146.78
HW01B08u_at	Os03g18840.1	8e-23	O. sativa	NUC189 domain containing protein	-0.033972	0.469662		3.6845	0.132	0.12254	Q	5	49	146.78
rbaal21f05_s_at	O04676	0	H. vulgare	Cysteine proteinase precursor	0.231681	0.0800118		3.31359	0.116196	-0.317749	SM	5	49	146.78
rbaal31o06_s_at	Os03g60620.1	0	Solanum lycopersicum	Heat shock cognate 70 kDa protein 2	0.117664	1.39e-06		8.48991	0.333761	-0.0766279	SM	5	48	145.43
rbaal33b22_s_at	Q06XL5	1e-20	H. vulgare	Inwardly rectifying potassium channel (AKT2)	0.0624552	0.306276		3.75365	0.136222	0.184476	Q	5	50	148.12
rbags15h21_at	n.a.	n.a.	n.a.	n.a.	-0.0470586	0.407645		4.00885	0.148154	0.115478	Q	5	48	145.43
rbags36i03_s_at	Os03g21040.2	0	O. sativa	Stress responsive protein	-0.239678	1.65e-05		3.65634	0.142474	-0.127073	SM	5	48	145.43
S0001100136G07F1_at	n.a.	n.a.	n.a.	n.a.	-0.0177795	0.870719		4.07792	0.171462	0.269854	Q	5	48	145.43
X98747_at	Q41541	8e-63	Triticeae	DNA-binding protein	0.0681221	0.451575		4.67444	0.185704	-0.232873	SM	5	49	146.78
