# Supplementary material for: Quantitative and Qualitative Stem Rust Resistance Factors in Barley Are Associated with Transcriptional Suppression of Defense Regulons
Source: PLoS Genet. 2011 Jul 28;7(7):e1002208. doi: 10.1371/journal.pgen.1002208 (PMC3145622; doi:10.1371/journal.pgen.1002208)
Supplement: Table S7 — Coefficients of the principal components for QSM seedling phenotyping. (XLS) [file pgen.1002208.s014.xls]

## Sheet: Table S7
Table S7. Coefficients of the principal components for QSM seedling phenotyping
	Prinicipal Component
Infection Frequency	PC1	PC2	PC3	PC4
IF0	0.600211	0.327239	-0.546889	0.483295
IF1	0.394784	0.0189187	0.816503	0.420846
IF2	-0.120807	-0.833592	-0.183498	0.506813
IF3	-0.685054	0.444614	0.0237369	0.57659
